# Supplementary material for: Identification of Key Non-coding RNAs and Transcription Factors in Calcific Aortic Valve Disease
Source: Front Cardiovasc Med. 2022 Jun 29;9:826744. doi: 10.3389/fcvm.2022.826744 (PMC9276990; doi:10.3389/fcvm.2022.826744)
Supplement: Supplementary file 3 [file Table_1.XLSX]

## Sheet: Sheet1
Target Genes	Sequences(5'to3')
ANCR-F	CCTCTTTGTCAGCTGGAGTT
ANCR-R	ATGGCTTGTGCCTGTAGTT
LOC101927497-F	AATGCTTGGAATGTGGGAGC
LOC101927497-R	GGCAGCTTTCAGGGGTTTTA
RELA-F	ATGTGGAGATCATTGAGCAGC
RELA-R	CCTGGTCCTGTGTAGCCATT
JUN-F	TCCAAGTGCCGAAAAAGGAAG
JUN-R	CGAGTTCTGAGCTTTCAAGGT
STAT1-F	CAGCTTGACTCAAAATTCCTGGA
STAT1-R	TGAAGATTACGCTTGCTTTTCCT
NFKB1-F	AACAGAGAGGATTTCGTTTCCG
NFKB1-R	TTTGACCTGAGGGTAAGACTTCT
ETS1-F	GATAGTTGTGATCGCCTCACC
ETS1-R	GTCCTCTGAGTCGAAGCTGTC
SP1-F	TGGCAGCAGTACCAATGGC
SP1-R	CCAGGTAGTCCTGTCAGAACTT
GAPDH-F	ATGTTCGTCATGGGTGTGAA
GAPDH-R	GGTGCTAAGCAGTTGGTGGT
