# Supplementary material for: Identification of Key Non-coding RNAs and Transcription Factors in Calcific Aortic Valve Disease
Source: Front Cardiovasc Med. 2022 Jun 29;9:826744. doi: 10.3389/fcvm.2022.826744 (PMC9276990; doi:10.3389/fcvm.2022.826744)
Supplement: Supplementary file 4 [file Table_2.XLSX]

## Sheet: GSE51472
symbol	logFC	AveExpr	t	P.Value	adj.P.Val	B
LAMP3	2.28691	4.89229	16.3044	4.14685e-11	8.36046e-07	14.8815
GZMB	2.79229	6.50218	14.3896	2.52622e-10	2.54655e-06	13.4227
GPR83	-2.53757	7.97056	-10.6965	1.61921e-08	8.89849e-05	9.79627
CD247	1.58259	6.13286	10.4545	2.21079e-08	8.89849e-05	9.51247
CEP126	-1.10266	8.14667	-10.354	2.51996e-08	8.89849e-05	9.39275
XKR4	-2.38038	5.33905	-10.3161	2.64823e-08	8.89849e-05	9.34727
CXCL16	1.18299	9.02535	10.166	3.22802e-08	9.05253e-05	9.16557
CD300A	1.40064	6.28211	10.0038	4.00802e-08	9.05253e-05	8.96629
PLAC8	2.13235	5.55391	9.99764	4.04111e-08	9.05253e-05	8.95871
LILRB1	1.05109	7.56207	9.90333	4.58883e-08	9.25154e-05	8.84135
CD72	1.75071	6.21936	9.80998	5.20869e-08	9.54658e-05	8.72415
MEIS2	-1.22153	10.5709	-9.49879	7.99852e-08	0.000123314	8.32581
IGKC	2.08468	6.43972	9.36566	9.63969e-08	0.000123314	8.15175
HPD	-1.14429	7.02032	-9.35231	9.82282e-08	0.000123314	8.13417
ZNF521	-1.00649	9.31024	-9.3252	1.02062e-07	0.000123314	8.0984
RPS6KA1	1.64438	6.91308	9.3118	1.04014e-07	0.000123314	8.08069
GAS7	-1.22288	9.43631	-9.2717	1.10097e-07	0.000123314	8.02755
TNFAIP8	1.03565	7.56156	9.05429	1.50287e-07	0.000157088	7.73586
COL6A6	-2.86398	7.34147	-9.02921	1.55834e-07	0.000157088	7.70181
CTSG	1.96305	6.99629	8.90829	1.85771e-07	0.000176537	7.53653
STK17B	1.28234	6.19067	8.8456	2.0362e-07	0.000178487	7.45009
KLF3-AS1	-1.08097	6.78764	-8.80405	2.16442e-07	0.00018182	7.3925
VAT1L	-2.25838	9.16043	-8.70603	2.50177e-07	0.000201752	7.25575
CXCL13	3.44474	4.93493	8.65203	2.7109e-07	0.000210209	7.17985
TSHZ2	-1.01292	7.34388	-8.55395	3.13915e-07	0.00021036	7.04102
TRAT1	1.55441	4.01632	8.49285	3.44152e-07	0.00021036	6.95385
CD1D	1.11957	4.82009	8.48427	3.48632e-07	0.00021036	6.94159
APCDD1	-1.69291	11.8368	-8.47843	3.51721e-07	0.00021036	6.93322
AMPD3	1.66633	7.67723	8.41734	3.85806e-07	0.00021036	6.84544
DCLK1	-1.21426	7.54541	-8.40682	3.92017e-07	0.00021036	6.83028
C5AR1	1.80614	8.78584	8.33381	4.38129e-07	0.00021036	6.7246
SLC2A5	1.00125	5.97179	8.31864	4.48412e-07	0.00021036	6.70254
C8orf49	-1.78604	6.00362	-8.3059	4.57239e-07	0.00021036	6.684
CMA1	1.91022	5.77656	8.29907	4.62047e-07	0.00021036	6.67405
TDO2	1.9005	4.86742	8.29796	4.62831e-07	0.00021036	6.67244
TRBC1	2.23923	8.14916	8.2852	4.71973e-07	0.00021036	6.65383
IGLC1	2.22551	6.35872	8.28416	4.72726e-07	0.00021036	6.65231
TNFAIP8L2	1.10181	7.00941	8.26707	4.85292e-07	0.00021036	6.62735
CCR7	1.81651	5.98689	8.26026	4.90399e-07	0.00021036	6.61738
IGLJ3	1.61283	6.51367	8.22846	5.14987e-07	0.000216305	6.5708
CPVL	2.05293	8.30584	8.20941	5.30339e-07	0.000217094	6.54282
LY86	2.11593	8.22411	8.19963	5.38401e-07	0.000217094	6.52845
IRF8	1.4822	8.401	8.1082	6.20358e-07	0.00023773	6.39335
PPBP	4.24115	6.26626	8.10346	6.24954e-07	0.00023773	6.38631
HAND2-AS1	-1.8345	8.23114	-8.03878	6.91302e-07	0.000248167	6.28998
CADM3	-1.36444	8.42154	-8.03263	6.97984e-07	0.000248167	6.28079
NCF4	1.33241	8.35422	8.00333	7.30767e-07	0.000248167	6.23694
TMEM200A	3.24772	6.72626	7.98779	7.48815e-07	0.000248167	6.21362
PKP2	-1.37056	6.10408	-7.98676	7.50031e-07	0.000248167	6.21207
PTPN13	-1.00281	8.2691	-7.9757	7.63173e-07	0.000248167	6.19546
CD33	1.24361	7.23226	7.96014	7.82089e-07	0.000249566	6.17205
CD69	3.06217	5.54341	7.95195	7.92233e-07	0.000249566	6.15973
HCK	1.61196	8.48639	7.91586	8.38632e-07	0.000255883	6.10528
BACH2	-1.00847	7.00859	-7.90599	8.51823e-07	0.000255883	6.09035
CXCL5	2.00106	4.11222	7.86106	9.14633e-07	0.000267245	6.02224
SMCO4	1.05397	8.6037	7.81976	9.76668e-07	0.000270504	5.95937
C1orf162	1.70549	8.8047	7.81156	9.89518e-07	0.000270504	5.94684
CD8A	1.59117	7.20148	7.80376	1.00189e-06	0.000270504	5.93494
CRYBG1	1.30923	7.89853	7.79248	1.02007e-06	0.000270504	5.91769
TBC1D10C	1.12464	7.23454	7.77585	1.04752e-06	0.000270504	5.89224
NABP1	1.07116	6.7155	7.74421	1.10188e-06	0.000270513	5.84372
FAM20A	1.0299	6.48187	7.73423	1.11963e-06	0.000270513	5.82839
CORO2B	-1.27421	8.10151	-7.70623	1.17108e-06	0.000277767	5.78527
PNMA8A	-1.30273	7.92403	-7.68262	1.21639e-06	0.000284114	5.74884
DENND2D	1.03614	6.55867	7.64073	1.30136e-06	0.000291651	5.68398
RCSD1	1.18304	8.27525	7.63398	1.31563e-06	0.000291651	5.67351
CHRDL1	-2.08499	8.58533	-7.63329	1.3171e-06	0.000291651	5.67243
CD3D	1.67067	7.6392	7.62685	1.33088e-06	0.000291651	5.66243
JCHAIN	6.84174	8.24062	7.60633	1.37579e-06	0.000296034	5.63054
RGS19	1.10489	8.62425	7.58856	1.416e-06	0.000300504	5.60285
NANOS1	-1.25494	6.88548	-7.55304	1.50006e-06	0.000307335	5.54739
RNASE2	1.26234	5.88495	7.5386	1.53571e-06	0.000307335	5.5248
KCNK17	-1.39376	9.20287	-7.53231	1.55152e-06	0.000307335	5.51495
CXCL8	1.61695	5.68934	7.53098	1.55489e-06	0.000307335	5.51286
RAB38	1.08214	6.9885	7.5178	1.58865e-06	0.00031096	5.49219
TYROBP	1.7032	10.4991	7.49472	1.64963e-06	0.000317117	5.45594
IL18RAP	1.33927	6.34523	7.494	1.65157e-06	0.000317117	5.45481
CCL4	1.90318	7.73385	7.48055	1.68828e-06	0.000317218	5.43365
RNASE6	2.12137	8.71801	7.47234	1.71111e-06	0.000317218	5.42072
ITK	2.01903	5.69914	7.46175	1.74105e-06	0.000317218	5.40401
COL11A1	3.1144	5.81906	7.4573	1.75378e-06	0.000317218	5.397
FCGR3B	2.06825	7.2392	7.45536	1.75936e-06	0.000317218	5.39393
SH3RF2	-1.32712	6.434	-7.45123	1.77133e-06	0.000317218	5.38741
JAML	1.18071	7.76417	7.42359	1.85353e-06	0.000322273	5.34371
AQP9	2.41946	6.11757	7.41082	1.89284e-06	0.000323403	5.32349
DENND2A	-1.27718	7.62915	-7.39121	1.95494e-06	0.000328446	5.29238
MMP12	6.23668	7.20801	7.37214	2.01738e-06	0.000333217	5.26207
SRGN	1.18608	8.24929	7.35965	2.0594e-06	0.000333217	5.24219
ADGRD1	-1.4516	8.40547	-7.35262	2.08343e-06	0.000333366	5.231
CHST9	-2.54158	5.91946	-7.32682	2.17429e-06	0.00033789	5.18983
AIF1	1.49832	8.9138	7.32376	2.18534e-06	0.00033789	5.18494
IGHM	3.21992	7.0966	7.32095	2.19551e-06	0.00033789	5.18046
FCER1G	1.83668	9.53813	7.31576	2.21448e-06	0.000338228	5.17216
IGSF6	1.0804	5.09578	7.30027	2.27211e-06	0.000344421	5.14737
RASGRP1	2.19846	6.1581	7.29428	2.29482e-06	0.000345267	5.13777
TNFSF8	1.1688	6.38046	7.28901	2.31496e-06	0.000345718	5.12934
FAM83D	2.38229	6.5492	7.26965	2.39066e-06	0.000354397	5.09828
ITGAL	1.38824	6.47233	7.24044	2.50985e-06	0.000361436	5.0513
IGLL3P	3.54706	8.73677	7.22966	2.55537e-06	0.000365382	5.03394
FZD10	-1.22762	6.87751	-7.21565	2.61584e-06	0.000366654	5.01135
BMPER	-1.67197	7.04465	-7.19524	2.70666e-06	0.00036871	4.97838
ARRDC4	1.03509	8.35998	7.17036	2.82184e-06	0.000368813	4.9381
CST7	1.30603	7.34896	7.16841	2.83109e-06	0.000368813	4.93494
SCARA3	-1.33043	9.17666	-7.16825	2.83181e-06	0.000368813	4.93469
IL2RA	1.00847	5.63936	7.16782	2.83385e-06	0.000368813	4.934
CD2	2.1794	7.73108	7.16748	2.83547e-06	0.000368813	4.93344
ITIH3	1.58345	7.41341	7.13732	2.98275e-06	0.000380602	4.88449
VANGL2	-1.07745	6.46382	-7.10812	3.13299e-06	0.000394776	4.83696
IL21R	1.20233	5.26874	7.09147	3.22223e-06	0.000401008	4.80979
SLAMF8	1.47969	8.13066	7.08472	3.25913e-06	0.000403112	4.79878
PKHD1L1	-2.22888	8.13335	-7.06774	3.35396e-06	0.000406622	4.77102
LCP2	1.07094	5.82138	7.06687	3.3589e-06	0.000406622	4.7696
RGS18	2.43687	5.83143	7.04837	3.4657e-06	0.000409759	4.7393
ITGB2	1.41149	8.52783	7.0467	3.47546e-06	0.000409759	4.73658
RHOH	1.44194	5.59627	7.01924	3.64111e-06	0.000416962	4.6915
PLA2G7	2.04629	6.03529	7.01875	3.64409e-06	0.000416962	4.69071
C14orf132	-1.13892	9.01495	-7.0162	3.6599e-06	0.000416962	4.68652
ARHGAP18	1.2897	7.41874	7.01608	3.66064e-06	0.000416962	4.68632
SALL3	-1.258	7.66975	-7.00493	3.73061e-06	0.000420184	4.66799
CCL8	2.38743	7.71206	7.00154	3.75216e-06	0.000420263	4.66241
ARHGAP9	1.25344	7.27123	6.98289	3.87308e-06	0.000428412	4.63169
NCF2	1.26615	8.08069	6.9815	3.88229e-06	0.000428412	4.62939
TREM1	2.67389	7.98429	6.97554	3.92184e-06	0.000428412	4.61957
MAPK13	1.37195	6.35495	6.97221	3.94413e-06	0.000428412	4.61408
GZMK	2.76724	7.07362	6.96874	3.96757e-06	0.000428412	4.60833
CD86	1.63974	7.14989	6.94068	4.16202e-06	0.000439007	4.56197
PABPC4L	-1.33407	8.17402	-6.93232	4.22188e-06	0.000441023	4.54813
DHRS9	1.31536	6.37532	6.91705	4.3336e-06	0.000444621	4.52281
NSG1	-1.90647	8.56595	-6.90995	4.38652e-06	0.00044504	4.51105
C3AR1	1.37544	9.63772	6.90912	4.39278e-06	0.00044504	4.50966
CPA3	3.42978	8.60612	6.89808	4.4766e-06	0.000451263	4.49134
PRKAR2B	-1.5478	8.57874	-6.86293	4.75494e-06	0.00046998	4.43284
SMOC2	1.32453	7.46306	6.85192	4.84573e-06	0.000470298	4.41449
SLPI	1.70844	8.39456	6.84537	4.90064e-06	0.000470298	4.40356
CD300LF	1.39964	6.23766	6.84287	4.92178e-06	0.000470298	4.39938
GMFG	1.76225	8.47821	6.84284	4.92202e-06	0.000470298	4.39933
CD52	2.74516	7.91281	6.82773	5.0518e-06	0.000480421	4.37408
LST1	1.48396	7.69802	6.81605	5.15453e-06	0.000482346	4.35455
PLAUR	1.25017	8.11506	6.78955	5.39577e-06	0.000485641	4.31015
PRIMA1	-1.71332	8.44257	-6.78153	5.4711e-06	0.000485641	4.29669
FRRS1L	-1.04972	5.28094	-6.77924	5.49281e-06	0.000485641	4.29285
FRMD3	-1.12894	6.83924	-6.7754	5.52942e-06	0.000485641	4.2864
GPR84	1.79878	6.06927	6.77319	5.55055e-06	0.000485641	4.28269
CLEC4G	2.03591	6.51657	6.77289	5.55343e-06	0.000485641	4.28219
FCMR	1.35971	6.77047	6.75708	5.70761e-06	0.000491757	4.2556
CTSC	1.48653	8.72439	6.73783	5.90133e-06	0.000499902	4.22318
LAIR1	1.06136	7.87537	6.72678	6.01554e-06	0.000505331	4.20456
C1QB	1.49288	11.0482	6.71474	6.14278e-06	0.000508048	4.18423
SOX8	-1.50989	8.51238	-6.70897	6.20464e-06	0.000508048	4.17449
IL7R	1.99778	7.77958	6.70574	6.23961e-06	0.000508048	4.16903
COL10A1	3.10641	6.86967	6.70448	6.25333e-06	0.000508048	4.1669
F5	-1.7248	8.26997	-6.70221	6.27809e-06	0.000508048	4.16306
SCG2	1.4153	9.41202	6.69792	6.32508e-06	0.000508048	4.15581
F3	1.0921	7.82439	6.68797	6.43566e-06	0.000512843	4.13897
RUNX3	1.21155	6.61115	6.65709	6.79174e-06	0.000528681	4.08663
SMTNL2	-2.09265	7.35194	-6.62199	7.22171e-06	0.000543048	4.02695
PCDHB5	-1.31255	6.71654	-6.6201	7.24567e-06	0.000543048	4.02373
ST6GALNAC1	-2.28797	8.52125	-6.60468	7.44411e-06	0.000551126	3.99745
CXCL3	1.15864	5.85362	6.60325	7.4628e-06	0.000551126	3.99501
CCL23	1.15121	4.97723	6.58356	7.72516e-06	0.000562263	3.9614
CCR1	1.72274	8.15904	6.566	7.96718e-06	0.000564647	3.93139
CR1	1.21325	5.87939	6.56149	8.03073e-06	0.000564647	3.92366
SYT17	-1.00755	8.177	-6.56075	8.04117e-06	0.000564647	3.9224
SAMSN1	1.43617	5.46129	6.55738	8.08897e-06	0.000564647	3.91663
TUBB2B	-1.7918	8.62253	-6.55674	8.09812e-06	0.000564647	3.91553
SNX10	2.11074	7.66903	6.51682	8.68845e-06	0.000578112	3.84705
TMEM132C	-2.14342	8.13485	-6.51317	8.74457e-06	0.000579932	3.84078
NR2F1-AS1	-1.00105	6.53021	-6.50803	8.82433e-06	0.000581396	3.83194
TFEC	1.37696	5.07884	6.49613	9.01194e-06	0.000589902	3.81146
S100A9	2.02816	8.037	6.48984	9.11269e-06	0.000594566	3.80064
CORO1A	1.5886	8.80305	6.48438	9.20118e-06	0.000597885	3.79123
TMEM163	1.78559	5.86058	6.48057	9.26349e-06	0.000597885	3.78466
C16orf54	2.12563	6.62687	6.4715	9.41354e-06	0.000602317	3.76901
VSIG4	1.38877	10.7958	6.46473	9.52703e-06	0.000602317	3.75734
CYTIP	2.94797	7.00119	6.46454	9.53024e-06	0.000602317	3.75701
LILRB2	1.6055	7.18371	6.4624	9.56648e-06	0.000602718	3.75332
SLC16A10	1.5349	5.54288	6.4563	9.67059e-06	0.00060288	3.74277
VWF	1.07672	8.08724	6.45449	9.70167e-06	0.00060288	3.73965
KYNU	1.03866	5.84236	6.44833	9.80828e-06	0.00060288	3.729
GPRIN3	1.27877	5.06846	6.43837	9.98332e-06	0.000611774	3.71177
WASF3	-1.07191	8.65402	-6.43614	1.0023e-05	0.000612342	3.70791
OLFML2A	-1.19624	9.49381	-6.43101	1.01147e-05	0.00061608	3.69904
ADORA3	1.49933	6.61424	6.42557	1.02129e-05	0.000620189	3.68962
C2orf88	-1.62951	7.15665	-6.4228	1.02635e-05	0.000620614	3.68481
RASSF6	1.21114	4.12423	6.42103	1.02958e-05	0.000620614	3.68174
PCDHB15	-1.35867	6.55558	-6.41845	1.0343e-05	0.000620614	3.67729
CSTA	1.53351	8.00997	6.39875	1.07124e-05	0.000638551	3.6431
ZNRF3	-1.13051	7.63613	-6.39159	1.08499e-05	0.000641483	3.63067
MGAT4A	1.11231	5.87571	6.383	1.10173e-05	0.000641964	3.61575
NFIA	-1.00752	7.85885	-6.37502	1.11753e-05	0.000648206	3.60187
HLA-DOB	1.34902	6.36514	6.37291	1.12175e-05	0.000648206	3.5982
VNN2	1.46201	6.34899	6.37257	1.12243e-05	0.000648206	3.59761
MEOX1	-1.12936	7.99333	-6.36554	1.13661e-05	0.000649493	3.58537
CTSS	1.63413	8.90239	6.36075	1.14639e-05	0.000650313	3.57702
GALNT3	1.3279	5.10535	6.34715	1.1746e-05	0.000663335	3.55332
GNA15	1.23837	7.73093	6.34471	1.17973e-05	0.000663797	3.54908
SOX9	-1.08206	10.1307	-6.32479	1.22258e-05	0.000677153	3.51429
HPSE	1.13717	5.80427	6.31681	1.24019e-05	0.000681295	3.50034
EMILIN3	-1.57434	8.20948	-6.30646	1.26343e-05	0.000688432	3.48224
GZMA	2.79721	6.72501	6.27962	1.32582e-05	0.000706833	3.43522
SLA	1.54684	8.43005	6.27839	1.32875e-05	0.000706833	3.43307
TM4SF18	2.54948	5.77551	6.27378	1.33981e-05	0.00070995	3.42498
PVRIG	1.15703	6.08733	6.2705	1.34774e-05	0.00070995	3.41923
CD28	1.09948	5.3279	6.25782	1.37888e-05	0.000713604	3.39694
ADGRE2	1.04885	5.51123	6.25226	1.39273e-05	0.000713604	3.38719
IL2RB	1.20393	7.42102	6.25118	1.39545e-05	0.000713604	3.38529
APELA	2.30971	5.1092	6.25013	1.39811e-05	0.000713604	3.38343
HCST	1.58121	8.17033	6.24871	1.40168e-05	0.00071362	3.38094
FBP1	1.63097	7.32945	6.24463	1.41203e-05	0.000713828	3.37377
CD48	1.33922	6.30951	6.24457	1.41219e-05	0.000713828	3.37365
ENPP2	1.20545	9.50226	6.23363	1.44031e-05	0.000723918	3.35441
MCTP1	1.24881	6.1664	6.22569	1.46112e-05	0.000727347	3.34042
TLR2	1.44269	8.75496	6.22283	1.46868e-05	0.000729314	3.33538
SLAIN1	-1.17191	5.28074	-6.21329	1.49421e-05	0.000740168	3.31856
STEAP1	1.09236	9.22625	6.20261	1.52334e-05	0.000747236	3.29971
HSD17B6	1.24137	4.82359	6.19174	1.55359e-05	0.000752929	3.28052
S100A8	2.0921	5.65527	6.187	1.56699e-05	0.000757605	3.27214
NDNF	-2.31273	7.53091	-6.17816	1.59227e-05	0.000765448	3.25651
CXCL1	1.09949	6.53874	6.17736	1.5946e-05	0.000765448	3.25508
LINC01094	1.91247	6.91077	6.17214	1.60974e-05	0.000770879	3.24586
LCK	1.45634	6.59013	6.16001	1.64556e-05	0.000776958	3.22438
NDP	-2.0209	7.98566	-6.14556	1.68929e-05	0.000787512	3.19877
PODXL	-1.02525	11.0402	-6.14147	1.7019e-05	0.000788781	3.1915
AIM2	1.14127	4.98197	6.12843	1.74271e-05	0.000798518	3.16836
TIGAR	1.15197	7.54815	6.11136	1.79772e-05	0.0008136	3.13801
POU2AF1	4.37324	7.00471	6.10837	1.80754e-05	0.0008136	3.13269
BIN2	1.15087	7.72367	6.10673	1.81295e-05	0.0008136	3.12977
PLEK	1.43181	8.10417	6.10641	1.81401e-05	0.0008136	3.1292
ANGPTL7	-2.5861	7.93986	-6.10537	1.81743e-05	0.0008136	3.12736
EOMES	1.95096	6.85935	6.10377	1.82274e-05	0.0008136	3.12451
TREM2	1.55568	8.24105	6.09516	1.85157e-05	0.000820428	3.10918
KIRREL3	-1.42741	6.64049	-6.08456	1.88772e-05	0.000834613	3.09029
SPINT2	1.06184	7.87791	6.07828	1.90948e-05	0.000838714	3.0791
VAMP8	1.44878	9.81824	6.06379	1.96069e-05	0.000854413	3.05324
SASH3	1.54326	7.57453	6.0562	1.98808e-05	0.000859353	3.03968
MPEG1	1.42936	9.30003	6.05552	1.99056e-05	0.000859353	3.03846
FCN1	1.63504	6.27883	6.02922	2.08876e-05	0.000886557	2.99141
PIRT	-1.24707	6.67499	-6.01408	2.14754e-05	0.000903896	2.96428
MS4A4A	1.62441	9.01568	5.98619	2.26039e-05	0.000935766	2.91422
SPP1	2.77284	7.29484	5.98431	2.26825e-05	0.000937093	2.91083
HCLS1	1.37529	9.79189	5.9817	2.27915e-05	0.000939671	2.90614
GPR160	1.9791	5.17198	5.97926	2.28938e-05	0.000940045	2.90176
ST8SIA4	1.10885	5.37456	5.97183	2.32092e-05	0.000947206	2.88839
TRHDE-AS1	-1.0767	5.21443	-5.96866	2.33448e-05	0.000948901	2.88269
MFAP5	1.43688	8.14343	5.94809	2.42464e-05	0.000973768	2.84564
HTRA3	-1.03879	8.64263	-5.93873	2.46685e-05	0.000986789	2.82876
MNDA	1.99393	8.13807	5.9248	2.53107e-05	0.00100739	2.80363
NPL	1.21565	7.05351	5.91756	2.56517e-05	0.00101604	2.79054
ZNF711	-1.08427	5.72075	-5.91624	2.57144e-05	0.00101653	2.78815
DOK3	1.11345	6.70573	5.91129	2.59509e-05	0.00101987	2.7792
FAM30A	1.26258	5.65362	5.90826	2.60965e-05	0.00102161	2.77373
SAMD5	-1.03212	5.42295	-5.89988	2.65042e-05	0.0010354	2.75856
RAC2	1.35824	7.89204	5.86996	2.80142e-05	0.00108198	2.70436
HLF	-1.49582	8.40983	-5.86597	2.82223e-05	0.00108387	2.69712
PRDM1	1.36096	6.97948	5.85314	2.89023e-05	0.00109943	2.67383
OTC	-1.9452	6.98034	-5.84867	2.91429e-05	0.00109986	2.66572
SCN7A	-1.37947	5.33645	-5.84447	2.93713e-05	0.00110271	2.65808
DOCK10	1.07868	5.5599	5.83737	2.97612e-05	0.00111114	2.64517
ADAP2	1.25232	9.0783	5.81928	3.07794e-05	0.00113544	2.61225
ADAMDEC1	3.14786	5.64037	5.81871	3.08124e-05	0.00113544	2.6112
IBSP	3.55539	7.07714	5.81783	3.08627e-05	0.00113544	2.60961
NCKAP1L	1.07181	8.21971	5.79995	3.19076e-05	0.0011526	2.57702
HS3ST2	1.28454	7.50796	5.7983	3.20064e-05	0.0011526	2.574
SCARA5	-1.24929	9.05054	-5.79624	3.21294e-05	0.0011526	2.57024
TMEM119	1.6095	7.94561	5.77222	3.36017e-05	0.00119059	2.52639
CCR5	1.48056	7.84945	5.75621	3.46221e-05	0.00121205	2.49711
SYK	1.0991	7.35645	5.75334	3.48085e-05	0.00121547	2.49185
KMO	1.46378	4.8808	5.74699	3.52246e-05	0.00122263	2.48022
NAPSB	1.09956	5.65798	5.73494	3.6028e-05	0.00123531	2.45814
HLA-DMB	1.64138	9.91794	5.72852	3.64634e-05	0.00124389	2.44638
STMN2	3.1656	7.94215	5.71847	3.71569e-05	0.00125404	2.42793
BCL2A1	2.61677	5.68019	5.70595	3.80399e-05	0.00127365	2.40493
VCAM1	1.47601	9.84182	5.69384	3.89143e-05	0.00128363	2.38268
GPR65	2.00437	6.91207	5.6851	3.95583e-05	0.0012947	2.3666
THBS4	-1.47207	8.29577	-5.68261	3.97439e-05	0.00129867	2.36202
RSPO3	1.13755	6.25999	5.67068	4.06453e-05	0.00131744	2.34006
TUBAL3	-2.07603	7.54137	-5.66792	4.08568e-05	0.00131897	2.33497
CIAO2A	1.04057	9.36081	5.66497	4.10845e-05	0.00131897	2.32953
OSR1	-1.38333	7.41936	-5.66496	4.10849e-05	0.00131897	2.32952
PAMR1	-1.11561	11.6202	-5.66228	4.12932e-05	0.00132355	2.32457
CCDC113	-1.05571	6.61042	-5.63749	4.32665e-05	0.0013651	2.27885
WFDC1	1.44742	8.57855	5.63577	4.34071e-05	0.00136526	2.27567
GPR171	2.47278	6.05666	5.62649	4.41736e-05	0.00138075	2.25852
CLEC4A	1.3467	7.31977	5.62128	4.46101e-05	0.00138641	2.24889
CADM2	-1.50929	5.01192	-5.61494	4.51478e-05	0.00139065	2.23716
CD163	1.45282	9.45253	5.60651	4.58721e-05	0.00140125	2.22156
OSCAR	1.09084	5.82866	5.60427	4.60668e-05	0.00140507	2.21741
MMP13	2.81576	5.42389	5.59349	4.70158e-05	0.00142325	2.19744
TPSB2	1.99307	8.28813	5.59256	4.70977e-05	0.00142359	2.19573
GPRASP1	-1.13069	9.44358	-5.5913	4.72101e-05	0.00142486	2.1934
PIK3AP1	1.08892	6.66832	5.58143	4.81003e-05	0.00144094	2.17509
GPR183	2.25455	7.09018	5.5693	4.92179e-05	0.00146373	2.15259
CTSW	1.00443	6.8315	5.56868	4.92761e-05	0.00146373	2.15143
FAM107A	-1.08507	8.71823	-5.56846	4.92966e-05	0.00146373	2.15103
PLVAP	1.49937	8.18172	5.56277	4.98309e-05	0.00147363	2.14046
IGSF21	1.03373	7.53931	5.56257	4.98495e-05	0.00147363	2.1401
BTK	1.21249	7.34938	5.56101	4.99975e-05	0.00147584	2.13719
SP140	1.01264	4.91297	5.55498	5.05722e-05	0.00148196	2.12599
HMOX1	2.22357	9.58911	5.54916	5.11334e-05	0.0014919	2.11518
SALL1	-1.12488	6.39668	-5.54302	5.17326e-05	0.0015072	2.10376
PTP4A3	1.16532	7.61511	5.53238	5.27884e-05	0.00152495	2.08397
SLC16A6	1.07106	5.82496	5.53102	5.29255e-05	0.0015257	2.08143
CAPG	1.0533	9.74747	5.51087	5.49913e-05	0.00156815	2.0439
ADCYAP1	1.20477	4.3186	5.50425	5.56885e-05	0.00158355	2.03156
GRB14	-1.10343	4.99204	-5.48124	5.81829e-05	0.00162214	1.98861
CD180	1.1206	6.96392	5.48062	5.82524e-05	0.00162214	1.98744
IGLV1-44	1.97351	6.77401	5.46175	6.03865e-05	0.00167232	1.95217
CHODL	-1.37565	6.42852	-5.44001	6.29474e-05	0.00172109	1.91146
PXDNL	-1.38417	6.29724	-5.4275	6.44715e-05	0.00174941	1.88801
MS4A6A	1.11046	8.74836	5.38988	6.92886e-05	0.00183432	1.81737
PTPRC	1.14162	5.90257	5.38938	6.93551e-05	0.00183432	1.81643
MN1	-1.29556	8.54598	-5.38823	6.9508e-05	0.00183432	1.81427
FCGR1B	2.44494	8.29918	5.38801	6.95374e-05	0.00183432	1.81385
ATP6V0B	1.03097	9.4971	5.38684	6.96935e-05	0.00183432	1.81166
C1QA	1.19713	10.7212	5.38483	6.99626e-05	0.001839	1.80788
PLPP3	-1.24878	10.6213	-5.37767	7.09311e-05	0.00186203	1.7944
GPAT3	1.0875	6.1641	5.37278	7.15994e-05	0.00186984	1.7852
DOCK8	1.07579	5.46144	5.36722	7.23683e-05	0.00187776	1.77473
MARCHF1	1.14153	6.33564	5.3526	7.44312e-05	0.00190165	1.74717
IL18	1.60895	5.67497	5.35028	7.47634e-05	0.00190165	1.74281
C15orf48	2.77201	5.71982	5.34823	7.50586e-05	0.00190165	1.73894
SLC38A6	1.15506	7.983	5.34798	7.50947e-05	0.00190165	1.73847
MMP1	3.85997	5.64927	5.33617	7.682e-05	0.00192155	1.7162
FPR1	1.05707	6.32842	5.3082	8.10738e-05	0.00199777	1.66335
KLRF1	1.1619	4.41202	5.30758	8.11705e-05	0.00199777	1.66218
DDIT4L	1.08275	7.37599	5.30641	8.13537e-05	0.00199777	1.65997
CTTNBP2	-1.05757	6.72335	-5.30234	8.1995e-05	0.00200761	1.65227
TPSAB1	1.39154	7.76683	5.30168	8.20996e-05	0.00200761	1.65102
CCR2	1.13327	5.38873	5.3008	8.22388e-05	0.00200761	1.64936
CCL21	1.34215	8.10926	5.30009	8.23517e-05	0.00200761	1.64802
DENND1C	1.08391	7.01106	5.29726	8.28033e-05	0.00201375	1.64265
EVI2B	1.77622	8.16971	5.28725	8.44188e-05	0.00204563	1.6237
KLHL6	1.08207	5.01148	5.28427	8.49062e-05	0.00205497	1.61806
PDZRN4	-1.72161	8.56791	-5.27719	8.60752e-05	0.0020743	1.60465
CLEC10A	1.1654	7.15819	5.27353	8.66864e-05	0.00208058	1.59771
TRHDE	-2.25907	6.68287	-5.27232	8.68889e-05	0.00208074	1.59542
GLIS1	-1.00444	7.7952	-5.26971	8.73292e-05	0.00208607	1.59046
CD27	2.05186	7.34387	5.26507	8.81158e-05	0.00209582	1.58167
MMP9	3.8313	8.92847	5.26485	8.81531e-05	0.00209582	1.58126
GALNT6	1.10912	6.83101	5.25614	8.96509e-05	0.00212142	1.56473
ALDH3A1	-1.71965	7.05259	-5.24985	9.07484e-05	0.00213486	1.5528
TNFRSF11B	1.61886	9.48812	5.23608	9.32015e-05	0.00217481	1.52664
EVI2A	1.613	8.29147	5.23227	9.38922e-05	0.00218587	1.5194
LAPTM5	1.29949	11.0321	5.20989	9.80579e-05	0.00224143	1.47682
RUBCNL	1.23435	7.13683	5.20559	9.88782e-05	0.00225507	1.46865
FABP5	1.31291	9.54997	5.20422	9.91416e-05	0.00225784	1.46604
THEMIS2	1.23606	7.80451	5.1995	0.000100054	0.00227418	1.45706
TGFBI	1.02472	11.5459	5.19564	0.000100808	0.00228103	1.44969
LCP1	1.54073	8.70917	5.18412	0.00010309	0.00231964	1.42774
TIMD4	2.01427	6.70538	5.17742	0.000104441	0.00233441	1.41497
MZB1	2.78704	7.26737	5.17212	0.000105523	0.00235078	1.40486
CD37	1.33548	7.09246	5.16678	0.000106626	0.00237011	1.39466
PLAU	1.21466	8.07964	5.16406	0.000107192	0.00237483	1.38947
CLEC5A	2.93218	6.66906	5.14475	0.0001113	0.00243561	1.35258
KIT	1.72635	7.11246	5.14325	0.000111627	0.00243561	1.34971
FAM43B	-1.13339	7.73885	-5.13527	0.000113376	0.00245775	1.33446
MRC1	1.22205	10.4237	5.13322	0.00011383	0.00245775	1.33054
LINC00924	1.78996	5.7011	5.13129	0.000114259	0.00245775	1.32685
ATP1A2	-2.02897	7.49972	-5.13071	0.00011439	0.00245775	1.32573
F10	-1.18451	8.07235	-5.09274	0.000123193	0.00258448	1.253
MAP3K7CL	1.16082	7.76963	5.09179	0.000123424	0.00258663	1.25117
CTSE	-1.46804	7.24051	-5.08728	0.000124517	0.00260683	1.24252
CSF1R	1.17115	9.36495	5.07816	0.000126756	0.00263729	1.22504
SPCS3	1.07607	8.07895	5.0664	0.00012971	0.00267494	1.20244
IL17D	-1.22286	9.55563	-5.06627	0.000129743	0.00267494	1.20219
C5orf46	1.53063	6.97516	5.06365	0.000130411	0.00268013	1.19716
IGK	1.67128	6.70891	5.05119	0.000133633	0.00272967	1.17321
ACADL	-1.45374	6.81741	-5.04769	0.000134554	0.00274291	1.16648
CXCR4	1.45035	8.94863	5.04568	0.000135085	0.00274895	1.16261
DHRS13	-1.09763	7.7339	-5.03905	0.000136853	0.00278135	1.14985
TLR8	1.25801	6.00237	5.02761	0.00013996	0.00281542	1.12784
NKG7	1.10676	5.93103	5.02703	0.00014012	0.00281542	1.12672
C12orf75	1.14944	7.84205	5.02448	0.000140822	0.00282499	1.12181
SUGCT	1.35107	7.90171	5.01754	0.000142753	0.00284413	1.10846
CRTAM	1.252	4.9181	5.0142	0.000143694	0.00285702	1.10201
ADGRG2	-1.4791	7.98056	-5.01106	0.000144584	0.00286966	1.09596
F13A1	1.32759	11.7301	5.00895	0.000145183	0.00287277	1.0919
PTPRB	-1.11117	7.18402	-5.00464	0.00014642	0.00288278	1.08358
IGHD	2.56397	7.97853	5.00294	0.000146909	0.00288959	1.08031
CD38	1.27427	7.05557	5.00048	0.00014762	0.00290075	1.07557
MYO1F	1.22697	7.72411	4.99229	0.000150017	0.00292505	1.05977
KRT18	1.68838	8.57321	4.97529	0.000155124	0.00298992	1.02694
HLA-DMA	1.27226	10.0899	4.9724	0.000156009	0.00299839	1.02135
NDRG4	-1.21743	8.22264	-4.96919	0.000156998	0.00300756	1.01515
SHC4	-1.02833	8.2304	-4.93763	0.000167079	0.00314517	0.954116
PAX7	-1.20501	6.22494	-4.93001	0.00016961	0.00317209	0.939364
IL10RA	1.39756	9.05669	4.92041	0.000172858	0.00319933	0.920764
NAP1L2	-1.13767	6.78414	-4.91384	0.000175115	0.00322125	0.90804
MS4A1	1.26699	4.35074	4.88808	0.000184269	0.00334388	0.858061
ANKRD36BP2	1.60374	4.79102	4.88064	0.000187002	0.00336738	0.843621
BRINP3	-1.61855	6.63133	-4.86471	0.000192996	0.00344335	0.812681
HBD	1.01618	6.07806	4.86325	0.000193556	0.00344442	0.809836
RELN	-1.2471	5.79218	-4.86196	0.000194051	0.00344693	0.807332
ARHGEF26	-1.19002	7.16725	-4.85967	0.000194936	0.0034505	0.802868
VLDLR	-1.14045	7.5266	-4.84588	0.000200342	0.00353377	0.776043
HLA-DPA1	1.29587	10.7536	4.8355	0.000204512	0.0035916	0.755842
CD93	1.70385	9.03745	4.81681	0.000212246	0.00369206	0.719436
CCN3	1.1028	9.72158	4.81477	0.000213106	0.00369745	0.715471
KLRB1	1.15973	5.70285	4.81154	0.00021448	0.00371171	0.709168
TSPAN8	-1.40808	10.6489	-4.80672	0.000216546	0.00373145	0.699767
HSPC324	-1.00498	7.27242	-4.80515	0.000217221	0.00373668	0.696718
ACP5	1.7278	9.1513	4.78527	0.000225988	0.00383514	0.657917
STC1	1.49044	6.59631	4.78435	0.000226402	0.0038357	0.656123
SERPINA1	1.02096	6.03955	4.78206	0.000227435	0.00384338	0.651657
KISS1	-1.07351	6.15575	-4.78136	0.000227753	0.00384338	0.650286
C1QC	1.2655	10.7597	4.77916	0.000228751	0.00385284	0.646
CCL18	1.44138	10.9331	4.77529	0.000230523	0.00386922	0.638435
ALOX5AP	1.24015	9.73723	4.75908	0.000238091	0.0039475	0.606759
GREM1	2.04669	5.28533	4.75198	0.000241485	0.00399065	0.592879
PPP1R14A	1.43902	8.91673	4.74886	0.000242993	0.00400151	0.586778
GJB2	1.64071	4.37563	4.7408	0.000246931	0.0040474	0.571016
CTHRC1	1.31508	10.9195	4.7404	0.000247128	0.0040474	0.570232
HCG11	-1.39851	5.45366	-4.73127	0.000251672	0.00409852	0.552367
RCAN2	1.07459	10.5209	4.72694	0.00025386	0.00412748	0.54388
NDUFA4L2	1.31612	8.56949	4.72141	0.000256681	0.00414991	0.533048
HYAL1	-1.14741	7.75885	-4.71305	0.000261004	0.00418651	0.516674
GAPT	1.13653	3.87789	4.69287	0.00027175	0.00430043	0.477119
SUCNR1	1.45565	5.89218	4.6724	0.000283119	0.00443854	0.436941
TMEM100	-1.3732	10.0679	-4.66627	0.000286617	0.0044725	0.424906
IGSF10	-2.04372	8.84383	-4.66363	0.000288137	0.00448929	0.419719
TSPAN13	1.51057	8.22541	4.65599	0.000292579	0.00454095	0.404723
DPP4	1.11771	5.79202	4.6521	0.000294871	0.00456597	0.397076
CCL5	1.60483	8.11121	4.64953	0.000296393	0.00458455	0.39203
LOC101928429	1.05079	4.83159	4.64931	0.000296526	0.00458455	0.391589
CLEC1A	1.22283	5.84398	4.64761	0.000297541	0.0045932	0.38824
CDH19	-1.60024	9.8711	-4.64585	0.000298589	0.00460233	0.384795
VNN1	1.04584	6.17669	4.64471	0.000299275	0.00460678	0.382543
GZMH	1.27068	6.87771	4.64461	0.000299334	0.00460678	0.38235
HBB	2.25016	9.80234	4.63985	0.000302206	0.00463908	0.37299
STAT4	1.28688	6.27209	4.63502	0.000305146	0.00466772	0.363501
BMS1P20	1.22549	8.13135	4.6248	0.000311476	0.00473033	0.343378
PDK1	1.04027	6.22733	4.60065	0.000326956	0.00490094	0.295844
SLC16A9	-1.05408	7.86138	-4.59532	0.000330484	0.00492817	0.285327
NOS3	-1.13053	7.53035	-4.58191	0.000339519	0.00500881	0.258897
ZNF713	-1.01056	4.47327	-4.56578	0.000350721	0.00512016	0.227091
OLR1	1.01729	4.09937	4.54914	0.000362675	0.00521456	0.194251
TNFRSF17	3.08531	4.99263	4.54576	0.000365153	0.00522985	0.187581
GSKIP	1.02589	9.03515	4.54564	0.000365241	0.00522985	0.187344
DAPL1	1.0028	5.37274	4.54053	0.000369023	0.00525545	0.177251
PTGFR	-1.57385	7.32559	-4.53863	0.000370442	0.00526691	0.173492
LY96	1.54235	8.1237	4.52761	0.000378768	0.005349	0.151717
IGFBP2	2.17243	9.25778	4.50667	0.000395118	0.00549378	0.110319
FGF9	-1.21164	5.63501	-4.49887	0.000401396	0.00556188	0.0948802
SLAMF7	1.74749	5.68292	4.48555	0.000412346	0.00567461	0.0685188
ADIPOQ	-3.45967	6.80278	-4.47743	0.000419169	0.00573618	0.0524443
RUNDC3B	1.69381	4.55937	4.47695	0.000419577	0.00573618	0.0514938
SLC44A3	1.13302	6.36665	4.45012	0.000442988	0.00592247	-0.0016779
ESM1	1.24498	5.47481	4.44408	0.000448439	0.00596765	-0.0136532
EPHX4	1.10814	3.6423	4.43802	0.000453975	0.00600959	-0.0256669
LINC01943	1.30928	5.83974	4.43616	0.000455691	0.00601821	-0.0293594
TMEM130	1.18193	6.12323	4.43377	0.0004579	0.00603775	-0.0340951
CILP	-2.31043	8.96627	-4.41746	0.000473293	0.00616015	-0.0664663
MAOA	-1.09235	8.87275	-4.41472	0.000475932	0.0061905	-0.0719098
P2RY13	1.01312	7.20137	4.41101	0.000479522	0.00621491	-0.0792664
MYO5C	1.39266	6.55623	4.38579	0.000504705	0.00643196	-0.129368
GPAM	-1.01388	6.78435	-4.3832	0.000507372	0.00644151	-0.134526
WNT2	-1.28401	7.51227	-4.37659	0.000514226	0.0064817	-0.147659
BLNK	1.39197	7.42408	4.36696	0.000524386	0.00655682	-0.166807
HOXD8	1.06953	5.41893	4.36295	0.000528677	0.00659162	-0.174781
TCEAL2	-1.34732	9.65218	-4.36079	0.000531005	0.00660839	-0.179083
C6	-1.81036	8.61769	-4.35447	0.000537873	0.00666097	-0.191658
GATA5	-1.04136	7.34283	-4.34305	0.000550507	0.0067593	-0.214376
TLCD4	-1.39659	8.11414	-4.34021	0.000553703	0.00676968	-0.22004
SYBU	-1.10357	8.6331	-4.33146	0.000563643	0.00688704	-0.237449
ACTC1	1.36686	8.20995	4.32856	0.000566979	0.00691941	-0.243222
CLSTN2	-1.00169	6.89462	-4.32427	0.000571958	0.00696752	-0.251776
PLLP	-1.54392	8.38975	-4.31503	0.000582815	0.00706562	-0.270171
MYRIP	-1.10627	7.32799	-4.31465	0.000583265	0.00706683	-0.270926
RGS1	1.77188	5.93103	4.28454	0.000620175	0.00738097	-0.330945
FCGR2B	1.36666	7.96005	4.27286	0.000635127	0.00750574	-0.354242
PIM2	1.4836	7.07159	4.24941	0.000666269	0.00772435	-0.401048
COL9A3	-1.02946	7.07529	-4.24717	0.000669314	0.00774185	-0.405507
CXCL10	1.57544	7.37675	4.21343	0.000717095	0.00815878	-0.472912
SOX7	-1.17721	7.34785	-4.204	0.000731053	0.00827007	-0.491753
CD163L1	1.25224	8.35244	4.17106	0.000782031	0.00864393	-0.55762
BTC	-1.03726	5.2882	-4.14099	0.000831722	0.00903533	-0.617797
CCL11	1.40181	5.91057	4.12355	0.000861999	0.00924895	-0.652715
GPR34	1.65654	9.01974	4.10655	0.000892607	0.00949649	-0.686783
LIFR	-1.17046	7.44949	-4.09059	0.000922331	0.00966984	-0.718762
KBTBD8	1.13575	5.29153	4.0826	0.00093759	0.0097729	-0.734778
DTNB-AS1	1.15978	5.24602	4.06727	0.000967589	0.00995354	-0.765516
BEX1	-1.27054	9.31186	-4.06082	0.0009805	0.0100514	-0.778451
ENPEP	1.33516	4.3728	4.03981	0.00102376	0.0103303	-0.820575
MS4A7	1.18348	8.41782	4.03707	0.00102956	0.0103745	-0.826087
ANGPT2	1.44303	6.51391	4.02664	0.00105188	0.0105451	-0.847012
GJA4	1.07953	8.19447	4.01222	0.00108357	0.010727	-0.875954
CHIT1	1.65866	7.16329	4.00542	0.00109882	0.0108065	-0.889585
PI15	1.03275	5.22854	3.98303	0.00115067	0.0111586	-0.934542
HPGD	1.1394	6.00073	3.97947	0.00115915	0.0112168	-0.9417
PTHLH	-1.45583	7.58573	-3.9661	0.00119151	0.0114445	-0.968538
IRAG1	1.38873	8.66477	3.96201	0.00120161	0.0114922	-0.97676
ANXA3	-1.12191	8.43057	-3.947	0.00123936	0.0117183	-1.0069
PLP1	-1.19161	6.79395	-3.92127	0.0013069	0.0121871	-1.0586
MAMDC2	-1.00262	10.4559	-3.89526	0.00137897	0.0127021	-1.11087
ANGPTL1	-1.20328	7.93137	-3.8952	0.00137914	0.0127021	-1.11099
HPR	-1.01547	6.51267	-3.89207	0.00138807	0.0127494	-1.11728
MMP7	1.57082	6.82544	3.89092	0.00139138	0.0127582	-1.1196
SLC6A1	-1.15003	7.91698	-3.88659	0.00140387	0.012807	-1.1283
LOC100505874	-1.95214	6.4985	-3.83989	0.00154602	0.0137371	-1.22216
LRRN4CL	-1.037	8.67486	-3.82083	0.00160817	0.0140661	-1.2605
FMO3	1.42117	7.7856	3.80527	0.00166075	0.0143639	-1.29178
CA3	-1.72035	8.05061	-3.80193	0.00167226	0.0144449	-1.2985
HTRA4	1.13543	5.09562	3.7982	0.00168521	0.0144947	-1.306
EFHD1	1.23475	8.44958	3.79553	0.00169453	0.0145515	-1.31136
P2RY8	1.25337	6.62357	3.77448	0.00176997	0.0149934	-1.35369
LAX1	1.73827	7.16555	3.7666	0.00179907	0.0151254	-1.36954
SYTL1	1.28696	5.91286	3.75005	0.00186174	0.015459	-1.40281
ZC3H12D	1.25054	5.26373	3.73505	0.00192045	0.015784	-1.43296
SPAG4	1.5553	6.6941	3.71183	0.00201503	0.0163172	-1.47964
NOG	-1.14307	5.97243	-3.69886	0.0020699	0.0166525	-1.50571
SELL	-1.05878	9.38091	-3.68245	0.00214147	0.0170851	-1.5387
KRT14	1.85056	7.99851	3.67561	0.00217205	0.0172269	-1.55245
FCER1A	1.07353	6.42731	3.66777	0.00220764	0.0173928	-1.56821
AMPD1	1.92415	5.07161	3.66427	0.0022237	0.0174897	-1.57525
APOC1	1.36341	8.27562	3.65662	0.00225923	0.0176749	-1.59062
ADRA2A	1.6049	7.52763	3.63446	0.00236542	0.0182284	-1.63515
ADGRL4	1.33683	8.71467	3.63376	0.00236885	0.0182284	-1.63655
FCRL5	1.38994	4.6855	3.60753	0.00250117	0.0189857	-1.68922
MALL	-1.0674	9.14579	-3.58942	0.00259688	0.0194539	-1.72559
FPR3	1.00135	7.33978	3.56795	0.0027151	0.0201038	-1.76869
TMEM255A	1.107	4.79562	3.5616	0.00275107	0.0202573	-1.78143
HLA-DQB1	1.14952	8.17296	3.56004	0.00276002	0.0202787	-1.78457
ITGA4	1.08636	4.37142	3.51611	0.00302324	0.0216064	-1.87268
PNOC	1.2143	5.30125	3.51258	0.00304548	0.0217037	-1.87976
FREM1	-1.01847	5.82573	-3.50515	0.00309276	0.0219321	-1.89466
CBLN1	-1.10551	5.23951	-3.50235	0.00311076	0.0219983	-1.90027
GPR88	1.35742	5.39255	3.4959	0.00315264	0.022162	-1.91319
PPP1R1B	-1.73704	8.22214	-3.49039	0.0031889	0.0222973	-1.92424
CHAD	-1.86587	8.68937	-3.48852	0.00320128	0.022348	-1.92798
PLIN1	-1.68741	7.37037	-3.46692	0.0033479	0.0230286	-1.97124
CD79A	1.13155	6.76203	3.45975	0.00339809	0.0232707	-1.98561
LINC01697	-1.54872	4.88742	-3.45708	0.00341691	0.0233599	-1.99094
CCDC178	1.12596	5.2586	3.44976	0.00346922	0.0236614	-2.0056
PTPRR	-1.0972	5.58519	-3.431	0.00360681	0.0242389	-2.04314
SDC1	1.58102	7.22336	3.37986	0.00401024	0.025997	-2.14537
HLA-DRA	1.61074	11.7787	3.33531	0.00439804	0.0276572	-2.23425
PLN	1.42874	6.69234	3.32751	0.00446968	0.0279248	-2.2498
EDNRA	1.01066	6.49463	3.32222	0.00451899	0.0281015	-2.26035
CCL19	1.68768	10.2654	3.28665	0.0048644	0.0296109	-2.33117
MYOC	-1.628	8.36101	-3.24765	0.00527334	0.0313246	-2.4087
CKS2	1.3506	5.49002	3.24727	0.0052775	0.0313309	-2.40946
LYZ	1.84419	9.10299	3.24008	0.00535665	0.0316146	-2.42374
NELL2	1.29567	6.44991	3.22556	0.0055199	0.0323132	-2.45255
PLPP4	1.03727	6.33193	3.2213	0.00556877	0.0324644	-2.461
CPAMD8	-1.22333	8.36541	-3.18757	0.00597094	0.0340634	-2.52784
RNF128	1.00912	3.98112	3.14891	0.00646725	0.035859	-2.60429
PTPN20	-1.21904	6.23381	-3.12176	0.00684004	0.0373415	-2.65788
SLC14A1	-1.03644	8.1468	-3.08943	0.0073115	0.0388916	-2.72156
ID1	-1.13854	10.5664	-3.02634	0.00832565	0.0423979	-2.84543
FGFBP2	-1.37101	9.2522	-3.02165	0.00840638	0.0426904	-2.85463
SPOCK3	-1.00281	5.25361	-2.99806	0.00882382	0.0440448	-2.90076
PI3	-1.29918	7.2551	-2.91589	0.0104433	0.0493663	-3.06081

## Sheet: GSE12644
symbol	logFC	AveExpr	t	P.Value	adj.P.Val	B
COL5A1	1.43105	8.74182	11.4298	7.16898e-11	8.86005e-07	14.3077
ALDH2	-1.03479	10.2303	-11.3102	8.78929e-11	8.86005e-07	14.134
COL1A1	1.1182	9.11499	10.5229	3.4987e-10	1.67224e-06	12.9427
SCG2	2.24109	8.6304	10.4375	4.08141e-10	1.67224e-06	12.8084
TNC	1.42415	7.31931	10.4286	4.14721e-10	1.67224e-06	12.7945
CTHRC1	1.99243	10.2464	9.49905	2.34926e-09	7.89391e-06	11.2651
COL5A2	1.11977	9.82179	9.38794	2.91096e-09	7.97842e-06	11.0739
FN1	0.943872	10.4676	9.34465	3.16588e-09	7.97842e-06	10.9989
KDELR3	0.831967	7.50219	8.63482	1.29775e-08	2.9071e-05	9.72893
FNDC1	1.3955	8.24072	8.50882	1.67853e-08	3.38408e-05	9.49544
TNFAIP6	1.19545	8.24252	8.37525	2.20988e-08	4.05031e-05	9.24526
NAP1L5	-0.966414	7.20592	-8.089	4.01611e-08	6.7474e-05	8.69979
CRLF1	1.08992	7.8846	7.98187	5.03641e-08	7.8107e-05	8.49237
COL1A2	0.84389	11.9288	7.91414	5.81607e-08	8.37555e-05	8.36031
NQO1	-0.759883	7.63748	-7.87842	6.27619e-08	8.43562e-05	8.29038
PRAF2	0.585639	7.69573	7.84536	6.73551e-08	8.48716e-05	8.22548
KANK1	-0.505697	7.48171	-7.80386	7.3615e-08	8.73031e-05	8.14377
COL3A1	0.73528	10.211	7.67308	9.75525e-08	0.000106259	7.88454
GAP43	1.16333	7.02869	7.66097	1.0014e-07	0.000106259	7.86041
TREM1	1.85794	7.31643	7.61749	1.1003e-07	0.000110916	7.77356
PXDN	0.812023	9.66599	7.44068	1.61797e-07	0.000153764	7.41737
COL12A1	0.697139	6.5885	7.4241	1.6779e-07	0.000153764	7.38372
STEAP1	1.27678	8.54115	7.2982	2.21425e-07	0.000180725	7.12685
ID2	-0.727902	8.82816	-7.29277	2.24102e-07	0.000180725	7.11571
RBMS3	-0.570058	6.87109	-7.26073	2.40579e-07	0.00018655	7.04993
COL15A1	0.934094	9.70556	7.17738	2.89525e-07	0.000216189	6.87808
BEX2	-1.257	7.67567	-7.11822	3.30382e-07	0.000237887	6.75546
CHRDL2	1.55254	6.0111	7.05707	3.78857e-07	0.000263384	6.62818
LRRC15	0.996429	6.81152	7.03998	3.93675e-07	0.000264563	6.59249
OLFML2B	1.0115	8.05223	6.94556	4.86914e-07	0.000316667	6.39464
ID1	-1.0782	9.64768	-6.88131	5.63075e-07	0.000354755	6.25923
SFRP2	1.0956	9.35607	6.82219	6.43922e-07	0.000393397	6.13412
CLEC11A	0.616473	7.40145	6.80627	6.67677e-07	0.000395913	6.10032
FAP	1.37683	8.45205	6.57411	1.13621e-06	0.000654491	5.60359
SPP1	2.64639	8.15645	6.51946	1.28892e-06	0.00071802	5.48557
IBSP	1.93214	6.37146	6.49372	1.36798e-06	0.00071802	5.42984
ACAN	0.578873	6.48101	6.49261	1.37152e-06	0.00071802	5.42742
MXI1	-0.723083	9.24567	-6.4791	1.41508e-06	0.00071802	5.39814
ATOH8	-0.644242	6.4897	-6.47622	1.42457e-06	0.00071802	5.39188
SPARCL1	-0.651332	12.0885	-6.43995	1.54954e-06	0.00076196	5.31311
MYOC	-1.51757	7.85538	-6.39131	1.73498e-06	0.000832832	5.20717
TMEM192	-0.721023	6.6912	-6.30842	2.10488e-06	0.000970995	5.02593
FKBP11	0.66657	7.0659	6.30553	2.11913e-06	0.000970995	5.0196
TUFT1	-0.712767	6.43174	-6.26209	2.34583e-06	0.00103706	4.92423
SELENBP1	-0.729713	8.05749	-6.2584	2.3662e-06	0.00103706	4.91611
CCL19	1.81334	8.24675	6.23206	2.51685e-06	0.00105542	4.85816
RAI2	-0.814461	8.27483	-6.21142	2.64179e-06	0.00105542	4.81267
GPM6A	-0.976481	5.30471	-6.20949	2.65375e-06	0.00105542	4.80843
COL11A1	1.45842	5.02628	6.20705	2.669e-06	0.00105542	4.80305
ORAI1	0.619222	6.33459	6.19998	2.71373e-06	0.00105542	4.78744
CR1	0.712389	6.02202	6.19055	2.77452e-06	0.00105542	4.76664
LOXL1	0.832018	8.16379	6.18208	2.8303e-06	0.0010567	4.74794
FRMD3	-0.67318	6.19289	-6.16554	2.94256e-06	0.00106668	4.7114
SULF1	0.883741	9.91829	6.16263	2.96284e-06	0.00106668	4.70495
FHL2	0.725833	9.82847	6.1421	3.10957e-06	0.00109637	4.65953
PCDH9	-0.810478	5.33603	-6.13019	3.19802e-06	0.00109637	4.63318
HEY2	-0.645551	7.95613	-6.11911	3.28269e-06	0.00110304	4.60862
MAP4K3	-0.527139	6.74257	-6.05567	3.81329e-06	0.00124	4.46776
MAGED1	0.501098	10.1329	5.97156	4.65448e-06	0.00144658	4.28024
PLAUR	0.833059	6.85932	5.96478	4.73005e-06	0.00144658	4.26509
UNC13B	-0.508417	7.15955	-5.95606	4.82905e-06	0.00144658	4.24559
CXCL16	1.00172	8.03101	5.94471	4.96108e-06	0.00144658	4.22021
AR	-0.659887	7.05784	-5.94101	5.00495e-06	0.00144658	4.21192
KLF4	-0.796522	7.78646	-5.93681	5.0552e-06	0.00144658	4.20252
PRKAR2B	-1.11832	6.97751	-5.93397	5.08947e-06	0.00144658	4.19616
S100A9	1.12419	8.24847	5.93357	5.09433e-06	0.00144658	4.19526
LOX	0.504215	6.21384	5.92185	5.2383e-06	0.0014668	4.16903
MMP12	2.94627	6.95182	5.89446	5.59143e-06	0.00152336	4.10761
CRYBG1	1.05721	7.34154	5.88527	5.71518e-06	0.00152965	4.08699
MXRA5	1.08894	10.7974	5.88154	5.76626e-06	0.00152965	4.07861
CD93	1.01953	8.75582	5.86315	6.02471e-06	0.00157746	4.03732
CLEC4G	1.43209	5.60987	5.85026	6.21302e-06	0.00158171	4.00834
ALDH1A1	-1.22032	7.8733	-5.85015	6.21463e-06	0.00158171	4.00809
PRSS35	1.42271	5.576	5.82249	6.63914e-06	0.00165249	3.94585
LTB	0.530954	6.0243	5.80502	6.92232e-06	0.00167057	3.9065
HAND2-AS1	-1.11924	7.49422	-5.76406	7.63545e-06	0.00180136	3.8141
TBC1D2	0.550456	6.6357	5.75584	7.7874e-06	0.00180136	3.79553
TNFRSF11B	1.00246	7.6285	5.75328	7.83533e-06	0.00180136	3.78975
CCDC80	0.746319	9.44862	5.74711	7.95205e-06	0.00180136	3.77581
RARRES1	1.0629	7.25476	5.71367	8.61638e-06	0.00190896	3.70018
TAF7	-0.544839	9.5029	-5.68929	9.13599e-06	0.00198054	3.64497
ATP1B1	-1.01965	9.51394	-5.66491	9.68762e-06	0.00205044	3.58969
WASF3	-0.864367	8.72668	-5.64418	1.01831e-05	0.00211651	3.54265
EMILIN1	0.752085	7.01424	5.62063	1.07774e-05	0.00221162	3.48914
TDO2	1.24544	4.95686	5.61698	1.08728e-05	0.00221162	3.48083
FCGR1B	1.50809	7.32419	5.61329	1.09698e-05	0.00221162	3.47245
NEURL2	0.83282	6.74967	5.58808	1.16574e-05	0.00230417	3.4151
ACADL	-1.17705	5.94886	-5.58392	1.17752e-05	0.00230485	3.40562
GPRASP1	-0.781071	7.97049	-5.55332	1.26782e-05	0.00241883	3.3359
HCK	0.798638	8.13768	5.54322	1.29914e-05	0.00243582	3.31287
NDUFA4L2	0.655184	7.4005	5.53379	1.3291e-05	0.00243582	3.29136
COL4A1	1.16418	9.73909	5.51944	1.37602e-05	0.00245504	3.25861
TSPAN8	-1.53284	9.5107	-5.50922	1.41047e-05	0.00249442	3.23528
AKR1C3	-0.552855	10.3133	-5.50046	1.4407e-05	0.00250396	3.21526
NDRG2	-0.541733	7.08161	-5.49102	1.474e-05	0.0025291	3.19369
NAP1L2	-0.937395	7.05134	-5.48927	1.48025e-05	0.0025291	3.1897
ST6GALNAC2	-0.641868	6.99349	-5.46931	1.5536e-05	0.00261204	3.14404
PIR	-1.31305	6.83962	-5.41442	1.77486e-05	0.00293302	3.01834
ANGPTL1	-1.10883	6.6683	-5.40688	1.80764e-05	0.00293902	3.00106
LUM	0.871913	10.6279	5.39962	1.83982e-05	0.00296742	2.98439
PLTP	1.25059	9.24284	5.39434	1.86356e-05	0.00298185	2.97229
CPNE3	-0.542876	8.18423	-5.38466	1.9079e-05	0.00302875	2.95008
SLITRK5	-0.658327	4.24097	-5.34282	2.11229e-05	0.00323904	2.85397
GPX8	0.627899	7.28504	5.34119	2.12069e-05	0.00323904	2.85022
MAOA	-0.969411	7.74905	-5.32367	2.2131e-05	0.00330506	2.80993
TMEM38A	-0.665517	5.32972	-5.31499	2.26039e-05	0.00335087	2.78996
FAT1	0.535824	8.72468	5.30756	2.30164e-05	0.00338711	2.77288
THBS2	1.02558	11.2919	5.29588	2.36812e-05	0.00343066	2.74598
MEIS2	-0.957757	10.0687	-5.29386	2.3798e-05	0.00343066	2.74134
S100A8	1.2634	6.00309	5.27586	2.48655e-05	0.00353037	2.69988
PLEK	0.584069	8.19708	5.26966	2.52445e-05	0.00355317	2.68559
WLS	-0.574118	8.2907	-5.26456	2.55608e-05	0.00355401	2.67383
CXCL12	0.975827	10.7097	5.25777	2.59875e-05	0.00358859	2.65819
IRS2	-0.878132	9.71489	-5.24814	2.66058e-05	0.00362186	2.63597
FKBP10	0.568163	6.77329	5.24567	2.67664e-05	0.00362186	2.63029
LSP1	0.652992	5.73218	5.2396	2.71663e-05	0.00364963	2.61628
C8orf88	-0.578166	5.715	-5.23365	2.75641e-05	0.00365605	2.60254
FGL2	-0.801443	9.92113	-5.22876	2.78952e-05	0.00367579	2.59126
EHBP1	-0.751137	7.87356	-5.22298	2.82912e-05	0.00369241	2.57794
CHI3L1	1.37781	6.80314	5.22159	2.83877e-05	0.00369241	2.57472
ZRSR2	-0.5922	6.98967	-5.20143	2.98212e-05	0.00382946	2.52817
FRZB	-0.721749	6.45138	-5.18403	3.11169e-05	0.00397056	2.48799
PLOD2	0.833081	7.34058	5.17243	3.20129e-05	0.00400877	2.46116
CLSTN2	-0.93272	5.49127	-5.11567	3.67854e-05	0.00438835	2.32984
GPR68	0.647174	5.94493	5.10025	3.82017e-05	0.00447782	2.29413
BEX5	-0.898856	7.06674	-5.09351	3.88375e-05	0.00449464	2.27854
ECHDC2	-0.709007	8.14346	-5.08404	3.97504e-05	0.00452773	2.25658
ADORA2B	0.615214	6.05077	5.06831	4.13132e-05	0.00467929	2.22013
PHYH	-0.720548	8.33817	-5.02384	4.60777e-05	0.00499775	2.11697
FAM20A	0.880396	6.09981	5.01805	4.67375e-05	0.00499775	2.10353
ANXA3	-1.34428	6.93257	-5.00974	4.7702e-05	0.00503518	2.08422
PLPP3	-0.868182	9.29725	-4.99517	4.94403e-05	0.00516459	2.05039
COL6A3	0.616827	11.5266	4.9757	5.18637e-05	0.00536641	2.00516
SMYD4	-0.518966	7.71462	-4.97228	5.23016e-05	0.00536641	1.99721
SFTA1P	0.553876	5.21063	4.96917	5.27032e-05	0.00536641	1.98998
BNIP3L	-0.503569	10.0474	-4.94425	5.60339e-05	0.00553775	1.93206
PIAS1	-0.615916	7.90997	-4.93971	5.66624e-05	0.00554098	1.92152
GMFG	0.686231	8.69277	4.93404	5.74585e-05	0.00554098	1.90833
ADAMTS15	-0.54427	6.6815	-4.92625	5.85707e-05	0.00554098	1.89021
TMEM45A	0.622171	9.05091	4.92281	5.90691e-05	0.00554098	1.8822
CAB39L	-0.805394	7.62556	-4.92152	5.92571e-05	0.00554098	1.8792
VMO1	0.751653	5.9545	4.9189	5.96395e-05	0.00554098	1.87312
CEMIP	0.817754	6.92624	4.90725	6.13756e-05	0.00563163	1.84599
FHL1	-0.568589	9.48455	-4.90285	6.20433e-05	0.00563448	1.83577
IDO1	0.564372	5.97828	4.90004	6.24745e-05	0.00564698	1.82922
CXCL5	1.243	4.34044	4.88885	6.42201e-05	0.00572621	1.80317
COL4A2	1.08196	8.82029	4.88725	6.44735e-05	0.00572621	1.79945
RCN3	0.69044	8.11405	4.86917	6.741e-05	0.00590892	1.75735
THY1	0.768423	7.88054	4.86597	6.79434e-05	0.0059299	1.7499
FMC1	-0.509778	7.35581	-4.86236	6.85496e-05	0.00593145	1.74151
CMA1	0.637679	5.01771	4.84943	7.07695e-05	0.0060233	1.71138
PTGS2	-0.71745	5.6688	-4.83388	7.35345e-05	0.0061772	1.67516
GHR	-0.887403	7.11992	-4.81359	7.73057e-05	0.00644033	1.62789
ANKRD46	-0.632667	8.0308	-4.80442	7.9074e-05	0.00647734	1.60651
ATP1A2	-1.05255	6.46897	-4.80298	7.93563e-05	0.00647734	1.60314
LAPTM5	0.974918	9.6025	4.79989	7.99635e-05	0.00649699	1.59594
MMP9	2.3145	7.71909	4.79848	8.02415e-05	0.00649699	1.59266
TAC1	-1.33978	5.06693	-4.79487	8.09588e-05	0.00652884	1.58425
TCEAL2	-1.27864	8.22668	-4.78245	8.34782e-05	0.00667859	1.55528
ATP10D	-0.529938	9.12853	-4.76634	8.68639e-05	0.00681502	1.51771
COL6A2	0.533679	8.23416	4.76054	8.81161e-05	0.00681502	1.50418
SCARA5	-0.899292	7.70362	-4.75692	8.8907e-05	0.00682525	1.49574
SLC16A9	-0.938599	7.25849	-4.75322	8.97216e-05	0.00682595	1.48712
TLCD4	-1.03503	6.96569	-4.75019	9.03957e-05	0.00684344	1.48004
PRIMA1	-1.02525	7.77129	-4.74713	9.10823e-05	0.00685191	1.47289
HIBCH	-0.737389	6.85878	-4.74322	9.19641e-05	0.00687367	1.46379
CTSB	0.703575	10.4566	4.73876	9.29835e-05	0.00691749	1.45337
CRABP2	0.508163	6.27007	4.7242	9.63871e-05	0.00707656	1.4194
ENPP2	0.765182	7.89895	4.72046	9.72798e-05	0.00709782	1.41068
ANGPTL2	0.677782	7.77529	4.71947	9.75198e-05	0.00709782	1.40836
SUGCT-AS1	0.780323	4.77242	4.71788	9.79016e-05	0.00709998	1.40466
KIF5C	-0.63307	6.3623	-4.69204	0.000104356	0.00743433	1.34433
IGF1	0.694817	8.02657	4.68513	0.000106152	0.0075357	1.3282
PLPP4	0.664153	5.67437	4.67843	0.000107923	0.00761411	1.31258
VAV1	0.567717	6.25024	4.67797	0.000108045	0.00761411	1.3115
LY96	0.855056	8.27406	4.67239	0.000109546	0.00766857	1.29847
TIPARP	-0.764098	8.52889	-4.66964	0.000110293	0.00769419	1.29205
ALDH6A1	-0.597092	6.96867	-4.64992	0.000115801	0.00794103	1.246
SIPA1L2	0.565954	6.47997	4.64114	0.000118341	0.00800627	1.22551
DDX5	-0.703859	8.38083	-4.63658	0.000119683	0.00801846	1.21485
BCAT1	0.59915	7.39422	4.63401	0.000120446	0.00801846	1.20884
VMP1	0.929068	7.0455	4.63139	0.000121228	0.00801846	1.20273
IGFBP4	0.87486	7.67353	4.62824	0.000122175	0.00801846	1.19538
TMOD1	-0.673071	8.11012	-4.62591	0.000122883	0.00801846	1.18992
IGSF21	0.627879	6.19872	4.60042	0.000130876	0.00832365	1.13038
C15orf48	1.16211	5.25139	4.59869	0.000131435	0.00833288	1.12636
PHOSPHO2	-0.620223	7.56782	-4.58926	0.000134537	0.00847536	1.10432
SCN7A	-0.873551	4.8545	-4.58804	0.000134943	0.00847536	1.10148
UST	-0.608647	5.90004	-4.58384	0.000136353	0.00848459	1.09166
EGR2	-0.761312	7.63513	-4.58249	0.00013681	0.00848682	1.0885
CD248	0.642944	7.74185	4.57658	0.000138822	0.00855898	1.07471
COL10A1	1.35095	5.73653	4.57455	0.00013952	0.00857582	1.06997
ARNTL2	0.533723	5.1784	4.57124	0.000140669	0.00862015	1.06222
TMEM132C	-1.27044	7.2097	-4.56251	0.000143737	0.00873598	1.04184
CCN4	0.761522	6.18071	4.56176	0.000144007	0.00873598	1.04007
LONRF2	-0.540486	5.45047	-4.55648	0.000145898	0.00880676	1.02775
HMCN1	0.620213	8.40165	4.5504	0.000148111	0.00888709	1.01353
PCDHB5	-0.863922	6.75705	-4.54477	0.000150188	0.00895838	1.00038
CHSY3	0.514314	6.33409	4.53832	0.000152603	0.00900038	0.985314
GPR160	0.835653	6.06624	4.53485	0.000153918	0.00902076	0.977209
METRNL	0.823872	7.04409	4.52104	0.000159267	0.00925357	0.944944
CCL23	0.556618	4.254	4.5115	0.00016307	0.00942021	0.922663
CGRRF1	-0.576303	7.31015	-4.50686	0.000164956	0.00950191	0.911806
FPR1	0.513122	5.71111	4.49296	0.000170725	0.00965976	0.879345
NBEA	-0.604125	6.54102	-4.48723	0.000173163	0.00965976	0.865956
CAV1	-0.636951	9.67518	-4.48069	0.000175991	0.0096944	0.850661
ADRA2A	1.39812	6.29998	4.47875	0.000176838	0.00970546	0.846125
C2orf88	-0.889765	6.23107	-4.47802	0.000177154	0.00970546	0.844439
ITLN1	-1.61376	6.18162	-4.47517	0.000178411	0.00972149	0.837763
WIF1	-1.77354	6.06164	-4.47352	0.00017914	0.00973486	0.833918
C7	-0.986631	10.1139	-4.46964	0.000180867	0.00976275	0.824859
MGST1	-0.67582	6.91891	-4.46803	0.00018159	0.00976275	0.821091
LIFR	-0.826579	6.28111	-4.44701	0.000191287	0.010017	0.771979
F10	-0.67938	6.70789	-4.43772	0.000195735	0.0101445	0.750275
ZWINT	0.689537	6.32444	4.43245	0.000198304	0.0102251	0.737969
PRG4	1.87081	6.56767	4.43139	0.000198826	0.0102259	0.735485
CD86	0.557334	6.80919	4.4273	0.000200849	0.0103036	0.725931
RGS19	0.614296	7.29357	4.41058	0.000209336	0.0106431	0.686866
LYRM1	-0.570568	8.16618	-4.41011	0.000209579	0.0106431	0.685774
NPTN-IT1	0.525168	7.68797	4.40803	0.00021066	0.0106711	0.680918
SLAMF8	0.800496	6.82774	4.39039	0.000220062	0.0110209	0.639708
ENPP1	0.63455	5.72495	4.38813	0.000221296	0.0110209	0.634433
PDK4	-1.61039	6.7426	-4.38787	0.00022144	0.0110209	0.633819
STMN2	1.37517	6.18212	4.38688	0.000221979	0.0110209	0.631524
MPV17	0.54748	7.67738	4.38635	0.000222274	0.0110209	0.630271
HMOX1	1.36144	8.69722	4.38597	0.000222484	0.0110209	0.629381
COMP	0.995306	10.2562	4.38222	0.000224555	0.0110606	0.620634
CA12	0.597455	6.34861	4.38216	0.000224588	0.0110606	0.620495
CENPM	0.539115	4.89603	4.37862	0.000226566	0.0111139	0.612223
TGFBR3	-0.582768	8.92651	-4.36674	0.000233326	0.01139	0.584482
TSPAN11	0.660989	5.91644	4.35519	0.000240093	0.0115802	0.557507
FMO3	0.884918	6.77464	4.34487	0.000246304	0.0118113	0.533411
WDFY3-AS2	-0.517162	5.00955	-4.33518	0.000252281	0.0119395	0.510791
PILRA	0.672653	6.54351	4.33176	0.000254427	0.0120129	0.502799
MPP6	-0.514583	4.79598	-4.32932	0.000255965	0.0120292	0.497113
COL4A4	-0.59104	6.15974	-4.31522	0.000265058	0.0123332	0.464187
VAT1L	-0.870383	8.75739	-4.31455	0.000265493	0.0123332	0.462639
SMCO3	-0.622395	5.17992	-4.31064	0.000268076	0.0123834	0.453508
SPHK1	0.718867	6.71534	4.29169	0.000280946	0.0127859	0.409285
RHOU	-0.64126	6.95369	-4.28737	0.000283966	0.0128174	0.3992
ABLIM1	-0.610756	8.63926	-4.28726	0.000284043	0.0128174	0.398944
TCEAL7	-0.596156	6.96781	-4.28706	0.000284181	0.0128174	0.398486
ARL4C	0.667878	7.07751	4.28274	0.000287236	0.0128975	0.388403
ERFE	0.64189	6.94843	4.27875	0.00029009	0.0129678	0.379081
CLEC5A	1.01821	5.69529	4.2731	0.000294171	0.0130341	0.365906
BAMBI	-0.687826	7.56318	-4.27049	0.000296077	0.0130341	0.359816
CRTAC1	0.533279	7.78202	4.27046	0.000296096	0.0130341	0.359755
AOX1	-0.648551	7.16308	-4.26728	0.000298435	0.0130837	0.352339
PYCARD	0.621414	8.50959	4.26379	0.000301023	0.0131052	0.344196
IFIT5	-0.546623	7.92864	-4.263	0.000301613	0.0131052	0.342351
NME7	-0.609706	7.32356	-4.25542	0.000307322	0.013296	0.324671
LY86	0.868913	8.20778	4.25106	0.000310661	0.013383	0.314485
TMEM119	0.611798	4.98577	4.24523	0.000315174	0.0134623	0.300889
CD52	0.726107	6.09689	4.23732	0.000321394	0.0136212	0.282464
FMO2	-0.767655	9.71588	-4.23604	0.000322415	0.0136273	0.279474
SERPINA1	0.519216	5.36514	4.23242	0.000325319	0.0136361	0.271023
PFN1	0.600099	7.63042	4.22249	0.000333404	0.0139167	0.247884
RFLNB	0.706992	7.3463	4.21464	0.000339941	0.014137	0.229582
CHST9	-0.864828	5.01953	-4.21411	0.000340387	0.014137	0.228348
IGSF10	-1.08778	8.49947	-4.20979	0.000344046	0.0142138	0.218271
KYNU	0.52521	5.53093	4.20416	0.000348866	0.0143834	0.20516
PLAU	0.940189	7.03696	4.19592	0.00035605	0.014531	0.185951
COCH	-1.04401	6.51963	-4.1933	0.000358362	0.0145704	0.179853
APCDD1L	0.758327	5.91422	4.18981	0.00036147	0.0146337	0.171717
CDK5	0.536185	7.02107	4.1756	0.000374395	0.0149531	0.138615
MATN2	-0.509033	7.51104	-4.17396	0.000375919	0.0149531	0.134788
CFI	0.682574	7.12583	4.16715	0.000382295	0.0150949	0.118944
C5AR1	0.828702	6.0895	4.16684	0.000382595	0.0150949	0.118204
PAG1	0.511457	6.86142	4.15855	0.000390517	0.0153175	0.0988976
MOAP1	-0.664013	8.15978	-4.15443	0.000394508	0.0153942	0.0893194
KIF13B	-0.505086	8.65045	-4.15339	0.000395527	0.0153942	0.0868915
CD27	0.601491	6.07519	4.14943	0.000399418	0.0154356	0.0776706
LHFPL2	0.508282	9.78456	4.14175	0.000407069	0.0155611	0.0597985
DOCK10	0.501823	5.09026	4.14025	0.000408576	0.0155611	0.0563182
C6	-1.36558	7.7043	-4.13088	0.000418148	0.0158166	0.034511
FREM1	-0.556487	5.24678	-4.12643	0.000422776	0.0159319	0.0241455
FYB1	0.516487	5.94108	4.12447	0.00042483	0.0159497	0.01958
KIF11	0.579979	4.15927	4.11425	0.000435692	0.0162366	-0.00419126
P2RY6	0.624925	6.11783	4.09158	0.000460788	0.0167457	-0.0569154
SCN4B	-0.64843	5.68528	-4.08501	0.00046832	0.0168603	-0.0721758
EVA1C	-0.525564	6.89992	-4.07582	0.000479069	0.0170645	-0.0935357
HK3	0.609366	5.75002	4.0573	0.000501483	0.0177036	-0.136566
ADM5	0.575758	5.23234	4.05617	0.000502878	0.0177036	-0.13918
AKR1C2	-0.594665	8.70293	-4.05595	0.000503157	0.0177036	-0.139701
CA3	-1.28813	6.05786	-4.05451	0.000504946	0.0177356	-0.143041
TLR8	0.587947	6.30845	4.05089	0.000509479	0.0178017	-0.15145
CADM2	-0.767212	4.44087	-4.04912	0.000511706	0.0178486	-0.155554
COL6A6	-0.996595	6.6753	-4.04443	0.000517663	0.0180219	-0.166444
ADAM12	0.716831	5.16728	4.04296	0.000519548	0.0180286	-0.169864
APELA	1.22702	4.13339	4.03151	0.000534431	0.0182621	-0.196434
KRT14	1.53873	5.47254	4.02009	0.00054971	0.0185952	-0.222949
LINC00844	-0.851286	4.0843	-4.01714	0.000553729	0.0186779	-0.229801
BTBD3	-0.740537	8.21693	-4.01272	0.000559799	0.0188416	-0.240053
TSPYL5	-0.517132	7.85926	-4.01078	0.000562477	0.0188709	-0.244542
MYRIP	-0.807495	5.92386	-3.99974	0.000577996	0.0190098	-0.270137
PPBP	1.72992	5.60335	3.99328	0.000587282	0.0192523	-0.285123
ADAMTS5	0.82315	6.2675	3.99024	0.000591699	0.0192904	-0.292169
NID2	0.81619	8.20851	3.98987	0.000592234	0.0192904	-0.293018
PRND	0.813774	4.79788	3.98695	0.000596517	0.019335	-0.299793
IER2	-0.56632	9.82649	-3.97513	0.000614159	0.0195821	-0.327194
PCDH12	0.526232	7.95288	3.97494	0.000614446	0.0195821	-0.327633
SLC6A16	-0.558542	5.9301	-3.96295	0.000632869	0.0199322	-0.355403
CYP4B1	-1.16748	5.18701	-3.96015	0.000637254	0.0199808	-0.361892
HIF1A	0.567855	11.1111	3.94954	0.00065413	0.0204464	-0.386456
FAM133A	-0.656289	6.17788	-3.94703	0.000658178	0.0205093	-0.392253
GPD1L	-0.536069	7.80727	-3.93286	0.000681552	0.0210104	-0.425043
KRT18	1.05546	7.24591	3.9299	0.000686543	0.0211319	-0.431897
CHODL	-0.793631	6.10039	-3.92267	0.000698871	0.0214133	-0.448617
NUSAP1	0.536557	5.68847	3.90555	0.000728944	0.022267	-0.48819
FGF14-AS2	-0.534403	4.95663	-3.90113	0.000736919	0.0223442	-0.498408
GUCY1A2	0.502567	5.64911	3.90108	0.000737012	0.0223442	-0.498526
CD300C	0.507243	5.85054	3.89652	0.000745322	0.0225284	-0.509055
PTGDS	-1.01783	10.8814	-3.88728	0.000762456	0.0228206	-0.530398
INTU	-0.582531	5.74571	-3.88703	0.000762912	0.0228206	-0.53096
ADH1B	-0.807847	7.81822	-3.88482	0.00076707	0.0229109	-0.536062
CTNNAL1	-0.803137	8.15206	-3.87906	0.000778013	0.0230982	-0.549362
CCDC146	-0.922303	7.42225	-3.87722	0.00078155	0.0230982	-0.55362
FAM124B	0.615013	6.37979	3.87672	0.000782503	0.0230982	-0.554763
ARHGEF26	-0.523334	5.18823	-3.87477	0.000786277	0.0231418	-0.55928
SFRP1	-0.630635	7.08178	-3.86647	0.000802482	0.0234816	-0.57843
CSTA	0.657922	7.72985	3.86034	0.000814662	0.0237347	-0.592568
BTC	-0.531117	4.28556	-3.85894	0.000817459	0.0237475	-0.595786
SDC1	0.617237	5.47078	3.85629	0.000822807	0.0238342	-0.601906
DUXAP10	0.723866	6.25318	3.85361	0.000828252	0.02391	-0.608096
ECM1	0.576683	7.93089	3.84956	0.000836534	0.0240815	-0.617433
PLA2G5	-0.705697	7.2249	-3.84515	0.000845633	0.024286	-0.627584
TPSB2	0.716137	6.62507	3.83404	0.000869026	0.0247547	-0.653187
TRG-AS1	0.611474	5.51917	3.8255	0.000887447	0.025129	-0.672864
SLC16A6	0.503042	4.82705	3.81442	0.00091193	0.0256059	-0.69839
FCGR3B	1.15395	7.47185	3.81334	0.000914331	0.0256059	-0.700857
NRARP	0.709642	6.30644	3.81203	0.000917277	0.0256494	-0.703874
CCL5	0.761047	6.74804	3.80365	0.00093635	0.0260024	-0.723173
KLRB1	0.545336	5.11985	3.80015	0.000944422	0.0260742	-0.731222
S100A16	0.57551	10.0949	3.79357	0.000959783	0.0261843	-0.74635
AGTR1	-0.649078	4.75097	-3.7847	0.000980902	0.0265449	-0.766755
GPR65	0.558154	6.87023	3.78194	0.000987557	0.0266178	-0.773094
TNFAIP8L1	0.912816	6.25738	3.77848	0.000995973	0.0267374	-0.781048
PWWP3B	-1.74192	5.49509	-3.77582	0.00100248	0.0267526	-0.787153
TRBC1	0.932654	7.11066	3.77554	0.00100317	0.0267526	-0.787801
MTUS1	-0.517472	7.00467	-3.76346	0.0010333	0.0271964	-0.815535
GPRIN3	0.551464	5.07492	3.76252	0.00103569	0.0272237	-0.817696
TXNIP	-0.675339	10.3627	-3.75396	0.00105764	0.0276922	-0.837345
DPY19L2	-0.587286	4.94733	-3.7527	0.00106092	0.0277421	-0.840247
FBLN5	-0.731375	10.1368	-3.74959	0.00106903	0.0279181	-0.847385
CCN5	-0.668097	8.69351	-3.74812	0.00107287	0.0279821	-0.850745
P2RY14	-1.26659	7.16441	-3.74531	0.00108029	0.028073	-0.857198
PDZRN4	-1.06475	7.22747	-3.74159	0.00109017	0.0282505	-0.865727
JADE1	-0.596501	7.33359	-3.73796	0.00109992	0.0284665	-0.874065
MPPED2	-0.525251	5.95046	-3.72064	0.00114752	0.0293593	-0.913744
GNLY	0.620942	4.61501	3.7189	0.00115243	0.0294103	-0.917743
TMEM158	0.868881	7.22909	3.71514	0.00116308	0.0295696	-0.926357
CDO1	-0.841515	7.7091	-3.71124	0.00117423	0.0296663	-0.935291
SPOCK1	0.712396	7.70991	3.70727	0.00118569	0.0298435	-0.944383
CHRDL1	-1.08605	8.06363	-3.70265	0.00119914	0.0301069	-0.954943
FAM169A	-0.596264	5.26217	-3.6889	0.00124015	0.0307536	-0.986419
HERC5	-0.720241	7.72256	-3.68735	0.00124485	0.0308139	-0.98996
LOC101929122	0.690491	5.26929	3.67045	0.00129732	0.0315641	-1.02859
C4orf48	0.523593	7.78304	3.66372	0.00131879	0.0318649	-1.04394
ALKAL2	-0.548015	4.51508	-3.65948	0.00133251	0.0320582	-1.05363
CSF1R	0.528084	8.76295	3.65698	0.00134068	0.0321258	-1.05934
KCNK17	-0.648966	8.77093	-3.65289	0.00135413	0.0322085	-1.06868
DDX60	-0.583265	6.61721	-3.6519	0.00135742	0.0322085	-1.07094
IL4I1	0.56686	6.08337	3.64597	0.00137719	0.0324364	-1.08447
BUB1B	0.537572	5.23433	3.64436	0.00138259	0.0325256	-1.08813
ADAMDEC1	0.686291	4.32802	3.64005	0.00139721	0.0327646	-1.09796
CTSG	0.786671	6.70023	3.63457	0.00141599	0.0331009	-1.11045
SPRY2	-0.914946	8.10744	-3.63298	0.00142151	0.033121	-1.11408
TMEM200A	1.08504	6.56239	3.62693	0.00144261	0.0332775	-1.12786
EFEMP1	0.563441	9.86097	3.62215	0.00145952	0.0334229	-1.13875
SHC4	-0.854639	6.93795	-3.61993	0.00146744	0.0335431	-1.14381
LAMA2	-0.533811	7.531	-3.6147	0.00148629	0.0337264	-1.15573
HLA-DMB	0.56257	8.7738	3.61015	0.00150283	0.0340051	-1.16608
BEX4	-0.540289	7.58743	-3.59689	0.00155214	0.0346461	-1.19624
ART4	-0.720033	7.58229	-3.59211	0.00157031	0.0348285	-1.20712
CD14	0.742788	9.86978	3.58684	0.00159057	0.0349649	-1.21909
C1orf162	0.620278	7.48103	3.58316	0.00160487	0.0350996	-1.22745
FCER1G	0.741173	8.31634	3.57843	0.00162347	0.0352323	-1.23821
RRM2	0.803577	5.86425	3.57339	0.00164347	0.0354906	-1.24964
TLR2	0.707631	8.27309	3.56619	0.0016725	0.0359864	-1.26599
INHBA	0.7024	7.52777	3.54699	0.00175239	0.0373254	-1.30954
GZMA	1.01541	7.30675	3.54679	0.00175324	0.0373254	-1.30999
ZBTB8A	-0.561633	8.07841	-3.54499	0.0017609	0.0374094	-1.31406
SLPI	0.756801	7.74043	3.54143	0.00177621	0.0374584	-1.32214
VCAM1	0.99351	9.76913	3.52659	0.00184133	0.0381882	-1.35573
MMP1	1.58703	5.02364	3.51758	0.00188199	0.0385598	-1.3761
MFAP5	1.1725	6.10988	3.51486	0.00189449	0.0385811	-1.38227
EOMES	0.79673	5.19453	3.51247	0.00190548	0.0386094	-1.38767
DRAM1	0.746282	8.79707	3.51021	0.00191593	0.0387	-1.39277
CEP55	0.617214	4.32742	3.5098	0.00191783	0.0387	-1.39369
CTSC	0.581744	7.77176	3.50944	0.00191955	0.0387	-1.39453
PMCH	0.585228	5.02192	3.50797	0.00192637	0.0387601	-1.39783
HCG11	-0.586101	4.26427	-3.50448	0.00194272	0.0388949	-1.40571
CENPK	0.536845	4.27888	3.49584	0.00198386	0.0394443	-1.42525
CCL7	0.626355	4.11178	3.49008	0.00201169	0.0397625	-1.43823
LNP1	-0.550077	8.8701	-3.48405	0.00204129	0.0401149	-1.45184
FCN1	0.903424	4.83052	3.46863	0.00211891	0.0409975	-1.48662
CTTNBP2	-0.580654	4.74061	-3.45961	0.00216562	0.0415628	-1.50692
GPR84	0.748656	5.90676	3.44978	0.00221769	0.041983	-1.52905
HRH1	0.520086	6.94444	3.44483	0.00224438	0.0422887	-1.54018
HLA-DPA1	0.696962	9.82504	3.43463	0.00230035	0.0427047	-1.56311
PLA2G7	0.880054	5.83067	3.42237	0.00236942	0.0434327	-1.59064
KRT86	0.516566	5.69718	3.41806	0.00239417	0.0436427	-1.60031
PLPPR4	0.680462	6.46409	3.41429	0.00241602	0.0439615	-1.60876
ITM2A	-0.743659	8.82573	-3.41374	0.00241926	0.0439664	-1.61001
TPD52L1	-0.693106	8.31001	-3.41234	0.00242744	0.0440501	-1.61315
TRAC	0.520858	7.31875	3.41083	0.00243625	0.0441099	-1.61652
MAPK13	0.534561	5.23009	3.40598	0.00246495	0.0444453	-1.62741
ISLR	0.593751	8.00415	3.40566	0.00246685	0.0444453	-1.62813
SYNDIG1	0.507075	6.83714	3.40485	0.00247164	0.0444917	-1.62993
SEMA3G	-0.933652	6.2785	-3.39074	0.00255712	0.0451833	-1.66155
HPSE	0.528276	5.53167	3.37831	0.00263476	0.0457925	-1.68935
FGF2	-0.603875	6.52665	-3.3777	0.00263864	0.0458194	-1.69072
PLLP	-0.772616	6.21007	-3.37594	0.00264985	0.0459086	-1.69466
MNDA	0.652644	7.84406	3.36792	0.00270143	0.0465141	-1.71257
SLC16A10	0.797954	5.40998	3.36753	0.00270396	0.0465141	-1.71344
TYROBP	0.678525	9.05267	3.36446	0.00272403	0.0467795	-1.72031
IGHD	0.542973	6.26998	3.36401	0.00272695	0.0467825	-1.72131
ISM1	0.520328	4.86519	3.35763	0.00276909	0.0471951	-1.73555
GPR137B	0.550682	8.32004	3.35619	0.00277866	0.0471951	-1.73876
LOC286178	-0.716031	5.71234	-3.35581	0.00278121	0.0471986	-1.73961
ACP5	0.955105	7.51631	3.35484	0.00278772	0.0472694	-1.74178
ANLN	0.560404	4.28948	3.35249	0.00280351	0.0474971	-1.74703
KIF21A	-0.65144	5.23548	-3.34732	0.00283852	0.0479126	-1.75855
GXYLT2	0.576162	7.8545	3.33342	0.00293482	0.0491028	-1.78953
HSPA6	0.63917	7.06272	3.33102	0.00295179	0.0491666	-1.79488
CYBC1	0.561499	6.59132	3.33076	0.00295359	0.0491666	-1.79545
SLA	0.510499	8.39572	3.32581	0.00298893	0.0494994	-1.80648
TRHDE-AS1	-0.515212	4.83401	-3.32292	0.00300968	0.0496549	-1.8129
RERG	-0.557049	7.2285	-3.31957	0.00303394	0.0499325	-1.82035
