# Supplementary material for: Identification of Key Non-coding RNAs and Transcription Factors in Calcific Aortic Valve Disease
Source: Front Cardiovasc Med. 2022 Jun 29;9:826744. doi: 10.3389/fcvm.2022.826744 (PMC9276990; doi:10.3389/fcvm.2022.826744)
Supplement: Supplementary file 5 [file Table_3.XLSX]

## Sheet: BP
ONTOLOGY	ID	Description	GeneRatio	BgRatio	pvalue	p.adjust	qvalue	geneID	Count
BP	GO:0030595	leukocyte chemotaxis	44/498	232/18866	3.36916e-25	1.34766e-21	1.0338e-21	CXCL16/CXCL13/C5AR1/CCR7/PPBP/CXCL5/CXCL8/CCL4/JAML/AIF1/FCER1G/SLAMF8/ITGB2/PLA2G7/CCL8/C3AR1/SCG2/CXCL3/CCL23/CCR1/S100A9/CORO1A/ADGRE2/S100A8/CXCL1/RAC2/NCKAP1L/CCR5/SYK/THBS4/GPR183/CCR2/CCL21/KIT/CSF1R/CXCR4/CCN3/CCL18/GREM1/DPP4/CCL5/CXCL10/CCL11/CCL19	44
BP	GO:0097529	myeloid leukocyte migration	42/498	222/18866	4.70679e-24	9.41359e-21	7.22121e-21	CD300A/CXCL13/C5AR1/CCR7/PPBP/CXCL5/CXCL8/CCL4/JAML/AIF1/FCER1G/SLAMF8/ITGB2/RHOH/PLA2G7/CCL8/C3AR1/SCG2/CXCL3/CCL23/CCR1/S100A9/ADGRE2/S100A8/CXCL1/TREM2/RAC2/NCKAP1L/SYK/THBS4/CCR2/CCL21/KIT/CSF1R/CCN3/CCL18/GREM1/DPP4/CCL5/CXCL10/CCL11/CCL19	42
BP	GO:0097530	granulocyte migration	34/498	150/18866	2.39066e-22	2.53359e-19	1.94353e-19	CD300A/CXCL13/C5AR1/CCR7/PPBP/CXCL5/CXCL8/CCL4/JAML/FCER1G/SLAMF8/ITGB2/RHOH/CCL8/C3AR1/SCG2/CXCL3/CCL23/S100A9/ADGRE2/S100A8/CXCL1/RAC2/NCKAP1L/SYK/THBS4/CCL21/CSF1R/CCL18/DPP4/CCL5/CXCL10/CCL11/CCL19	34
BP	GO:0070661	leukocyte proliferation	47/498	313/18866	2.53359e-22	2.53359e-19	1.94353e-19	CD300A/LILRB1/CD1D/TYROBP/AIF1/RASGRP1/TNFSF8/IL2RA/CCL8/CD86/LST1/CLEC4G/IL7R/CORO1A/VSIG4/LILRB2/CD28/TREM2/SASH3/MNDA/RAC2/NCKAP1L/SYK/HLA-DMB/VCAM1/GPR183/BTK/CD180/PTPRC/DOCK8/IL18/CCR2/MZB1/KIT/CSF1R/CRTAM/CD38/MS4A1/HLA-DPA1/GREM1/GAPT/CCL5/IGFBP2/GPAM/FCGR2B/CD79A/CCL19	47
BP	GO:0060326	cell chemotaxis	46/498	311/18866	1.36892e-21	1.09513e-18	8.40083e-19	CXCL16/CXCL13/C5AR1/CCR7/PPBP/CXCL5/CXCL8/CCL4/JAML/AIF1/FCER1G/SLAMF8/ITGB2/PLA2G7/CCL8/C3AR1/SMOC2/SCG2/CXCL3/CCL23/CCR1/S100A9/CORO1A/ADGRE2/S100A8/CXCL1/BIN2/RAC2/NCKAP1L/CCR5/SYK/THBS4/GPR183/CCR2/CCL21/KIT/CSF1R/CXCR4/CCN3/CCL18/GREM1/DPP4/CCL5/CXCL10/CCL11/CCL19	46
BP	GO:0071621	granulocyte chemotaxis	31/498	127/18866	1.64938e-21	1.09958e-18	8.43497e-19	CXCL13/C5AR1/CCR7/PPBP/CXCL5/CXCL8/CCL4/JAML/FCER1G/ITGB2/CCL8/C3AR1/SCG2/CXCL3/CCL23/S100A9/ADGRE2/S100A8/CXCL1/RAC2/NCKAP1L/SYK/THBS4/CCL21/CSF1R/CCL18/DPP4/CCL5/CXCL10/CCL11/CCL19	31
BP	GO:1990266	neutrophil migration	30/498	122/18866	5.91571e-21	3.14289e-18	2.41093e-18	CXCL13/C5AR1/CCR7/PPBP/CXCL5/CXCL8/CCL4/JAML/FCER1G/SLAMF8/ITGB2/RHOH/CCL8/C3AR1/CXCL3/CCL23/S100A9/S100A8/CXCL1/RAC2/NCKAP1L/SYK/THBS4/CCL21/CCL18/DPP4/CCL5/CXCL10/CCL11/CCL19	30
BP	GO:0030593	neutrophil chemotaxis	28/498	103/18866	6.28579e-21	3.14289e-18	2.41093e-18	CXCL13/C5AR1/CCR7/PPBP/CXCL5/CXCL8/CCL4/JAML/FCER1G/ITGB2/CCL8/C3AR1/CXCL3/CCL23/S100A9/S100A8/CXCL1/RAC2/NCKAP1L/SYK/THBS4/CCL21/CCL18/DPP4/CCL5/CXCL10/CCL11/CCL19	28
BP	GO:0042110	T cell activation	55/498	483/18866	4.05631e-20	1.8028e-17	1.38294e-17	CD300A/LILRB1/CD1D/TNFAIP8L2/CCR7/CD8A/CD3D/ITK/JAML/AIF1/FCER1G/RASGRP1/TNFSF8/ITGAL/IL2RA/CD2/RHOH/CD86/CLEC4G/IL7R/RUNX3/CR1/CORO1A/VSIG4/LILRB2/CD28/LCK/EOMES/SASH3/RAC2/PRDM1/NCKAP1L/SYK/HLA-DMB/VCAM1/CLEC4A/GPR183/PTPRC/DOCK8/IL18/CCR2/CCL21/CD27/LCP1/KIT/CRTAM/HLA-DPA1/DPP4/CCL5/VNN1/IGFBP2/GPAM/FCGR2B/LAX1/CCL19	55
BP	GO:0043312	neutrophil degranulation	55/498	487/18866	5.96449e-20	2.3858e-17	1.83016e-17	CD300A/PLAC8/CTSG/AMPD3/C5AR1/SLC2A5/PPBP/CD33/TBC1D10C/RNASE2/TYROBP/FCGR3B/FCER1G/ITGAL/ITGB2/ARHGAP9/C3AR1/SLPI/GMFG/PLAUR/GPR84/CTSC/LAIR1/CR1/S100A9/LILRB2/CTSS/HPSE/TLR2/S100A8/CXCL1/BIN2/VAMP8/FCN1/MNDA/DOK3/NCKAP1L/SYK/OSCAR/PTPRC/FPR1/MMP9/FABP5/PLAU/CLEC5A/PTPRB/CD93/SERPINA1/VNN1/HBB/OLR1/CHIT1/ANXA3/SELL/LYZ	55
BP	GO:0046651	lymphocyte proliferation	42/498	283/18866	7.42762e-20	2.64752e-17	2.03092e-17	CD300A/LILRB1/CD1D/TYROBP/AIF1/RASGRP1/TNFSF8/IL2RA/CD86/LST1/CLEC4G/IL7R/CORO1A/VSIG4/LILRB2/CD28/SASH3/MNDA/RAC2/NCKAP1L/SYK/HLA-DMB/VCAM1/GPR183/BTK/CD180/PTPRC/DOCK8/IL18/CCR2/MZB1/CRTAM/CD38/MS4A1/HLA-DPA1/GAPT/CCL5/IGFBP2/GPAM/FCGR2B/CD79A/CCL19	42
BP	GO:0002283	neutrophil activation involved in immune response	55/498	490/18866	7.94255e-20	2.64752e-17	2.03092e-17	CD300A/PLAC8/CTSG/AMPD3/C5AR1/SLC2A5/PPBP/CD33/TBC1D10C/RNASE2/TYROBP/FCGR3B/FCER1G/ITGAL/ITGB2/ARHGAP9/C3AR1/SLPI/GMFG/PLAUR/GPR84/CTSC/LAIR1/CR1/S100A9/LILRB2/CTSS/HPSE/TLR2/S100A8/CXCL1/BIN2/VAMP8/FCN1/MNDA/DOK3/NCKAP1L/SYK/OSCAR/PTPRC/FPR1/MMP9/FABP5/PLAU/CLEC5A/PTPRB/CD93/SERPINA1/VNN1/HBB/OLR1/CHIT1/ANXA3/SELL/LYZ	55
BP	GO:0032943	mononuclear cell proliferation	42/498	286/18866	1.11452e-19	3.42928e-17	2.63062e-17	CD300A/LILRB1/CD1D/TYROBP/AIF1/RASGRP1/TNFSF8/IL2RA/CD86/LST1/CLEC4G/IL7R/CORO1A/VSIG4/LILRB2/CD28/SASH3/MNDA/RAC2/NCKAP1L/SYK/HLA-DMB/VCAM1/GPR183/BTK/CD180/PTPRC/DOCK8/IL18/CCR2/MZB1/CRTAM/CD38/MS4A1/HLA-DPA1/GAPT/CCL5/IGFBP2/GPAM/FCGR2B/CD79A/CCL19	42
BP	GO:0007159	leukocyte cell-cell adhesion	47/498	364/18866	1.52941e-19	4.36975e-17	3.35206e-17	CD300A/LILRB1/CD1D/TNFAIP8L2/CCR7/AIF1/RASGRP1/ITGAL/IL2RA/ITGB2/RHOH/CD86/CLEC4G/IL7R/RUNX3/S100A9/CORO1A/VSIG4/LILRB2/CD28/S100A8/LCK/SASH3/RAC2/NCKAP1L/SYK/HLA-DMB/VCAM1/PTPRC/DOCK8/IL18/CCR2/CCL21/CD27/CRTAM/HLA-DPA1/DPP4/CCL5/VNN1/OLR1/IGFBP2/GPAM/FCGR2B/LAX1/SELL/ITGA4/CCL19	47
BP	GO:0070663	regulation of leukocyte proliferation	38/498	240/18866	4.68171e-19	1.24846e-16	9.57697e-17	CD300A/LILRB1/CD1D/TYROBP/AIF1/TNFSF8/IL2RA/CCL8/CD86/LST1/CLEC4G/CORO1A/VSIG4/LILRB2/CD28/SASH3/MNDA/RAC2/NCKAP1L/SYK/HLA-DMB/VCAM1/GPR183/BTK/PTPRC/IL18/CCR2/MZB1/CSF1R/CRTAM/CD38/HLA-DPA1/GREM1/CCL5/IGFBP2/GPAM/FCGR2B/CCL19	38
BP	GO:0050863	regulation of T cell activation	44/498	332/18866	8.47e-19	2.1175e-16	1.62435e-16	CD300A/LILRB1/CD1D/TNFAIP8L2/CCR7/AIF1/RASGRP1/TNFSF8/IL2RA/CD2/RHOH/CD86/CLEC4G/IL7R/RUNX3/CR1/CORO1A/VSIG4/LILRB2/CD28/LCK/SASH3/RAC2/PRDM1/NCKAP1L/SYK/HLA-DMB/VCAM1/PTPRC/DOCK8/IL18/CCR2/CCL21/CD27/CRTAM/HLA-DPA1/DPP4/CCL5/VNN1/IGFBP2/GPAM/FCGR2B/LAX1/CCL19	44
BP	GO:0050867	positive regulation of cell activation	49/498	421/18866	2.0559e-18	4.8374e-16	3.7108e-16	LILRB1/IGKC/RPS6KA1/CD1D/TRBC1/IGLC1/CCR7/TYROBP/AIF1/IGHM/FCER1G/RASGRP1/IL2RA/CD2/ITGB2/RHOH/CD86/CTSC/IL7R/RUNX3/CORO1A/LILRB2/CD28/LCK/PLEK/TREM2/VAMP8/SASH3/NCKAP1L/SYK/HLA-DMB/VCAM1/GPR183/BTK/PTPRC/DOCK8/IL18/CCR2/CCL21/CD27/IGHD/CD38/HLA-DPA1/DPP4/CCL5/VNN1/IGFBP2/GPAM/CCL19	49
BP	GO:0050670	regulation of lymphocyte proliferation	35/498	219/18866	8.94763e-18	1.98836e-15	1.52528e-15	CD300A/LILRB1/CD1D/TYROBP/AIF1/TNFSF8/IL2RA/CD86/LST1/CLEC4G/CORO1A/VSIG4/LILRB2/CD28/SASH3/MNDA/RAC2/NCKAP1L/SYK/HLA-DMB/VCAM1/GPR183/BTK/PTPRC/IL18/CCR2/MZB1/CRTAM/CD38/HLA-DPA1/CCL5/IGFBP2/GPAM/FCGR2B/CCL19	35
BP	GO:0032944	regulation of mononuclear cell proliferation	35/498	221/18866	1.20422e-17	2.5352e-15	1.94476e-15	CD300A/LILRB1/CD1D/TYROBP/AIF1/TNFSF8/IL2RA/CD86/LST1/CLEC4G/CORO1A/VSIG4/LILRB2/CD28/SASH3/MNDA/RAC2/NCKAP1L/SYK/HLA-DMB/VCAM1/GPR183/BTK/PTPRC/IL18/CCR2/MZB1/CRTAM/CD38/HLA-DPA1/CCL5/IGFBP2/GPAM/FCGR2B/CCL19	35
BP	GO:0002696	positive regulation of leukocyte activation	47/498	406/18866	1.31747e-17	2.63494e-15	2.02128e-15	LILRB1/IGKC/CD1D/TRBC1/IGLC1/CCR7/TYROBP/AIF1/IGHM/FCER1G/RASGRP1/IL2RA/CD2/ITGB2/RHOH/CD86/CTSC/IL7R/RUNX3/CORO1A/LILRB2/CD28/LCK/TREM2/VAMP8/SASH3/NCKAP1L/SYK/HLA-DMB/VCAM1/GPR183/BTK/PTPRC/DOCK8/IL18/CCR2/CCL21/CD27/IGHD/CD38/HLA-DPA1/DPP4/CCL5/VNN1/IGFBP2/GPAM/CCL19	47
BP	GO:0022409	positive regulation of cell-cell adhesion	38/498	279/18866	8.73778e-17	1.66434e-14	1.27672e-14	LILRB1/CXCL13/CD1D/CCR7/AIF1/RASGRP1/IL2RA/ITGB2/RHOH/CD86/PLAUR/IL7R/RUNX3/CORO1A/LILRB2/CD28/LCK/PODXL/SASH3/NCKAP1L/SYK/HLA-DMB/VCAM1/PTPRC/PLPP3/DOCK8/IL18/CCR2/CCL21/CD27/HLA-DPA1/DPP4/CCL5/VNN1/IGFBP2/GPAM/ITGA4/CCL19	38
BP	GO:1903037	regulation of leukocyte cell-cell adhesion	41/498	329/18866	1.26531e-16	2.30056e-14	1.76477e-14	CD300A/LILRB1/CD1D/TNFAIP8L2/CCR7/AIF1/RASGRP1/IL2RA/ITGB2/RHOH/CD86/CLEC4G/IL7R/RUNX3/CORO1A/VSIG4/LILRB2/CD28/LCK/SASH3/NCKAP1L/SYK/HLA-DMB/VCAM1/PTPRC/DOCK8/IL18/CCR2/CCL21/CD27/CRTAM/HLA-DPA1/DPP4/CCL5/VNN1/IGFBP2/GPAM/FCGR2B/LAX1/ITGA4/CCL19	41
BP	GO:0022407	regulation of cell-cell adhesion	47/498	439/18866	2.90608e-16	5.05406e-14	3.877e-14	CD300A/LILRB1/CXCL13/CD1D/TNFAIP8L2/CCR7/AIF1/RASGRP1/IL2RA/ITGB2/RHOH/CD86/PLAUR/CLEC4G/IL7R/RUNX3/CORO1A/VSIG4/LILRB2/CD28/LCK/PODXL/SPINT2/SASH3/NCKAP1L/SYK/HLA-DMB/VCAM1/PTPRC/PLPP3/DOCK8/IL18/CCR2/CCL21/CD27/CRTAM/HLA-DPA1/DPP4/CCL5/VNN1/IGFBP2/ADIPOQ/GPAM/FCGR2B/LAX1/ITGA4/CCL19	47
BP	GO:1903039	positive regulation of leukocyte cell-cell adhesion	34/498	235/18866	6.02825e-16	1.00471e-13	7.70717e-14	LILRB1/CD1D/CCR7/AIF1/RASGRP1/IL2RA/ITGB2/RHOH/CD86/IL7R/RUNX3/CORO1A/LILRB2/CD28/LCK/SASH3/NCKAP1L/SYK/HLA-DMB/VCAM1/PTPRC/DOCK8/IL18/CCR2/CCL21/CD27/HLA-DPA1/DPP4/CCL5/VNN1/IGFBP2/GPAM/ITGA4/CCL19	34
BP	GO:0030098	lymphocyte differentiation	42/498	368/18866	1.26677e-15	2.02683e-13	1.55479e-13	CD1D/CCR7/CD8A/CD3D/ITK/FCER1G/RASGRP1/TNFSF8/IL2RA/CD2/SLAMF8/RHOH/CD86/IL7R/RUNX3/CR1/LILRB2/CD28/LCK/POU2AF1/EOMES/SASH3/PRDM1/DOCK10/NCKAP1L/SYK/VCAM1/GPR183/BTK/PTPRC/IL18/CCR2/CD27/KIT/CRTAM/MS4A1/VNN1/BLNK/FCGR2B/ITGA4/CD79A/CCL19	42
BP	GO:0050870	positive regulation of T cell activation	32/498	214/18866	1.69003e-15	2.60005e-13	1.99451e-13	LILRB1/CD1D/CCR7/AIF1/RASGRP1/IL2RA/RHOH/CD86/IL7R/RUNX3/CORO1A/LILRB2/CD28/LCK/SASH3/NCKAP1L/SYK/HLA-DMB/VCAM1/PTPRC/DOCK8/IL18/CCR2/CCL21/CD27/HLA-DPA1/DPP4/CCL5/VNN1/IGFBP2/GPAM/CCL19	32
BP	GO:0051251	positive regulation of lymphocyte activation	41/498	357/18866	2.25948e-15	3.34737e-13	2.56779e-13	LILRB1/IGKC/CD1D/TRBC1/IGLC1/CCR7/TYROBP/AIF1/IGHM/RASGRP1/IL2RA/RHOH/CD86/IL7R/RUNX3/CORO1A/LILRB2/CD28/LCK/SASH3/NCKAP1L/SYK/HLA-DMB/VCAM1/GPR183/BTK/PTPRC/DOCK8/IL18/CCR2/CCL21/CD27/IGHD/CD38/HLA-DPA1/DPP4/CCL5/VNN1/IGFBP2/GPAM/CCL19	41
BP	GO:0006959	humoral immune response	42/498	377/18866	2.98488e-15	4.26412e-13	3.27103e-13	IGKC/CTSG/CXCL13/C5AR1/TRBC1/IGLC1/CCR7/PPBP/CXCL5/JCHAIN/CXCL8/RNASE6/IGHM/TREM1/C3AR1/SLPI/C1QB/CXCL3/CR1/S100A9/VSIG4/CD28/S100A8/CXCL1/POU2AF1/TREM2/FCN1/GPR183/IGLV1-44/PTPRC/C1QA/CCR2/IGHD/MS4A1/C1QC/BLNK/C6/FCGR2B/CXCL10/HLA-DQB1/LYZ/PI3	42
BP	GO:1990868	response to chemokine	22/498	97/18866	6.54719e-15	8.72959e-13	6.69651e-13	CXCL13/CCR7/PPBP/CXCL5/CXCL8/CCL4/CCL8/CXCL3/CCL23/CCR1/CXCL1/TREM2/CCR5/DOCK8/CCR2/CCL21/CXCR4/CCL18/CCL5/CXCL10/CCL11/CCL19	22
BP	GO:1990869	cellular response to chemokine	22/498	97/18866	6.54719e-15	8.72959e-13	6.69651e-13	CXCL13/CCR7/PPBP/CXCL5/CXCL8/CCL4/CCL8/CXCL3/CCL23/CCR1/CXCL1/TREM2/CCR5/DOCK8/CCR2/CCL21/CXCR4/CCL18/CCL5/CXCL10/CCL11/CCL19	22
BP	GO:0070098	chemokine-mediated signaling pathway	21/498	88/18866	9.08005e-15	1.17162e-12	8.98755e-13	CXCL13/CCR7/PPBP/CXCL5/CXCL8/CCL4/CCL8/CXCL3/CCL23/CCR1/CXCL1/TREM2/CCR5/CCR2/CCL21/CXCR4/CCL18/CCL5/CXCL10/CCL11/CCL19	21
BP	GO:0045785	positive regulation of cell adhesion	43/498	428/18866	5.40497e-14	6.75622e-12	5.18273e-12	LILRB1/CXCL13/CD1D/CCR7/AIF1/RASGRP1/IL2RA/ITGB2/RHOH/CD86/SMOC2/PLAUR/IL7R/RUNX3/CORO1A/LILRB2/CD28/NDNF/LCK/PODXL/SASH3/IBSP/NCKAP1L/SYK/HLA-DMB/VCAM1/PTPRC/PLPP3/DOCK8/IL18/CCR2/CCL21/CD27/HLA-DPA1/HYAL1/DPP4/CCL5/VNN1/IGFBP2/GPAM/ITGA4/CCL19/MYOC	43
BP	GO:0002685	regulation of leukocyte migration	30/498	212/18866	5.92166e-14	7.17777e-12	5.5061e-12	CD300A/CXCL13/C5AR1/CCR7/CXCL8/CCL4/AIF1/SLAMF8/RHOH/PLA2G7/CCL8/C3AR1/CCR1/TREM2/RAC2/NCKAP1L/THBS4/PLVAP/HMOX1/DOCK8/CCR2/CCL21/CSF1R/CCN3/GREM1/DPP4/CCL5/CXCL10/ITGA4/CCL19	30
BP	GO:0050921	positive regulation of chemotaxis	25/498	144/18866	6.65833e-14	7.83333e-12	6.00899e-12	CXCL13/C5AR1/CCR7/CXCL8/CCL4/AIF1/PLA2G7/C3AR1/SMOC2/SCG2/F3/CCR1/TUBB2B/TREM2/RAC2/NCKAP1L/THBS4/CCR2/CCL21/CSF1R/CXCR4/SUCNR1/CCL5/CXCL10/CCL19	25
BP	GO:0050920	regulation of chemotaxis	31/498	229/18866	7.67198e-14	8.76797e-12	6.72596e-12	CXCL13/C5AR1/CCR7/CXCL8/CCL4/AIF1/SLAMF8/PLA2G7/C3AR1/SMOC2/SCG2/F3/CCR1/TUBB2B/TREM2/RAC2/NCKAP1L/THBS4/GPR183/CCR2/CCL21/CSF1R/CXCR4/CCN3/GREM1/SUCNR1/DPP4/CCL5/CXCL10/ANGPT2/CCL19	31
BP	GO:0030217	T cell differentiation	32/498	253/18866	2.05076e-13	2.27862e-11	1.74794e-11	CD1D/CCR7/CD8A/CD3D/ITK/FCER1G/RASGRP1/TNFSF8/IL2RA/CD2/RHOH/CD86/IL7R/RUNX3/CR1/LILRB2/CD28/LCK/EOMES/SASH3/PRDM1/NCKAP1L/SYK/GPR183/PTPRC/IL18/CCR2/CD27/KIT/CRTAM/VNN1/CCL19	32
BP	GO:0042098	T cell proliferation	28/498	195/18866	2.86567e-13	3.09802e-11	2.37651e-11	LILRB1/CD1D/AIF1/RASGRP1/TNFSF8/IL2RA/CD86/CLEC4G/CORO1A/VSIG4/LILRB2/CD28/SASH3/RAC2/NCKAP1L/SYK/HLA-DMB/VCAM1/PTPRC/DOCK8/IL18/CCR2/CRTAM/HLA-DPA1/CCL5/IGFBP2/GPAM/CCL19	28
BP	GO:0042129	regulation of T cell proliferation	26/498	167/18866	2.98983e-13	3.14719e-11	2.41423e-11	LILRB1/CD1D/AIF1/TNFSF8/IL2RA/CD86/CLEC4G/CORO1A/VSIG4/LILRB2/CD28/SASH3/RAC2/NCKAP1L/SYK/HLA-DMB/VCAM1/PTPRC/IL18/CCR2/CRTAM/HLA-DPA1/CCL5/IGFBP2/GPAM/CCL19	26
BP	GO:0042113	B cell activation	36/498	328/18866	4.83183e-13	4.95572e-11	3.80156e-11	CD300A/IGKC/TRBC1/IGLC1/TBC1D10C/TYROBP/IGHM/RASGRP1/SLAMF8/CD86/IL7R/SAMSN1/CD28/POU2AF1/SASH3/MNDA/DOCK10/NCKAP1L/SYK/VCAM1/GPR183/BTK/CD180/PTPRC/CD27/MZB1/KIT/IGHD/CD38/MS4A1/GAPT/BLNK/FCGR2B/LAX1/ITGA4/CD79A	36
BP	GO:0071674	mononuclear cell migration	20/498	97/18866	7.67629e-13	7.67629e-11	5.88852e-11	C5AR1/CCL4/JAML/AIF1/SLAMF8/PLA2G7/CCL8/C3AR1/CCL23/CCR1/CCR2/CCL21/CSF1R/CCN3/CCL18/GREM1/CCL5/CXCL10/CCL11/CCL19	20
BP	GO:0002688	regulation of leukocyte chemotaxis	22/498	124/18866	1.36674e-12	1.3334e-10	1.02286e-10	CXCL13/C5AR1/CCR7/CXCL8/CCL4/AIF1/SLAMF8/PLA2G7/C3AR1/CCR1/RAC2/NCKAP1L/THBS4/CCR2/CCL21/CSF1R/CCN3/GREM1/DPP4/CCL5/CXCL10/CCL19	22
BP	GO:0042102	positive regulation of T cell proliferation	20/498	101/18866	1.70843e-12	1.62707e-10	1.24814e-10	CD1D/AIF1/IL2RA/CD86/CORO1A/LILRB2/CD28/SASH3/NCKAP1L/SYK/HLA-DMB/VCAM1/PTPRC/IL18/CCR2/HLA-DPA1/CCL5/IGFBP2/GPAM/CCL19	20
BP	GO:0002429	immune response-activating cell surface receptor signaling pathway	43/498	481/18866	2.89844e-12	2.63494e-10	2.02128e-10	CD247/CD300A/IGKC/TRAT1/C5AR1/TRBC1/IGLC1/CCR7/HCK/CD3D/ITK/IGHM/FCER1G/LCP2/C3AR1/CR1/PVRIG/CD28/LCK/FCN1/MNDA/NCKAP1L/SYK/CLEC4A/BTK/IGLV1-44/PTPRC/FPR1/KLHL6/CLEC10A/THEMIS2/IGHD/CD38/MS4A1/HLA-DPA1/BLNK/FCGR2B/LAX1/FPR3/HLA-DQB1/CD79A/HLA-DRA/PLPP4	43
BP	GO:0002757	immune response-activating signal transduction	43/498	481/18866	2.89844e-12	2.63494e-10	2.02128e-10	CD247/CD300A/IGKC/TRAT1/C5AR1/TRBC1/IGLC1/CCR7/HCK/CD3D/ITK/IGHM/FCER1G/LCP2/C3AR1/CR1/PVRIG/CD28/LCK/FCN1/MNDA/NCKAP1L/SYK/CLEC4A/BTK/IGLV1-44/PTPRC/FPR1/KLHL6/CLEC10A/THEMIS2/IGHD/CD38/MS4A1/HLA-DPA1/BLNK/FCGR2B/LAX1/FPR3/HLA-DQB1/CD79A/HLA-DRA/PLPP4	43
BP	GO:0002687	positive regulation of leukocyte migration	23/498	142/18866	3.05624e-12	2.71666e-10	2.08396e-10	CXCL13/C5AR1/CCR7/CXCL8/CCL4/AIF1/PLA2G7/CCL8/C3AR1/CCR1/TREM2/RAC2/NCKAP1L/THBS4/PLVAP/DOCK8/CCR2/CCL21/CSF1R/CCL5/CXCL10/ITGA4/CCL19	23
BP	GO:0002683	negative regulation of immune system process	42/498	463/18866	3.26587e-12	2.83989e-10	2.17849e-10	CD300A/LILRB1/MEIS2/TNFAIP8L2/TBC1D10C/TYROBP/MMP12/FCER1G/CST7/IL2RA/SLAMF8/CD86/CD300LF/LST1/CLEC4G/IL7R/RUNX3/CR1/SAMSN1/VSIG4/LILRB2/HLA-DOB/SOX9/PVRIG/MNDA/GPR171/BTK/HMOX1/ADCYAP1/PTPRC/CCR2/CCL21/IL17D/CRTAM/CCN3/C1QC/GREM1/DPP4/ADIPOQ/GPAM/FCGR2B/LAX1	42
BP	GO:0002697	regulation of immune effector process	42/498	470/18866	5.32857e-12	4.53496e-10	3.47879e-10	CD300A/LILRB1/IGKC/CD1D/C5AR1/IGLC1/TYROBP/IL18RAP/MMP12/FCER1G/RASGRP1/IL2RA/SLAMF8/ITGB2/CD86/C3AR1/CLEC4G/C1QB/IL7R/CR1/VSIG4/CD28/ADGRE2/AIM2/VAMP8/SASH3/RAC2/SYK/HLA-DMB/BTK/HMOX1/IGLV1-44/PTPRC/C1QA/IL18/CCR2/MZB1/CRTAM/C1QC/C6/FCGR2B/CCL19	42
BP	GO:1902105	regulation of leukocyte differentiation	32/498	290/18866	8.59332e-12	7.1611e-10	5.49332e-10	LILRB1/TYROBP/RASGRP1/IL2RA/CD2/SLAMF8/RHOH/CD86/IL7R/RUNX3/CCR1/CR1/LILRB2/CD28/TREM2/SASH3/HCLS1/PRDM1/NCKAP1L/SYK/BTK/PTPRC/IL18/CCR2/EVI2B/CD27/CRTAM/C1QC/VNN1/ADIPOQ/FCGR2B/CCL19	32
BP	GO:0050671	positive regulation of lymphocyte proliferation	22/498	136/18866	9.35902e-12	7.64001e-10	5.86069e-10	CD1D/AIF1/IL2RA/CD86/CORO1A/LILRB2/CD28/SASH3/NCKAP1L/SYK/HLA-DMB/VCAM1/GPR183/PTPRC/IL18/CCR2/CD38/HLA-DPA1/CCL5/IGFBP2/GPAM/CCL19	22
BP	GO:0070665	positive regulation of leukocyte proliferation	23/498	150/18866	9.85693e-12	7.88554e-10	6.04904e-10	CD1D/AIF1/IL2RA/CD86/CORO1A/LILRB2/CD28/SASH3/NCKAP1L/SYK/HLA-DMB/VCAM1/GPR183/PTPRC/IL18/CCR2/CSF1R/CD38/HLA-DPA1/CCL5/IGFBP2/GPAM/CCL19	23
BP	GO:0032946	positive regulation of mononuclear cell proliferation	22/498	137/18866	1.08801e-11	8.53342e-10	6.54604e-10	CD1D/AIF1/IL2RA/CD86/CORO1A/LILRB2/CD28/SASH3/NCKAP1L/SYK/HLA-DMB/VCAM1/GPR183/PTPRC/IL18/CCR2/CD38/HLA-DPA1/CCL5/IGFBP2/GPAM/CCL19	22
BP	GO:0002548	monocyte chemotaxis	16/498	67/18866	1.42386e-11	1.09527e-09	8.4019e-10	CCL4/AIF1/SLAMF8/PLA2G7/CCL8/CCL23/CCR1/CCR2/CCL21/CCN3/CCL18/GREM1/CCL5/CXCL10/CCL11/CCL19	16
BP	GO:0032496	response to lipopolysaccharide	34/498	334/18866	1.80784e-11	1.36441e-09	1.04664e-09	LILRB1/CTSG/CXCL13/C5AR1/CCR7/LY86/IRF8/PPBP/HCK/CXCL5/CXCL8/CD86/SLPI/CXCL3/S100A9/LILRB2/TLR2/S100A8/CXCL1/TREM2/CCR5/KMO/CD180/IL18/MRC1/IL10RA/ACP5/GJB2/CCL5/NOS3/PTGFR/LY96/CXCL10/HPGD	34
BP	GO:0002237	response to molecule of bacterial origin	35/498	356/18866	2.41859e-11	1.79155e-09	1.3743e-09	LILRB1/CTSG/CXCL13/C5AR1/CCR7/LY86/IRF8/PPBP/HCK/CXCL5/CXCL8/CD86/SLPI/CXCL3/S100A9/LILRB2/TLR2/S100A8/CXCL1/TREM2/CCR5/KMO/CD180/IL18/MRC1/IL10RA/ACP5/GJB2/CCL5/NOS3/PTGFR/LY96/FCGR2B/CXCL10/HPGD	35
BP	GO:0006909	phagocytosis	36/498	382/18866	4.18243e-11	3.04177e-09	2.33336e-09	CD247/XKR4/CD300A/IGKC/TRBC1/IGLC1/IRF8/NCF4/HCK/TYROBP/AIF1/IGHM/FCER1G/ITGAL/ITGB2/RHOH/NCF2/CD300LF/CORO1A/IL2RB/TLR2/BIN2/TREM2/FCN1/RAC2/NCKAP1L/SYK/IGLV1-44/PTPRC/CCR2/IGHD/CD93/ADIPOQ/FCGR2B/ANXA3/PLPP4	36
BP	GO:0002449	lymphocyte mediated immunity	35/498	366/18866	5.24583e-11	3.74702e-09	2.87436e-09	GZMB/LILRB1/IGKC/CD1D/TRBC1/IGLC1/CD8A/IL18RAP/IGHM/FCER1G/RASGRP1/CLEC4G/CTSC/C1QB/IL7R/CR1/CORO1A/CD28/SASH3/BTK/IGLV1-44/PTPRC/C1QA/IL18/CCR2/CD27/TLR8/CRTAM/IGHD/C1QC/GAPT/SLAMF7/C6/FCGR2B/HLA-DQB1	35
BP	GO:0002690	positive regulation of leukocyte chemotaxis	18/498	96/18866	5.83237e-11	4.09289e-09	3.13968e-09	CXCL13/C5AR1/CCR7/CXCL8/CCL4/AIF1/PLA2G7/C3AR1/CCR1/RAC2/NCKAP1L/THBS4/CCR2/CCL21/CSF1R/CCL5/CXCL10/CCL19	18
BP	GO:0071216	cellular response to biotic stimulus	28/498	246/18866	8.53971e-11	5.88945e-09	4.51783e-09	LILRB1/CTSG/CXCL13/LY86/IRF8/PPBP/HCK/CXCL5/CXCL8/CD86/CXCL3/LILRB2/TLR2/CXCL1/TIGAR/TREM2/CCR5/SYK/KMO/BTK/CD180/IL18/MRC1/CCL5/NOS3/LY96/FCGR2B/CXCL10	28
BP	GO:0036336	dendritic cell migration	11/498	29/18866	8.74856e-11	5.93123e-09	4.54988e-09	CCR7/SLAMF8/CCR1/CCR5/GPR183/DOCK8/CCR2/CCL21/CXCR4/CCL5/CCL19	11
BP	GO:0002407	dendritic cell chemotaxis	10/498	24/18866	2.11328e-10	1.40885e-08	1.08074e-08	CCR7/SLAMF8/CCR1/CCR5/GPR183/CCR2/CCL21/CXCR4/CCL5/CCL19	10
BP	GO:0072676	lymphocyte migration	19/498	117/18866	2.30314e-10	1.51026e-08	1.15853e-08	CXCL16/CXCL13/CCR7/CCL4/AIF1/ITGAL/CCL8/CCL23/GPR183/DOCK8/CCR2/CCL21/CRTAM/CCL18/CCL5/CXCL10/CCL11/ITGA4/CCL19	19
BP	GO:0001819	positive regulation of cytokine production	38/498	447/18866	2.44277e-10	1.57598e-08	1.20894e-08	LILRB1/C5AR1/CCR7/IRF8/TYROBP/AIF1/FCER1G/RASGRP1/CD2/MAPK13/CD86/C3AR1/F3/LILRB2/HPSE/CD28/TLR2/AIM2/POU2AF1/TREM2/SASH3/FCN1/MNDA/SYK/ADCYAP1/PTPRC/IL18/CCR2/CLEC5A/IL17D/TLR8/CRTAM/IGHD/HLA-DPA1/LY96/ADIPOQ/ADRA2A/CCL19	38
BP	GO:0002460	adaptive immune response based on somatic recombination of immune receptors built from immunoglobulin superfamily domains	34/498	370/18866	2.90097e-10	1.84189e-08	1.41292e-08	LILRB1/IGKC/CXCL13/CD1D/TRBC1/IGLC1/BACH2/CD8A/IL18RAP/IGHM/FCER1G/CLEC4G/CTSC/C1QB/IL7R/CR1/CD28/SASH3/BTK/IGLV1-44/PTPRC/C1QA/IL18/CCR2/KLHL6/CD27/TLR8/IGHD/C1QC/GAPT/C6/FCGR2B/HLA-DQB1/CCL19	34
BP	GO:0045580	regulation of T cell differentiation	21/498	150/18866	4.5056e-10	2.816e-08	2.16017e-08	RASGRP1/IL2RA/CD2/RHOH/CD86/IL7R/RUNX3/CR1/LILRB2/CD28/SASH3/PRDM1/NCKAP1L/SYK/PTPRC/IL18/CCR2/CD27/CRTAM/VNN1/CCL19	21
BP	GO:0045619	regulation of lymphocyte differentiation	23/498	181/18866	4.77787e-10	2.94023e-08	2.25547e-08	RASGRP1/IL2RA/CD2/SLAMF8/RHOH/CD86/IL7R/RUNX3/CR1/LILRB2/CD28/SASH3/PRDM1/NCKAP1L/SYK/BTK/PTPRC/IL18/CCR2/CD27/CRTAM/VNN1/CCL19	23
BP	GO:1902622	regulation of neutrophil migration	12/498	42/18866	5.40124e-10	3.27348e-08	2.5111e-08	C5AR1/CCR7/CXCL8/SLAMF8/RHOH/C3AR1/RAC2/NCKAP1L/THBS4/CCL21/DPP4/CCL19	12
BP	GO:0042100	B cell proliferation	17/498	97/18866	6.03048e-10	3.60029e-08	2.7618e-08	CD300A/TYROBP/RASGRP1/IL7R/SASH3/MNDA/NCKAP1L/GPR183/BTK/CD180/PTPRC/MZB1/CD38/MS4A1/GAPT/FCGR2B/CD79A	17
BP	GO:0002695	negative regulation of leukocyte activation	23/498	184/18866	6.6431e-10	3.90771e-08	2.99762e-08	CD300A/LILRB1/TNFAIP8L2/TBC1D10C/TYROBP/CST7/IL2RA/CD86/CD300LF/LST1/CLEC4G/RUNX3/SAMSN1/VSIG4/LILRB2/MNDA/BTK/HMOX1/PTPRC/CCR2/CRTAM/FCGR2B/LAX1	23
BP	GO:0050851	antigen receptor-mediated signaling pathway	31/498	325/18866	7.2661e-10	4.21223e-08	3.23122e-08	CD247/CD300A/IGKC/TRAT1/TRBC1/IGLC1/CCR7/CD3D/ITK/IGHM/LCP2/PVRIG/CD28/LCK/MNDA/NCKAP1L/SYK/BTK/PTPRC/KLHL6/THEMIS2/IGHD/CD38/MS4A1/HLA-DPA1/BLNK/FCGR2B/LAX1/HLA-DQB1/CD79A/HLA-DRA	31
BP	GO:0071219	cellular response to molecule of bacterial origin	25/498	222/18866	1.11051e-09	6.34575e-08	4.86786e-08	LILRB1/CTSG/CXCL13/LY86/IRF8/PPBP/HCK/CXCL5/CXCL8/CD86/CXCL3/LILRB2/TLR2/CXCL1/TREM2/CCR5/KMO/CD180/IL18/MRC1/CCL5/NOS3/LY96/FCGR2B/CXCL10	25
BP	GO:0002699	positive regulation of immune effector process	25/498	223/18866	1.22049e-09	6.87601e-08	5.27463e-08	CD300A/LILRB1/CD1D/TYROBP/IL18RAP/FCER1G/RASGRP1/ITGB2/CD86/CD28/ADGRE2/VAMP8/SASH3/RAC2/SYK/HLA-DMB/BTK/HMOX1/PTPRC/IL18/CCR2/MZB1/CRTAM/C6/CCL19	25
BP	GO:0050866	negative regulation of cell activation	24/498	207/18866	1.32812e-09	7.34909e-08	5.63752e-08	CD300A/LILRB1/TNFAIP8L2/TBC1D10C/TYROBP/CST7/IL2RA/CD86/CD300LF/LST1/CLEC4G/RUNX3/SAMSN1/VSIG4/LILRB2/MNDA/BTK/HMOX1/PTPRC/CCR2/CRTAM/NOS3/FCGR2B/LAX1	24
BP	GO:1902107	positive regulation of leukocyte differentiation	21/498	159/18866	1.34121e-09	7.34909e-08	5.63752e-08	TYROBP/RASGRP1/IL2RA/RHOH/CD86/IL7R/RUNX3/CCR1/LILRB2/TREM2/SASH3/HCLS1/NCKAP1L/SYK/BTK/PTPRC/IL18/EVI2B/CD27/VNN1/CCL19	21
BP	GO:0002703	regulation of leukocyte mediated immunity	24/498	211/18866	1.95936e-09	1.05911e-07	8.12451e-08	CD300A/LILRB1/CD1D/TYROBP/IL18RAP/FCER1G/RASGRP1/ITGB2/CLEC4G/IL7R/CR1/CD28/ADGRE2/VAMP8/SASH3/RAC2/SYK/BTK/HMOX1/PTPRC/IL18/CCR2/CRTAM/FCGR2B	24
BP	GO:0050853	B cell receptor signaling pathway	19/498	135/18866	2.79571e-09	1.49104e-07	1.14379e-07	CD300A/IGKC/TRBC1/IGLC1/ITK/IGHM/LCK/MNDA/NCKAP1L/SYK/BTK/PTPRC/KLHL6/IGHD/CD38/MS4A1/BLNK/FCGR2B/CD79A	19
BP	GO:2000107	negative regulation of leukocyte apoptotic process	12/498	49/18866	3.80967e-09	2.00509e-07	1.53811e-07	LILRB1/CCR7/FCER1G/IL7R/HCLS1/CCR5/DOCK8/CCL21/CD27/CCL5/GPAM/CCL19	12
BP	GO:0045576	mast cell activation	13/498	61/18866	5.34109e-09	2.74307e-07	2.10422e-07	CD300A/FCER1G/RASGRP1/LCP2/RHOH/CD300LF/ADGRE2/VAMP8/RAC2/SYK/BTK/HMOX1/KIT	13
BP	GO:0019932	second-messenger-mediated signaling	36/498	456/18866	5.34899e-09	2.74307e-07	2.10422e-07	TRAT1/CCR7/TBC1D10C/CXCL8/CCL4/ADGRD1/PRKAR2B/CCR1/SOX9/ADGRE2/MCTP1/NDNF/PLEK/TREM2/CCR5/SYK/VCAM1/GPR65/BTK/ADCYAP1/PTPRC/FPR1/CCR2/ATP1A2/CXCR4/ADGRG2/RCAN2/TMEM100/NOS3/PTGFR/CXCL10/PTHLH/IRAG1/ADRA2A/ADGRL4/PLN	36
BP	GO:0071675	regulation of mononuclear cell migration	12/498	51/18866	6.24806e-09	3.16357e-07	2.42679e-07	C5AR1/AIF1/SLAMF8/PLA2G7/C3AR1/CCR1/CCR2/CSF1R/CCN3/GREM1/CCL5/CXCL10	12
BP	GO:0070664	negative regulation of leukocyte proliferation	15/498	86/18866	6.65317e-09	3.32659e-07	2.55184e-07	CD300A/LILRB1/TYROBP/IL2RA/CCL8/CD86/LST1/CLEC4G/VSIG4/LILRB2/MNDA/BTK/CRTAM/GREM1/FCGR2B	15
BP	GO:0071222	cellular response to lipopolysaccharide	23/498	208/18866	7.35983e-09	3.63448e-07	2.78803e-07	LILRB1/CTSG/CXCL13/LY86/IRF8/PPBP/HCK/CXCL5/CXCL8/CD86/CXCL3/LILRB2/TLR2/CXCL1/CCR5/KMO/CD180/IL18/MRC1/CCL5/NOS3/LY96/CXCL10	23
BP	GO:0071622	regulation of granulocyte chemotaxis	12/498	52/18866	7.93e-09	3.86829e-07	2.96739e-07	C5AR1/CCR7/CXCL8/C3AR1/RAC2/NCKAP1L/THBS4/CCL21/CSF1R/DPP4/CCL5/CCL19	12
BP	GO:0090022	regulation of neutrophil chemotaxis	10/498	33/18866	8.0549e-09	3.88188e-07	2.97781e-07	C5AR1/CCR7/CXCL8/C3AR1/RAC2/NCKAP1L/THBS4/CCL21/DPP4/CCL19	10
BP	GO:0042116	macrophage activation	16/498	101/18866	8.87274e-09	4.22511e-07	3.24111e-07	C5AR1/TYROBP/AIF1/CST7/ITGB2/CTSC/VSIG4/TLR2/TREM2/SYK/PTPRC/C1QA/TLR8/CD93/SUCNR1/FCGR2B	16
BP	GO:0046631	alpha-beta T cell activation	19/498	146/18866	1.05171e-08	4.94922e-07	3.79657e-07	CD300A/LILRB1/ITK/TNFSF8/CD86/RUNX3/CD28/EOMES/SASH3/PRDM1/NCKAP1L/SYK/CLEC4A/GPR183/PTPRC/IL18/CCR2/CRTAM/CCL19	19
BP	GO:0050864	regulation of B cell activation	22/498	195/18866	1.07956e-08	5.02119e-07	3.85178e-07	CD300A/IGKC/TRBC1/IGLC1/TBC1D10C/TYROBP/IGHM/SLAMF8/SAMSN1/CD28/SASH3/MNDA/NCKAP1L/SYK/GPR183/BTK/PTPRC/CD27/MZB1/IGHD/CD38/FCGR2B	22
BP	GO:0048247	lymphocyte chemotaxis	13/498	65/18866	1.2131e-08	5.45234e-07	4.18252e-07	CXCL16/CXCL13/CCL4/CCL8/CCL23/GPR183/CCR2/CCL21/CCL18/CCL5/CXCL10/CCL11/CCL19	13
BP	GO:0090023	positive regulation of neutrophil chemotaxis	9/498	26/18866	1.21315e-08	5.45234e-07	4.18252e-07	C5AR1/CCR7/CXCL8/C3AR1/RAC2/NCKAP1L/THBS4/CCL21/CCL19	9
BP	GO:0090025	regulation of monocyte chemotaxis	9/498	26/18866	1.21315e-08	5.45234e-07	4.18252e-07	AIF1/SLAMF8/PLA2G7/CCR1/CCR2/CCN3/GREM1/CCL5/CXCL10	9
BP	GO:0006968	cellular defense response	12/498	54/18866	1.25627e-08	5.58342e-07	4.28307e-07	TRAT1/C5AR1/TYROBP/ITK/NCF2/FCMR/LILRB2/MNDA/CCR5/CCR2/CLEC5A/LY96	12
BP	GO:0045621	positive regulation of lymphocyte differentiation	16/498	105/18866	1.57645e-08	6.92946e-07	5.31562e-07	RASGRP1/IL2RA/RHOH/CD86/IL7R/RUNX3/LILRB2/SASH3/NCKAP1L/SYK/BTK/PTPRC/IL18/CD27/VNN1/CCL19	16
BP	GO:0045582	positive regulation of T cell differentiation	15/498	92/18866	1.73043e-08	7.52361e-07	5.7714e-07	RASGRP1/IL2RA/RHOH/CD86/IL7R/RUNX3/LILRB2/SASH3/NCKAP1L/SYK/PTPRC/IL18/CD27/VNN1/CCL19	15
BP	GO:0002886	regulation of myeloid leukocyte mediated immunity	12/498	58/18866	2.96761e-08	1.27639e-06	9.79127e-07	CD300A/TYROBP/FCER1G/ITGB2/ADGRE2/VAMP8/RAC2/SYK/BTK/HMOX1/CCR2/FCGR2B	12
BP	GO:0055074	calcium ion homeostasis	35/498	468/18866	3.44359e-08	1.46536e-06	1.12408e-06	CXCL13/C5AR1/CCR7/FAM20A/CCL8/C3AR1/CD52/CCL23/CCR1/SNX10/CORO1A/GNA15/LCK/CCR5/GPR65/ADCYAP1/PTPRC/FPR1/CCR2/CCL21/ATP1A2/CXCR4/CD38/MS4A1/STC1/KISS1/CCL5/PTGFR/CXCL10/CCL11/P2RY8/FPR3/PLN/EDNRA/CCL19	35
BP	GO:0071624	positive regulation of granulocyte chemotaxis	9/498	29/18866	3.62344e-08	1.52566e-06	1.17034e-06	C5AR1/CCR7/CXCL8/C3AR1/RAC2/NCKAP1L/THBS4/CCL21/CCL19	9
BP	GO:0007204	positive regulation of cytosolic calcium ion concentration	28/498	322/18866	3.68283e-08	1.53451e-06	1.17713e-06	CXCL13/C5AR1/CCR7/C3AR1/CD52/CCR1/CORO1A/GNA15/LCK/CCR5/GPR65/ADCYAP1/PTPRC/FPR1/CCR2/CCL21/ATP1A2/CXCR4/CD38/MS4A1/KISS1/PTGFR/CXCL10/P2RY8/FPR3/PLN/EDNRA/CCL19	28
BP	GO:0001774	microglial cell activation	11/498	50/18866	5.72136e-08	2.33339e-06	1.78996e-06	C5AR1/TYROBP/AIF1/CST7/ITGB2/CTSC/TLR2/TREM2/PTPRC/C1QA/TLR8	11
BP	GO:0002269	leukocyte activation involved in inflammatory response	11/498	50/18866	5.72136e-08	2.33339e-06	1.78996e-06	C5AR1/TYROBP/AIF1/CST7/ITGB2/CTSC/TLR2/TREM2/PTPRC/C1QA/TLR8	11
BP	GO:0019882	antigen processing and presentation	23/498	232/18866	5.77514e-08	2.33339e-06	1.78996e-06	CD1D/CCR7/NCF4/CD8A/FCER1G/NCF2/LILRB2/HLA-DOB/CTSS/TREM2/VAMP8/HLA-DMB/CLEC4A/FCGR1B/MARCHF1/CCL21/CTSE/HLA-DMA/HLA-DPA1/FCGR2B/HLA-DQB1/HLA-DRA/CCL19	23
BP	GO:1902624	positive regulation of neutrophil migration	9/498	31/18866	6.95883e-08	2.78353e-06	2.13526e-06	C5AR1/CCR7/CXCL8/C3AR1/RAC2/NCKAP1L/THBS4/CCL21/CCL19	9
BP	GO:0030198	extracellular matrix organization	31/498	395/18866	7.2501e-08	2.87133e-06	2.20261e-06	CTSG/CMA1/COL11A1/MMP12/ITGAL/ITGB2/SMOC2/COL10A1/VWF/OLFML2A/CTSS/SOX9/NDNF/ANGPTL7/SPINT2/SPP1/MFAP5/IBSP/VCAM1/MMP13/MMP1/TPSAB1/MMP9/TNFRSF11B/TGFBI/LCP1/GREM1/DPP4/COL9A3/MMP7/ITGA4	31
BP	GO:0043062	extracellular structure organization	31/498	396/18866	7.67567e-08	3.01007e-06	2.30904e-06	CTSG/CMA1/COL11A1/MMP12/ITGAL/ITGB2/SMOC2/COL10A1/VWF/OLFML2A/CTSS/SOX9/NDNF/ANGPTL7/SPINT2/SPP1/MFAP5/IBSP/VCAM1/MMP13/MMP1/TPSAB1/MMP9/TNFRSF11B/TGFBI/LCP1/GREM1/DPP4/COL9A3/MMP7/ITGA4	31
BP	GO:0150076	neuroinflammatory response	13/498	77/18866	1.01708e-07	3.94981e-06	3.02992e-06	C5AR1/TYROBP/AIF1/CST7/ITGB2/CTSC/TLR2/TREM2/PTPRC/C1QA/IL18/MMP9/TLR8	13
BP	GO:1903708	positive regulation of hemopoiesis	21/498	204/18866	1.14917e-07	4.40656e-06	3.3803e-06	TYROBP/RASGRP1/IL2RA/RHOH/CD86/IL7R/RUNX3/CCR1/LILRB2/TREM2/SASH3/HCLS1/NCKAP1L/SYK/BTK/PTPRC/IL18/EVI2B/CD27/VNN1/CCL19	21
BP	GO:0050727	regulation of inflammatory response	32/498	425/18866	1.15672e-07	4.40656e-06	3.3803e-06	CMA1/TNFAIP8L2/CCR7/HCK/FCER1G/CST7/IL2RA/SLAMF8/PLA2G7/MAPK13/CTSC/S100A9/CD28/TLR2/S100A8/TREM2/VAMP8/WFDC1/PIK3AP1/BTK/ADCYAP1/PTPRC/IL18/CCR2/MMP9/IL17D/CCN3/ACP5/SUCNR1/CCL5/ADIPOQ/FCGR2B	32
BP	GO:0072503	cellular divalent inorganic cation homeostasis	35/498	492/18866	1.17621e-07	4.43854e-06	3.40483e-06	CXCL13/C5AR1/CCR7/CCL8/C3AR1/CD52/CCL23/CCR1/S100A9/CORO1A/GNA15/S100A8/LCK/CCR5/GPR65/ADCYAP1/PTPRC/FPR1/CCR2/CCL21/ATP1A2/CXCR4/CD38/MS4A1/STC1/KISS1/CCL5/PTGFR/CXCL10/CCL11/P2RY8/FPR3/PLN/EDNRA/CCL19	35
BP	GO:0051250	negative regulation of lymphocyte activation	18/498	154/18866	1.37014e-07	5.10944e-06	3.91948e-06	CD300A/LILRB1/TNFAIP8L2/TBC1D10C/TYROBP/IL2RA/CD86/LST1/CLEC4G/RUNX3/SAMSN1/VSIG4/LILRB2/MNDA/BTK/CRTAM/FCGR2B/LAX1	18
BP	GO:0031349	positive regulation of defense response	30/498	385/18866	1.38096e-07	5.10944e-06	3.91948e-06	CD1D/CCR7/HCK/IL18RAP/MMP12/FCER1G/RASGRP1/PLA2G7/MAPK13/CTSC/S100A9/CD28/TLR2/S100A8/AIM2/TREM2/VAMP8/FCN1/MNDA/SYK/CLEC4A/BTK/IL18/CCR2/CLEC10A/IL17D/TLR8/CRTAM/SUCNR1/CCL5	30
BP	GO:0050672	negative regulation of lymphocyte proliferation	13/498	79/18866	1.39232e-07	5.10944e-06	3.91948e-06	CD300A/LILRB1/TYROBP/IL2RA/CD86/LST1/CLEC4G/VSIG4/LILRB2/MNDA/BTK/CRTAM/FCGR2B	13
BP	GO:0001909	leukocyte mediated cytotoxicity	15/498	108/18866	1.57058e-07	5.67999e-06	4.35715e-06	GZMB/LILRB1/CTSG/CD1D/TYROBP/IL18RAP/RASGRP1/CTSC/IL7R/CORO1A/PTPRC/IL18/CRTAM/SLAMF7/FCGR2B	15
BP	GO:1903706	regulation of hemopoiesis	35/498	498/18866	1.5762e-07	5.67999e-06	4.35715e-06	LILRB1/MEIS2/TYROBP/RASGRP1/IL2RA/CD2/SLAMF8/RHOH/CD86/IL7R/RUNX3/CCR1/CR1/LILRB2/CD28/TREM2/SASH3/HCLS1/PRDM1/NCKAP1L/SYK/GPR171/BTK/PTPRC/IL18/CCR2/EVI2B/CD27/IL17D/CRTAM/C1QC/VNN1/ADIPOQ/FCGR2B/CCL19	35
BP	GO:0032945	negative regulation of mononuclear cell proliferation	13/498	80/18866	1.623e-07	5.79642e-06	4.44646e-06	CD300A/LILRB1/TYROBP/IL2RA/CD86/LST1/CLEC4G/VSIG4/LILRB2/MNDA/BTK/CRTAM/FCGR2B	13
BP	GO:0006874	cellular calcium ion homeostasis	33/498	456/18866	1.83936e-07	6.511e-06	4.99463e-06	CXCL13/C5AR1/CCR7/CCL8/C3AR1/CD52/CCL23/CCR1/CORO1A/GNA15/LCK/CCR5/GPR65/ADCYAP1/PTPRC/FPR1/CCR2/CCL21/ATP1A2/CXCR4/CD38/MS4A1/STC1/KISS1/CCL5/PTGFR/CXCL10/CCL11/P2RY8/FPR3/PLN/EDNRA/CCL19	33
BP	GO:0006911	phagocytosis, engulfment	16/498	126/18866	2.16032e-07	7.58008e-06	5.81472e-06	XKR4/CD300A/IGKC/TRBC1/IGLC1/AIF1/IGHM/FCER1G/ITGB2/RHOH/BIN2/TREM2/RAC2/NCKAP1L/IGHD/FCGR2B	16
BP	GO:0046634	regulation of alpha-beta T cell activation	14/498	97/18866	2.50369e-07	8.70847e-06	6.68031e-06	CD300A/LILRB1/CD86/RUNX3/CD28/SASH3/PRDM1/NCKAP1L/SYK/PTPRC/IL18/CCR2/CRTAM/CCL19	14
BP	GO:0033627	cell adhesion mediated by integrin	12/498	71/18866	3.12076e-07	1.07613e-05	8.25502e-06	CXCL13/ITGB2/PODXL/NCKAP1L/SYK/PLPP3/CCL21/PLAU/CCN3/DPP4/CCL5/ITGA4	12
BP	GO:0051480	regulation of cytosolic calcium ion concentration	28/498	357/18866	3.17521e-07	1.08554e-05	8.32725e-06	CXCL13/C5AR1/CCR7/C3AR1/CD52/CCR1/CORO1A/GNA15/LCK/CCR5/GPR65/ADCYAP1/PTPRC/FPR1/CCR2/CCL21/ATP1A2/CXCR4/CD38/MS4A1/KISS1/PTGFR/CXCL10/P2RY8/FPR3/PLN/EDNRA/CCL19	28
BP	GO:0043300	regulation of leukocyte degranulation	10/498	47/18866	3.23403e-07	1.08707e-05	8.33897e-06	CD300A/FCER1G/ITGB2/ADGRE2/VAMP8/RAC2/SYK/HMOX1/CCR2/FCGR2B	10
BP	GO:0043303	mast cell degranulation	10/498	47/18866	3.23403e-07	1.08707e-05	8.33897e-06	CD300A/FCER1G/RASGRP1/ADGRE2/VAMP8/RAC2/SYK/BTK/HMOX1/KIT	10
BP	GO:2000106	regulation of leukocyte apoptotic process	13/498	86/18866	3.8808e-07	1.2936e-05	9.92326e-06	LILRB1/CCR7/FCER1G/IL7R/HCLS1/CCR5/BTK/DOCK8/CCL21/CD27/CCL5/GPAM/CCL19	13
BP	GO:0002279	mast cell activation involved in immune response	10/498	48/18866	3.98957e-07	1.31887e-05	1.01171e-05	CD300A/FCER1G/RASGRP1/ADGRE2/VAMP8/RAC2/SYK/BTK/HMOX1/KIT	10
BP	GO:0061900	glial cell activation	11/498	60/18866	4.13647e-07	1.35622e-05	1.04036e-05	C5AR1/TYROBP/AIF1/CST7/ITGB2/CTSC/TLR2/TREM2/PTPRC/C1QA/TLR8	11
BP	GO:0034341	response to interferon-gamma	20/498	202/18866	4.32382e-07	1.40612e-05	1.07864e-05	CXCL16/IRF8/HCK/CCL4/AIF1/CCL8/CCL23/KYNU/TLR2/VCAM1/FCGR1B/CCL21/MRC1/HLA-DPA1/CCL18/CCL5/CCL11/HLA-DQB1/HLA-DRA/CCL19	20
BP	GO:2000403	positive regulation of lymphocyte migration	9/498	38/18866	4.77356e-07	1.53031e-05	1.17391e-05	CXCL13/CCL4/AIF1/DOCK8/CCR2/CCL21/CCL5/CXCL10/ITGA4	9
BP	GO:0019722	calcium-mediated signaling	21/498	222/18866	4.78222e-07	1.53031e-05	1.17391e-05	TRAT1/CCR7/TBC1D10C/CXCL8/CCL4/CCR1/MCTP1/PLEK/TREM2/CCR5/SYK/VCAM1/BTK/PTPRC/CCR2/ATP1A2/CXCR4/RCAN2/TMEM100/PTGFR/PLN	21
BP	GO:0002448	mast cell mediated immunity	10/498	49/18866	4.89535e-07	1.55153e-05	1.19019e-05	CD300A/FCER1G/RASGRP1/ADGRE2/VAMP8/RAC2/SYK/BTK/HMOX1/KIT	10
BP	GO:0002577	regulation of antigen processing and presentation	7/498	20/18866	4.92612e-07	1.55153e-05	1.19019e-05	CCR7/LILRB2/HLA-DOB/TREM2/CCL21/FCGR2B/CCL19	7
BP	GO:0099024	plasma membrane invagination	16/498	135/18866	5.61361e-07	1.75425e-05	1.3457e-05	XKR4/CD300A/IGKC/TRBC1/IGLC1/AIF1/IGHM/FCER1G/ITGB2/RHOH/BIN2/TREM2/RAC2/NCKAP1L/IGHD/FCGR2B	16
BP	GO:0070371	ERK1 and ERK2 cascade	26/498	325/18866	5.76481e-07	1.78754e-05	1.37123e-05	C5AR1/CCR7/TBC1D10C/CCL4/RASGRP1/FAM83D/BMPER/CCL8/CCL23/CCR1/SOX9/APELA/TREM2/SYK/GPR183/ADCYAP1/PTPRC/CCL21/CSF1R/NDRG4/CCL18/CCL5/ADIPOQ/CCL11/PTPRR/CCL19	26
BP	GO:0030888	regulation of B cell proliferation	11/498	62/18866	5.84979e-07	1.79994e-05	1.38074e-05	CD300A/TYROBP/SASH3/MNDA/NCKAP1L/GPR183/BTK/PTPRC/MZB1/CD38/FCGR2B	11
BP	GO:0042742	defense response to bacterium	27/498	348/18866	6.3879e-07	1.9505e-05	1.49624e-05	PLAC8/IGKC/CTSG/CXCL13/C5AR1/TRBC1/IGLC1/IRF8/PPBP/JCHAIN/RNASE6/IGHM/FCER1G/TNFSF8/SLAMF8/SLPI/S100A9/TLR2/S100A8/TREM2/MPEG1/SYK/IGHD/ACP5/ANXA3/LYZ/PI3	27
BP	GO:0070372	regulation of ERK1 and ERK2 cascade	25/498	306/18866	6.45e-07	1.95455e-05	1.49934e-05	C5AR1/CCR7/TBC1D10C/CCL4/RASGRP1/FAM83D/BMPER/CCL8/CCL23/CCR1/APELA/TREM2/SYK/GPR183/ADCYAP1/PTPRC/CCL21/CSF1R/NDRG4/CCL18/CCL5/ADIPOQ/CCL11/PTPRR/CCL19	25
BP	GO:0019730	antimicrobial humoral response	16/498	137/18866	6.86288e-07	2.04862e-05	1.57151e-05	CTSG/CXCL13/PPBP/CXCL5/JCHAIN/CXCL8/RNASE6/IGHM/SLPI/CXCL3/S100A9/S100A8/CXCL1/CXCL10/LYZ/PI3	16
BP	GO:0030183	B cell differentiation	16/498	137/18866	6.86288e-07	2.04862e-05	1.57151e-05	SLAMF8/POU2AF1/DOCK10/NCKAP1L/SYK/VCAM1/GPR183/BTK/PTPRC/CD27/KIT/MS4A1/BLNK/FCGR2B/ITGA4/CD79A	16
BP	GO:0071887	leukocyte apoptotic process	14/498	108/18866	9.59792e-07	2.84383e-05	2.18152e-05	LILRB1/CCR7/FCER1G/IL2RA/IL7R/HCLS1/CCR5/BTK/DOCK8/CCL21/CD27/CCL5/GPAM/CCL19	14
BP	GO:2000406	positive regulation of T cell migration	8/498	31/18866	1.02982e-06	3.02887e-05	2.32346e-05	CXCL13/AIF1/DOCK8/CCR2/CCL21/CCL5/CXCL10/ITGA4	8
BP	GO:0070374	positive regulation of ERK1 and ERK2 cascade	20/498	215/18866	1.16532e-06	3.40239e-05	2.60999e-05	C5AR1/CCR7/CCL4/RASGRP1/BMPER/CCL8/CCL23/CCR1/APELA/TREM2/GPR183/ADCYAP1/PTPRC/CCL21/CSF1R/NDRG4/CCL18/CCL5/CCL11/CCL19	20
BP	GO:0051897	positive regulation of protein kinase B signaling	18/498	178/18866	1.19753e-06	3.47111e-05	2.66271e-05	TRAT1/CCR7/CD86/F3/HPSE/CD28/LCK/HCLS1/RAC2/PIK3AP1/IL18/CCL21/KIT/F10/FGF9/BTC/CCL19/MYOC	18
BP	GO:0010324	membrane invagination	16/498	143/18866	1.22612e-06	3.52841e-05	2.70666e-05	XKR4/CD300A/IGKC/TRBC1/IGLC1/AIF1/IGHM/FCER1G/ITGB2/RHOH/BIN2/TREM2/RAC2/NCKAP1L/IGHD/FCGR2B	16
BP	GO:0072678	T cell migration	11/498	67/18866	1.31317e-06	3.75191e-05	2.87811e-05	CXCL16/CXCL13/AIF1/ITGAL/GPR183/DOCK8/CCR2/CCL21/CCL5/CXCL10/ITGA4	11
BP	GO:0072677	eosinophil migration	7/498	23/18866	1.4543e-06	4.12567e-05	3.16482e-05	CD300A/CCL4/CCL8/SCG2/CCL21/CCL5/CCL11	7
BP	GO:0071346	cellular response to interferon-gamma	18/498	182/18866	1.65426e-06	4.65078e-05	3.56763e-05	IRF8/HCK/CCL4/AIF1/CCL8/CCL23/TLR2/VCAM1/FCGR1B/CCL21/MRC1/HLA-DPA1/CCL18/CCL5/CCL11/HLA-DQB1/HLA-DRA/CCL19	18
BP	GO:0007162	negative regulation of cell adhesion	24/498	301/18866	1.66265e-06	4.65078e-05	3.56763e-05	CD300A/LILRB1/TNFAIP8L2/CORO2B/MMP12/IL2RA/CD86/CLEC4G/RUNX3/VSIG4/LILRB2/PODXL/SPINT2/ADAMDEC1/FAM107A/PTPRC/CCL21/TGFBI/CRTAM/ADIPOQ/FCGR2B/ANGPT2/LAX1/MYOC	24
BP	GO:0032609	interferon-gamma production	14/498	115/18866	2.06583e-06	5.73843e-05	4.40198e-05	LILRB1/CCR7/IRF8/IL18RAP/ITK/RASGRP1/CD2/EOMES/SASH3/IL18/CCR2/TLR8/CRTAM/HLA-DPA1	14
BP	GO:0002285	lymphocyte activation involved in immune response	18/498	187/18866	2.44441e-06	6.74321e-05	5.17275e-05	LILRB1/FCER1G/ITGAL/CD86/CORO1A/CD28/POU2AF1/EOMES/DOCK10/HLA-DMB/GPR183/CD180/PTPRC/IL18/LCP1/GAPT/FCGR2B/CCL19	18
BP	GO:0002920	regulation of humoral immune response	15/498	134/18866	2.6169e-06	7.16959e-05	5.49983e-05	IGKC/CXCL13/C5AR1/IGLC1/CCR7/C3AR1/C1QB/CR1/VSIG4/IGLV1-44/PTPRC/C1QA/C1QC/C6/FCGR2B	15
BP	GO:0016064	immunoglobulin mediated immune response	20/498	227/18866	2.70944e-06	7.37261e-05	5.65557e-05	IGKC/TRBC1/IGLC1/IGHM/FCER1G/C1QB/CR1/CD28/BTK/IGLV1-44/PTPRC/C1QA/CD27/TLR8/IGHD/C1QC/GAPT/C6/FCGR2B/HLA-DQB1	20
BP	GO:0033631	cell-cell adhesion mediated by integrin	6/498	17/18866	3.17175e-06	8.5723e-05	6.57586e-05	CXCL13/PODXL/PLPP3/DPP4/CCL5/ITGA4	6
BP	GO:0001906	cell killing	17/498	172/18866	3.23665e-06	8.689e-05	6.66538e-05	GZMB/LILRB1/CTSG/CD1D/TYROBP/IL18RAP/RASGRP1/CTSC/IL7R/CORO1A/SYK/PTPRC/IL18/CRTAM/SLAMF7/FCGR2B/LYZ	17
BP	GO:0002706	regulation of lymphocyte mediated immunity	16/498	154/18866	3.28049e-06	8.74797e-05	6.71061e-05	LILRB1/CD1D/IL18RAP/FCER1G/RASGRP1/CLEC4G/IL7R/CR1/CD28/SASH3/BTK/PTPRC/IL18/CCR2/CRTAM/FCGR2B	16
BP	GO:0019724	B cell mediated immunity	20/498	230/18866	3.31312e-06	8.77649e-05	6.73249e-05	IGKC/TRBC1/IGLC1/IGHM/FCER1G/C1QB/CR1/CD28/BTK/IGLV1-44/PTPRC/C1QA/CD27/TLR8/IGHD/C1QC/GAPT/C6/FCGR2B/HLA-DQB1	20
BP	GO:0050729	positive regulation of inflammatory response	16/498	158/18866	4.58466e-06	0.000120131	9.2153e-05	CCR7/FCER1G/PLA2G7/MAPK13/CTSC/S100A9/CD28/TLR2/S100A8/TREM2/VAMP8/BTK/IL18/CCR2/IL17D/SUCNR1	16
BP	GO:1904018	positive regulation of vasculature development	20/498	235/18866	4.595e-06	0.000120131	9.2153e-05	C5AR1/CMA1/CXCL8/BMPER/ITGB2/C3AR1/SMOC2/F3/APELA/HMOX1/KIT/CXCR4/GREM1/HYAL1/TMEM100/NOS3/C6/CCL11/ANGPT2/ANXA3	20
BP	GO:0034113	heterotypic cell-cell adhesion	10/498	62/18866	4.71115e-06	0.000122368	9.38688e-05	CD1D/PKP2/CD2/ITGB2/LILRB2/LCK/VCAM1/PTPRC/ADIPOQ/ITGA4	10
BP	GO:0036037	CD8-positive, alpha-beta T cell activation	7/498	27/18866	4.80665e-06	0.000124043	9.51537e-05	LILRB1/TNFSF8/RUNX3/EOMES/NCKAP1L/CLEC4A/CRTAM	7
BP	GO:0046635	positive regulation of alpha-beta T cell activation	10/498	63/18866	5.46947e-06	0.000140243	0.000107581	CD86/RUNX3/CD28/SASH3/NCKAP1L/SYK/PTPRC/IL18/CCR2/CCL19	10
BP	GO:0010818	T cell chemotaxis	7/498	28/18866	6.26386e-06	0.000159589	0.000122421	CXCL16/CXCL13/GPR183/CCR2/CCL21/CCL5/CXCL10	7
BP	GO:0046629	gamma-delta T cell activation	6/498	19/18866	6.64751e-06	0.000165184	0.000126714	LILRB1/ITK/JAML/NCKAP1L/SYK/PTPRC	6
BP	GO:0048245	eosinophil chemotaxis	6/498	19/18866	6.64751e-06	0.000165184	0.000126714	CCL4/CCL8/SCG2/CCL21/CCL5/CCL11	6
BP	GO:0090026	positive regulation of monocyte chemotaxis	6/498	19/18866	6.64751e-06	0.000165184	0.000126714	AIF1/PLA2G7/CCR1/CCR2/CCL5/CXCL10	6
BP	GO:0032680	regulation of tumor necrosis factor production	13/498	110/18866	6.64867e-06	0.000165184	0.000126714	CD33/FCER1G/RASGRP1/CD2/TLR2/TREM2/SASH3/CLEC4A/PTPRC/ACP5/LY96/ADIPOQ/CCL19	13
BP	GO:0002704	negative regulation of leukocyte mediated immunity	9/498	52/18866	7.75998e-06	0.000191604	0.000146981	CD300A/LILRB1/CLEC4G/IL7R/CR1/HMOX1/PTPRC/CCR2/FCGR2B	9
BP	GO:0001768	establishment of T cell polarity	5/498	12/18866	8.53347e-06	0.000208134	0.00015966	CCR7/DOCK8/CCL21/CRTAM/CCL19	5
BP	GO:0002468	dendritic cell antigen processing and presentation	5/498	12/18866	8.53347e-06	0.000208134	0.00015966	CCR7/CLEC4A/CCL21/FCGR2B/CCL19	5
BP	GO:1903555	regulation of tumor necrosis factor superfamily cytokine production	13/498	113/18866	8.95975e-06	0.000217206	0.00016662	CD33/FCER1G/RASGRP1/CD2/TLR2/TREM2/SASH3/CLEC4A/PTPRC/ACP5/LY96/ADIPOQ/CCL19	13
BP	GO:0002544	chronic inflammatory response	6/498	20/18866	9.28533e-06	0.000223681	0.000171587	CXCL13/S100A9/S100A8/CCL5/VNN1/CCL11	6
BP	GO:0050764	regulation of phagocytosis	12/498	97/18866	9.33867e-06	0.000223681	0.000171587	CD300A/HCK/FCER1G/CD300LF/IL2RB/TLR2/TREM2/NCKAP1L/SYK/PTPRC/ADIPOQ/FCGR2B	12
BP	GO:0022617	extracellular matrix disassembly	11/498	82/18866	1.00209e-05	0.000238593	0.000183026	CTSG/CMA1/MMP12/CTSS/MMP13/MMP1/TPSAB1/MMP9/LCP1/DPP4/MMP7	11
BP	GO:0002819	regulation of adaptive immune response	16/498	168/18866	1.00876e-05	0.000238761	0.000183155	LILRB1/CD1D/FCER1G/CLEC4G/IL7R/CR1/SAMSN1/CD28/CD48/SASH3/BTK/PTPRC/IL18/CCR2/FCGR2B/CCL19	16
BP	GO:0045766	positive regulation of angiogenesis	18/498	208/18866	1.08908e-05	0.000256255	0.000196575	C5AR1/CMA1/CXCL8/BMPER/ITGB2/C3AR1/SMOC2/F3/APELA/HMOX1/CXCR4/GREM1/HYAL1/NOS3/C6/CCL11/ANGPT2/ANXA3	18
BP	GO:0032640	tumor necrosis factor production	13/498	116/18866	1.19512e-05	0.000279561	0.000214453	CD33/FCER1G/RASGRP1/CD2/TLR2/TREM2/SASH3/CLEC4A/PTPRC/ACP5/LY96/ADIPOQ/CCL19	13
BP	GO:0002573	myeloid leukocyte differentiation	18/498	210/18866	1.24175e-05	0.00028878	0.000221524	LILRB1/CCR7/TYROBP/FCER1G/CCR1/SNX10/TLR2/TREM2/HCLS1/OSCAR/GPR183/EVI2B/MMP9/KIT/CSF1R/C1QC/ADIPOQ/CCL19	18
BP	GO:0033630	positive regulation of cell adhesion mediated by integrin	6/498	21/18866	1.27106e-05	0.000293887	0.000225442	CXCL13/PODXL/NCKAP1L/SYK/CCL21/CCL5	6
BP	GO:0050679	positive regulation of epithelial cell proliferation	18/498	211/18866	1.32505e-05	0.000304609	0.000233667	C5AR1/JAML/MMP12/SCG2/F3/SOX9/APELA/THBS4/OSR1/HMOX1/HYAL1/CCL5/FGF9/WNT2/CCL11/NOG/ITGA4/ID1	18
BP	GO:0001767	establishment of lymphocyte polarity	5/498	13/18866	1.35661e-05	0.000308321	0.000236514	CCR7/DOCK8/CCL21/CRTAM/CCL19	5
BP	GO:0002430	complement receptor mediated signaling pathway	5/498	13/18866	1.35661e-05	0.000308321	0.000236514	C5AR1/C3AR1/CR1/FPR1/FPR3	5
BP	GO:0071706	tumor necrosis factor superfamily cytokine production	13/498	119/18866	1.57879e-05	0.00035679	0.000273695	CD33/FCER1G/RASGRP1/CD2/TLR2/TREM2/SASH3/CLEC4A/PTPRC/ACP5/LY96/ADIPOQ/CCL19	13
BP	GO:0048002	antigen processing and presentation of peptide antigen	17/498	194/18866	1.6177e-05	0.000361107	0.000277007	NCF4/FCER1G/NCF2/HLA-DOB/CTSS/TREM2/VAMP8/HLA-DMB/CLEC4A/FCGR1B/MARCHF1/CTSE/HLA-DMA/HLA-DPA1/FCGR2B/HLA-DQB1/HLA-DRA	17
BP	GO:0043304	regulation of mast cell degranulation	7/498	32/18866	1.62498e-05	0.000361107	0.000277007	CD300A/FCER1G/ADGRE2/VAMP8/RAC2/SYK/HMOX1	7
BP	GO:0050869	negative regulation of B cell activation	7/498	32/18866	1.62498e-05	0.000361107	0.000277007	CD300A/TBC1D10C/TYROBP/SAMSN1/MNDA/BTK/FCGR2B	7
BP	GO:0048872	homeostasis of number of cells	20/498	256/18866	1.63816e-05	0.000362025	0.000277711	AMPD3/CCR7/FCER1G/IL2RA/IL7R/CORO1A/SOX9/SASH3/HCLS1/DOCK10/NCKAP1L/GPR183/HMOX1/CCR2/KIT/CCN3/GAPT/NOS3/TNFRSF17/GPAM	20
BP	GO:0043491	protein kinase B signaling	21/498	278/18866	1.68375e-05	0.000370055	0.000283871	TRAT1/CCR7/CD86/F3/SOX9/HPSE/CD28/LCK/HCLS1/RAC2/PIK3AP1/IL18/CCL21/KIT/F10/TMEM100/CCL5/FGF9/BTC/CCL19/MYOC	21
BP	GO:0033003	regulation of mast cell activation	8/498	44/18866	1.71157e-05	0.000372081	0.000285425	CD300A/FCER1G/CD300LF/ADGRE2/VAMP8/RAC2/SYK/HMOX1	8
BP	GO:2000404	regulation of T cell migration	8/498	44/18866	1.71157e-05	0.000372081	0.000285425	CXCL13/AIF1/DOCK8/CCR2/CCL21/CCL5/CXCL10/ITGA4	8
BP	GO:0002495	antigen processing and presentation of peptide antigen via MHC class II	12/498	103/18866	1.73635e-05	0.000375428	0.000287993	FCER1G/HLA-DOB/CTSS/TREM2/HLA-DMB/MARCHF1/CTSE/HLA-DMA/HLA-DPA1/FCGR2B/HLA-DQB1/HLA-DRA	12
BP	GO:0002705	positive regulation of leukocyte mediated immunity	14/498	138/18866	1.75924e-05	0.000378332	0.00029022	CD1D/TYROBP/IL18RAP/FCER1G/RASGRP1/ITGB2/CD28/VAMP8/SASH3/SYK/BTK/PTPRC/IL18/CRTAM	14
BP	GO:0002456	T cell mediated immunity	12/498	104/18866	1.91664e-05	0.000407795	0.000312822	LILRB1/CD1D/CD8A/IL18RAP/CLEC4G/CTSC/IL7R/SASH3/PTPRC/IL18/CCR2/FCGR2B	12
BP	GO:0002504	antigen processing and presentation of peptide or polysaccharide antigen via MHC class II	12/498	104/18866	1.91664e-05	0.000407795	0.000312822	FCER1G/HLA-DOB/CTSS/TREM2/HLA-DMB/MARCHF1/CTSE/HLA-DMA/HLA-DPA1/FCGR2B/HLA-DQB1/HLA-DRA	12
BP	GO:0032755	positive regulation of interleukin-6 production	11/498	88/18866	1.98683e-05	0.000420493	0.000322563	TYROBP/AIF1/FCER1G/MAPK13/LILRB2/TLR2/POU2AF1/SYK/ADCYAP1/IL17D/TLR8	11
BP	GO:0033006	regulation of mast cell activation involved in immune response	7/498	33/18866	2.0159e-05	0.000424399	0.000325559	CD300A/FCER1G/ADGRE2/VAMP8/RAC2/SYK/HMOX1	7
BP	GO:0048771	tissue remodeling	16/498	178/18866	2.08576e-05	0.000436809	0.000335078	SNX10/SPP1/RAC2/TMEM119/SYK/THBS4/RSPO3/IL18/CCR2/TNFRSF11B/CSF1R/CD38/ACP5/GREM1/CTHRC1/NOS3	16
BP	GO:1901342	regulation of vasculature development	28/498	444/18866	2.10808e-05	0.000439184	0.0003369	CXCL13/C5AR1/CMA1/CXCL8/BMPER/ITGB2/C3AR1/SMOC2/F3/APELA/ENPP2/ANGPTL7/THBS4/HMOX1/CCR2/KIT/CXCR4/GREM1/HYAL1/TMEM100/NOS3/FGF9/C6/CXCL10/CCL11/ANGPT2/ANXA3/ID1	28
BP	GO:0050777	negative regulation of immune response	15/498	159/18866	2.12763e-05	0.000440959	0.000338262	CD300A/LILRB1/MMP12/IL2RA/SLAMF8/CLEC4G/IL7R/CR1/SAMSN1/VSIG4/HMOX1/ADCYAP1/PTPRC/CCR2/FCGR2B	15
BP	GO:0090130	tissue migration	25/498	374/18866	2.22911e-05	0.000458624	0.000351813	CXCL13/NANOS1/BMPER/ITGB2/SMOC2/SCG2/SOX9/APELA/ENPP2/HMOX1/PTP4A3/PLPP3/MMP9/KIT/CCN3/STC1/GREM1/HYAL1/DPP4/NOS3/ACTC1/ANGPT2/ANXA3/PTPRR/ID1	25
BP	GO:0006898	receptor-mediated endocytosis	23/498	328/18866	2.23579e-05	0.000458624	0.000351813	CXCL16/LILRB1/IGKC/IGLC1/JCHAIN/CXCL8/FCER1G/ITGB2/APELA/SYK/CD163/IGLV1-44/FCGR1B/CCL21/MRC1/VLDLR/GREM1/HBB/FCGR2B/HPR/APOC1/ITGA4/CCL19	23
BP	GO:0046632	alpha-beta T cell differentiation	12/498	106/18866	2.32671e-05	0.000474839	0.000364252	ITK/TNFSF8/CD86/RUNX3/EOMES/SASH3/PRDM1/NCKAP1L/SYK/GPR183/IL18/CCL19	12
BP	GO:0051346	negative regulation of hydrolase activity	29/498	473/18866	2.533e-05	0.000514315	0.000394534	LAMP3/RPS6KA1/TNFAIP8/SH3RF2/FZD10/CST7/ITIH3/RHOH/SLPI/PLAUR/CR1/CSTA/GZMA/SPINT2/NCKAP1L/WFDC1/ADCYAP1/CD27/MMP9/SERPINA1/PPP1R14A/NOS3/PI15/APOC1/PPP1R1B/PLN/CPAMD8/SPOCK3/PI3	29
BP	GO:0032653	regulation of interleukin-10 production	9/498	60/18866	2.58626e-05	0.000522476	0.000400794	LILRB1/TYROBP/FCER1G/CD28/TLR2/TREM2/SASH3/SYK/FCGR2B	9
BP	GO:0032418	lysosome localization	10/498	75/18866	2.67373e-05	0.000537433	0.000412268	CD300A/FCER1G/RASGRP1/ADGRE2/VAMP8/RAC2/SYK/BTK/HMOX1/KIT	10
BP	GO:0046849	bone remodeling	11/498	91/18866	2.73629e-05	0.000547259	0.000419805	SNX10/SPP1/RAC2/TMEM119/SYK/TNFRSF11B/CSF1R/CD38/ACP5/GREM1/CTHRC1	11
BP	GO:0002864	regulation of acute inflammatory response to antigenic stimulus	5/498	15/18866	3.02972e-05	0.000602929	0.00046251	CCR7/FCER1G/BTK/ADCYAP1/FCGR2B	5
BP	GO:0032970	regulation of actin filament-based process	26/498	405/18866	3.06495e-05	0.00060692	0.000465572	CCR7/PKP2/HCK/CORO2B/FZD10/VANGL2/RHOH/ARHGAP18/GMFG/CORO1A/WASF3/PLEK/HCLS1/RAC2/NCKAP1L/GPR65/FAM107A/CAPG/CCL21/ATP1A2/CSF1R/STC1/CCL11/PLN/MYOC/ID1	26
BP	GO:0033628	regulation of cell adhesion mediated by integrin	8/498	48/18866	3.32214e-05	0.000654608	0.000502154	CXCL13/PODXL/NCKAP1L/SYK/CCL21/PLAU/DPP4/CCL5	8
BP	GO:0019884	antigen processing and presentation of exogenous antigen	16/498	185/18866	3.35513e-05	0.000657869	0.000504655	CD1D/NCF4/FCER1G/NCF2/HLA-DOB/CTSS/VAMP8/HLA-DMB/CLEC4A/FCGR1B/CTSE/HLA-DMA/HLA-DPA1/FCGR2B/HLA-DQB1/HLA-DRA	16
BP	GO:0002831	regulation of response to biotic stimulus	26/498	409/18866	3.61848e-05	0.000706045	0.000541611	LILRB1/CD1D/LY86/HCK/IL18RAP/MMP12/FCER1G/RASGRP1/IL2RA/SLAMF8/CR1/VSIG4/AIM2/TIGAR/TREM2/FCN1/MNDA/SYK/CLEC4A/CD180/CLEC10A/TLR8/CRTAM/CCL5/LY96/FCGR2B	26
BP	GO:0002526	acute inflammatory response	12/498	111/18866	3.70158e-05	0.000718753	0.000551359	CCR7/FCER1G/TREM1/F3/S100A8/CD163/BTK/ADCYAP1/SERPINA1/VNN1/FCGR2B/HPR	12
BP	GO:0071677	positive regulation of mononuclear cell migration	6/498	25/18866	3.79211e-05	0.000732775	0.000562116	AIF1/PLA2G7/CCR1/CCR2/CCL5/CXCL10	6
BP	GO:0032613	interleukin-10 production	9/498	63/18866	3.86052e-05	0.000742408	0.000569505	LILRB1/TYROBP/FCER1G/CD28/TLR2/TREM2/SASH3/SYK/FCGR2B	9
BP	GO:0001503	ossification	26/498	412/18866	4.0912e-05	0.000783004	0.000600647	CHRDL1/COL11A1/SRGN/SOX8/RUNX3/CCR1/SNX10/SOX9/SPP1/IBSP/TMEM119/OSR1/MMP13/MN1/GLIS1/CLEC5A/ACP5/STC1/GREM1/CTHRC1/IGSF10/FGF9/PTHLH/NOG/MYOC/ID1	26
BP	GO:0045453	bone resorption	9/498	64/18866	4.38864e-05	0.00083197	0.000638209	SNX10/SPP1/RAC2/TMEM119/SYK/TNFRSF11B/CSF1R/CD38/ACP5	9
BP	GO:2000401	regulation of lymphocyte migration	9/498	64/18866	4.38864e-05	0.00083197	0.000638209	CXCL13/CCL4/AIF1/DOCK8/CCR2/CCL21/CCL5/CXCL10/ITGA4	9
BP	GO:0045730	respiratory burst	7/498	37/18866	4.43435e-05	0.000836669	0.000641813	NCF4/HCK/JCHAIN/SLAMF8/NCF2/CD52/RAC2	7
BP	GO:0007596	blood coagulation	23/498	343/18866	4.49437e-05	0.000843581	0.000647115	FCER1G/LCP2/PRKAR2B/PLAUR/F5/F3/VWF/GNA15/HPSE/LCK/PLEK/SYK/DOCK8/PLAU/F10/F13A1/HBD/TSPAN8/SERPINA1/HBB/NOS3/GATA5/ADRA2A	23
BP	GO:0032760	positive regulation of tumor necrosis factor production	8/498	50/18866	4.51316e-05	0.000843581	0.000647115	FCER1G/RASGRP1/CD2/TLR2/SASH3/PTPRC/LY96/CCL19	8
BP	GO:0032635	interleukin-6 production	15/498	170/18866	4.66105e-05	0.000867172	0.000665212	TYROBP/IL18RAP/AIF1/FCER1G/MAPK13/LILRB2/TLR2/POU2AF1/TREM2/NCKAP1L/SYK/ADCYAP1/IL18/IL17D/TLR8	15
BP	GO:0090132	epithelium migration	24/498	368/18866	4.80222e-05	0.000885515	0.000679283	CXCL13/NANOS1/BMPER/ITGB2/SMOC2/SCG2/SOX9/APELA/ENPP2/HMOX1/PTP4A3/PLPP3/MMP9/KIT/CCN3/STC1/GREM1/HYAL1/DPP4/NOS3/ANGPT2/ANXA3/PTPRR/ID1	24
BP	GO:0050871	positive regulation of B cell activation	14/498	151/18866	4.82606e-05	0.000885515	0.000679283	IGKC/TRBC1/IGLC1/IGHM/CD28/SASH3/NCKAP1L/SYK/GPR183/BTK/PTPRC/CD27/IGHD/CD38	14
BP	GO:0061041	regulation of wound healing	14/498	151/18866	4.82606e-05	0.000885515	0.000679283	FCER1G/SMOC2/PLAUR/F3/HPSE/PLEK/SYK/WFDC1/PLPP3/PLAU/CXCR4/TSPAN8/NOS3/ADRA2A	14
BP	GO:0022408	negative regulation of cell-cell adhesion	16/498	191/18866	4.94358e-05	0.000902938	0.000692648	CD300A/LILRB1/TNFAIP8L2/IL2RA/CD86/CLEC4G/RUNX3/VSIG4/LILRB2/PODXL/SPINT2/CCL21/CRTAM/ADIPOQ/FCGR2B/LAX1	16
BP	GO:0032729	positive regulation of interferon-gamma production	9/498	65/18866	4.97651e-05	0.00090482	0.000694092	IRF8/RASGRP1/CD2/SASH3/IL18/CCR2/TLR8/CRTAM/HLA-DPA1	9
BP	GO:0043277	apoptotic cell clearance	8/498	51/18866	5.2306e-05	0.000946716	0.000726231	XKR4/TYROBP/RHOH/CD300LF/TREM2/FCN1/RAC2/CCR2	8
BP	GO:0002822	regulation of adaptive immune response based on somatic recombination of immune receptors built from immunoglobulin superfamily domains	14/498	153/18866	5.57723e-05	0.00100491	0.00077087	LILRB1/CD1D/FCER1G/CLEC4G/IL7R/CR1/CD28/SASH3/BTK/PTPRC/IL18/CCR2/FCGR2B/CCL19	14
BP	GO:0007599	hemostasis	23/498	348/18866	5.61224e-05	0.00100668	0.000772229	FCER1G/LCP2/PRKAR2B/PLAUR/F5/F3/VWF/GNA15/HPSE/LCK/PLEK/SYK/DOCK8/PLAU/F10/F13A1/HBD/TSPAN8/SERPINA1/HBB/NOS3/GATA5/ADRA2A	23
BP	GO:0050817	coagulation	23/498	349/18866	5.8636e-05	0.00104707	0.000803214	FCER1G/LCP2/PRKAR2B/PLAUR/F5/F3/VWF/GNA15/HPSE/LCK/PLEK/SYK/DOCK8/PLAU/F10/F13A1/HBD/TSPAN8/SERPINA1/HBB/NOS3/GATA5/ADRA2A	23
BP	GO:0010819	regulation of T cell chemotaxis	5/498	17/18866	5.97574e-05	0.00105765	0.000811331	CXCL13/CCR2/CCL21/CCL5/CXCL10	5
BP	GO:0030889	negative regulation of B cell proliferation	5/498	17/18866	5.97574e-05	0.00105765	0.000811331	CD300A/TYROBP/MNDA/BTK/FCGR2B	5
BP	GO:1903557	positive regulation of tumor necrosis factor superfamily cytokine production	8/498	52/18866	6.04053e-05	0.00106323	0.000815608	FCER1G/RASGRP1/CD2/TLR2/SASH3/PTPRC/LY96/CCL19	8
BP	GO:1901623	regulation of lymphocyte chemotaxis	6/498	27/18866	6.0604e-05	0.00106323	0.000815608	CXCL13/CCL4/CCR2/CCL21/CCL5/CXCL10	6
BP	GO:0045123	cellular extravasation	9/498	67/18866	6.35313e-05	0.00110972	0.000851269	JAML/ITGAL/ITGB2/VCAM1/PLVAP/CCR2/CCL21/SELL/ITGA4	9
BP	GO:0002455	humoral immune response mediated by circulating immunoglobulin	14/498	155/18866	6.42857e-05	0.00111801	0.000857633	IGKC/TRBC1/IGLC1/IGHM/C1QB/CR1/IGLV1-44/PTPRC/C1QA/IGHD/C1QC/C6/FCGR2B/HLA-DQB1	14
BP	GO:0050868	negative regulation of T cell activation	12/498	118/18866	6.78022e-05	0.00117406	0.00090063	CD300A/LILRB1/TNFAIP8L2/IL2RA/CD86/CLEC4G/RUNX3/VSIG4/LILRB2/CRTAM/FCGR2B/LAX1	12
BP	GO:1903038	negative regulation of leukocyte cell-cell adhesion	13/498	137/18866	7.02819e-05	0.00121176	0.000929545	CD300A/LILRB1/TNFAIP8L2/IL2RA/CD86/CLEC4G/RUNX3/VSIG4/LILRB2/CCL21/CRTAM/FCGR2B/LAX1	13
BP	GO:0045088	regulation of innate immune response	21/498	307/18866	7.20235e-05	0.00123645	0.000948491	LILRB1/CD1D/HCK/IL18RAP/MMP12/FCER1G/RASGRP1/SLAMF8/CR1/VSIG4/AIM2/TREM2/FCN1/MNDA/SYK/CLEC4A/CLEC10A/TLR8/CRTAM/CCL5/FCGR2B	21
BP	GO:0002478	antigen processing and presentation of exogenous peptide antigen	15/498	177/18866	7.40504e-05	0.00126582	0.000971017	NCF4/FCER1G/NCF2/HLA-DOB/CTSS/VAMP8/HLA-DMB/CLEC4A/FCGR1B/CTSE/HLA-DMA/HLA-DPA1/FCGR2B/HLA-DQB1/HLA-DRA	15
BP	GO:0006956	complement activation	15/498	178/18866	7.89455e-05	0.00134096	0.00102865	IGKC/C5AR1/TRBC1/IGLC1/IGHM/C3AR1/C1QB/CR1/VSIG4/FCN1/IGLV1-44/C1QA/IGHD/C1QC/C6	15
BP	GO:0032623	interleukin-2 production	8/498	54/18866	7.97497e-05	0.00134096	0.00102865	CD247/FCER1G/CD86/VSIG4/CD28/SASH3/PTPRC/CCR2	8
BP	GO:0032757	positive regulation of interleukin-8 production	8/498	54/18866	7.97497e-05	0.00134096	0.00102865	CD2/F3/TLR2/FCN1/SYK/IL17D/TLR8/ADIPOQ	8
BP	GO:0030101	natural killer cell activation	10/498	85/18866	7.97869e-05	0.00134096	0.00102865	TYROBP/RASGRP1/CD2/IL21R/ITGB2/CORO1A/PRDM1/PTPRC/IL18/SLAMF7	10
BP	GO:0072079	nephron tubule formation	5/498	18/18866	8.09518e-05	0.00135484	0.00103931	SOX8/SOX9/OSR1/GREM1/NOG	5
BP	GO:0001776	leukocyte homeostasis	10/498	86/18866	8.81899e-05	0.00146723	0.00112552	FCER1G/IL2RA/CORO1A/DOCK10/NCKAP1L/GPR183/CCR2/GAPT/TNFRSF17/GPAM	10
BP	GO:0002524	hypersensitivity	4/498	10/18866	8.87673e-05	0.00146723	0.00112552	CCR7/FCER1G/BTK/FCGR2B	4
BP	GO:0002887	negative regulation of myeloid leukocyte mediated immunity	4/498	10/18866	8.87673e-05	0.00146723	0.00112552	CD300A/HMOX1/CCR2/FCGR2B	4
BP	GO:0032655	regulation of interleukin-12 production	8/498	55/18866	9.11961e-05	0.00150117	0.00115156	LILRB1/CCR7/IRF8/TLR2/SYK/TLR8/ACP5/CCL19	8
BP	GO:0032649	regulation of interferon-gamma production	11/498	104/18866	9.48258e-05	0.00155452	0.00119248	LILRB1/CCR7/IRF8/RASGRP1/CD2/SASH3/IL18/CCR2/TLR8/CRTAM/HLA-DPA1	11
BP	GO:0014068	positive regulation of phosphatidylinositol 3-kinase signaling	10/498	88/18866	0.000107262	0.00173343	0.00132972	SOX9/CD28/HCST/HCLS1/PIK3AP1/IL18/KIT/RELN/CCL5/MYOC	10
BP	GO:0001991	regulation of systemic arterial blood pressure by circulatory renin-angiotensin	5/498	19/18866	0.000107489	0.00173343	0.00132972	CTSG/CMA1/CPA3/SUCNR1/ENPEP	5
BP	GO:0002710	negative regulation of T cell mediated immunity	5/498	19/18866	0.000107489	0.00173343	0.00132972	LILRB1/CLEC4G/IL7R/PTPRC/FCGR2B	5
BP	GO:0070233	negative regulation of T cell apoptotic process	5/498	19/18866	0.000107489	0.00173343	0.00132972	IL7R/DOCK8/CD27/CCL5/GPAM	5
BP	GO:1903034	regulation of response to wounding	15/498	183/18866	0.000107906	0.00173343	0.00132972	FCER1G/SMOC2/PLAUR/F3/HPSE/PLEK/SPP1/SYK/WFDC1/PLPP3/PLAU/CXCR4/TSPAN8/NOS3/ADRA2A	15
BP	GO:0002698	negative regulation of immune effector process	12/498	124/18866	0.000109745	0.00175592	0.00134698	CD300A/LILRB1/IL2RA/SLAMF8/CLEC4G/IL7R/CR1/VSIG4/HMOX1/PTPRC/CCR2/FCGR2B	12
BP	GO:0050663	cytokine secretion	9/498	72/18866	0.000112559	0.00179377	0.00137601	SRGN/LCP2/TLR2/SYK/CLEC5A/TLR8/CRTAM/GPAM/FCGR2B	9
BP	GO:0010631	epithelial cell migration	23/498	365/18866	0.00011511	0.00182715	0.00140161	CXCL13/NANOS1/BMPER/ITGB2/SMOC2/SCG2/SOX9/ENPP2/HMOX1/PTP4A3/PLPP3/MMP9/KIT/CCN3/STC1/GREM1/HYAL1/DPP4/NOS3/ANGPT2/ANXA3/PTPRR/ID1	23
BP	GO:0032615	interleukin-12 production	8/498	57/18866	0.000118189	0.00186859	0.00143341	LILRB1/CCR7/IRF8/TLR2/SYK/TLR8/ACP5/CCL19	8
BP	GO:0050852	T cell receptor signaling pathway	16/498	206/18866	0.000121186	0.00190843	0.00146397	CD247/CD300A/TRAT1/TRBC1/CCR7/CD3D/ITK/LCP2/PVRIG/CD28/LCK/PTPRC/THEMIS2/HLA-DPA1/HLA-DQB1/HLA-DRA	16
BP	GO:0002709	regulation of T cell mediated immunity	9/498	73/18866	0.000125434	0.00196759	0.00150935	LILRB1/CD1D/CLEC4G/IL7R/SASH3/PTPRC/IL18/CCR2/FCGR2B	9
BP	GO:0002833	positive regulation of response to biotic stimulus	18/498	251/18866	0.000129319	0.00202061	0.00155002	CD1D/LY86/HCK/IL18RAP/MMP12/FCER1G/RASGRP1/AIM2/FCN1/MNDA/SYK/CLEC4A/CD180/CLEC10A/TLR8/CRTAM/CCL5/LY96	18
BP	GO:0002604	regulation of dendritic cell antigen processing and presentation	4/498	11/18866	0.000136584	0.00208525	0.00159961	CCR7/CCL21/FCGR2B/CCL19	4
BP	GO:0033632	regulation of cell-cell adhesion mediated by integrin	4/498	11/18866	0.000136584	0.00208525	0.00159961	CXCL13/PODXL/DPP4/CCL5	4
BP	GO:0046643	regulation of gamma-delta T cell activation	4/498	11/18866	0.000136584	0.00208525	0.00159961	LILRB1/NCKAP1L/SYK/PTPRC	4
BP	GO:0097048	dendritic cell apoptotic process	4/498	11/18866	0.000136584	0.00208525	0.00159961	LILRB1/CCR7/CCL21/CCL19	4
BP	GO:0098883	synapse pruning	4/498	11/18866	0.000136584	0.00208525	0.00159961	C1QB/TREM2/C1QA/C1QC	4
BP	GO:2000668	regulation of dendritic cell apoptotic process	4/498	11/18866	0.000136584	0.00208525	0.00159961	LILRB1/CCR7/CCL21/CCL19	4
BP	GO:0014066	regulation of phosphatidylinositol 3-kinase signaling	12/498	127/18866	0.000137996	0.0020988	0.00161	PTPN13/RASGRP1/SOX9/CD28/HCST/HCLS1/PIK3AP1/IL18/KIT/RELN/CCL5/MYOC	12
BP	GO:0072087	renal vesicle development	5/498	20/18866	0.000140224	0.0021246	0.00162979	SOX8/SOX9/OSR1/SALL1/GREM1	5
BP	GO:0051896	regulation of protein kinase B signaling	18/498	253/18866	0.000142859	0.00215635	0.00165415	TRAT1/CCR7/CD86/F3/HPSE/CD28/LCK/HCLS1/RAC2/PIK3AP1/IL18/CCL21/KIT/F10/FGF9/BTC/CCL19/MYOC	18
BP	GO:0002286	T cell activation involved in immune response	11/498	109/18866	0.000144965	0.00217992	0.00167223	LILRB1/FCER1G/ITGAL/CD86/EOMES/HLA-DMB/GPR183/IL18/LCP1/FCGR2B/CCL19	11
BP	GO:0031663	lipopolysaccharide-mediated signaling pathway	8/498	59/18866	0.000151461	0.00226062	0.00173413	LY86/HCK/TLR2/CD180/IL18/CCL5/NOS3/LY96	8
BP	GO:0050707	regulation of cytokine secretion	8/498	59/18866	0.000151461	0.00226062	0.00173413	SRGN/TLR2/SYK/CLEC5A/TLR8/CRTAM/GPAM/FCGR2B	8
BP	GO:0001910	regulation of leukocyte mediated cytotoxicity	9/498	75/18866	0.000154896	0.00229475	0.00176032	LILRB1/CD1D/TYROBP/IL18RAP/RASGRP1/IL7R/PTPRC/CRTAM/FCGR2B	9
BP	GO:0061844	antimicrobial humoral immune response mediated by antimicrobial peptide	9/498	75/18866	0.000154896	0.00229475	0.00176032	CXCL13/PPBP/CXCL5/CXCL8/RNASE6/CXCL3/S100A9/CXCL1/CXCL10	9
BP	GO:0031341	regulation of cell killing	10/498	92/18866	0.000156007	0.00230269	0.00176641	LILRB1/CD1D/TYROBP/IL18RAP/RASGRP1/IL7R/SYK/PTPRC/CRTAM/FCGR2B	10
BP	GO:0018108	peptidyl-tyrosine phosphorylation	23/498	374/18866	0.000164758	0.00242291	0.00185863	CD300A/HCK/ITK/ITGB2/SAMSN1/SLA/ENPP2/LCK/TREM2/HCLS1/SYK/THBS4/BTK/PTPRC/IL18/KIT/CSF1R/RELN/GREM1/CCL5/ADIPOQ/BTC/ADRA2A	23
BP	GO:0032677	regulation of interleukin-8 production	10/498	93/18866	0.000170753	0.00250187	0.0019192	CD33/CD2/F3/TLR2/FCN1/SYK/PTPRC/IL17D/TLR8/ADIPOQ	10
BP	GO:0006816	calcium ion transport	25/498	426/18866	0.000179879	0.00260973	0.00200194	LILRB1/CCR7/CD33/CCL4/CCL8/CCR1/CORO1A/LILRB2/LCK/CCR5/PTPRC/CCL21/ATP1A2/CXCR4/MS4A1/STC1/TSPAN13/CCL5/NOS3/CXCL10/GJA4/ADRA2A/PLN/CCL19/PLPP4	25
BP	GO:0046641	positive regulation of alpha-beta T cell proliferation	5/498	21/18866	0.000180071	0.00260973	0.00200194	CD28/SYK/PTPRC/IL18/CCR2	5
BP	GO:0140131	positive regulation of lymphocyte chemotaxis	5/498	21/18866	0.000180071	0.00260973	0.00200194	CXCL13/CCL4/CCR2/CCL21/CCL5	5
BP	GO:0018212	peptidyl-tyrosine modification	23/498	377/18866	0.000185091	0.00267279	0.00205032	CD300A/HCK/ITK/ITGB2/SAMSN1/SLA/ENPP2/LCK/TREM2/HCLS1/SYK/THBS4/BTK/PTPRC/IL18/KIT/CSF1R/RELN/GREM1/CCL5/ADIPOQ/BTC/ADRA2A	23
BP	GO:0042267	natural killer cell mediated cytotoxicity	8/498	61/18866	0.000192089	0.00276387	0.00212018	GZMB/LILRB1/IL18RAP/RASGRP1/CORO1A/IL18/CRTAM/SLAMF7	8
BP	GO:0045765	regulation of angiogenesis	24/498	403/18866	0.000193862	0.00277938	0.00213208	CXCL13/C5AR1/CMA1/CXCL8/BMPER/ITGB2/C3AR1/SMOC2/F3/APELA/ENPP2/THBS4/HMOX1/CCR2/CXCR4/GREM1/HYAL1/NOS3/C6/CXCL10/CCL11/ANGPT2/ANXA3/ID1	24
BP	GO:0002440	production of molecular mediator of immune response	20/498	306/18866	0.000195953	0.00279932	0.00214738	LILRB1/IGKC/IL18RAP/FCER1G/CD86/IL7R/CD28/TLR2/SASH3/BTK/HMOX1/IGLV1-44/PTPRC/IL18/CCR2/MZB1/KIT/GAPT/FCGR2B/HLA-DQB1	20
BP	GO:0002861	regulation of inflammatory response to antigenic stimulus	6/498	33/18866	0.000198278	0.00280572	0.00215228	CCR7/FCER1G/CD28/BTK/ADCYAP1/FCGR2B	6
BP	GO:0002002	regulation of angiotensin levels in blood	4/498	12/18866	0.000200609	0.00280572	0.00215228	CTSG/CMA1/CPA3/ENPEP	4
BP	GO:0002003	angiotensin maturation	4/498	12/18866	0.000200609	0.00280572	0.00215228	CTSG/CMA1/CPA3/ENPEP	4
BP	GO:0002863	positive regulation of inflammatory response to antigenic stimulus	4/498	12/18866	0.000200609	0.00280572	0.00215228	CCR7/FCER1G/CD28/BTK	4
BP	GO:0033690	positive regulation of osteoblast proliferation	4/498	12/18866	0.000200609	0.00280572	0.00215228	SOX8/HPSE/TMEM119/CTHRC1	4
BP	GO:0043301	negative regulation of leukocyte degranulation	4/498	12/18866	0.000200609	0.00280572	0.00215228	CD300A/HMOX1/CCR2/FCGR2B	4
BP	GO:0001894	tissue homeostasis	18/498	261/18866	0.000210263	0.0029305	0.002248	IGKC/JCHAIN/NANOS1/SNX10/CORO1A/SOX9/SASH3/SPP1/RAC2/TMEM119/SYK/CCR2/TNFRSF11B/CSF1R/CD38/ACP5/NOS3/LYZ	18
BP	GO:0007157	heterophilic cell-cell adhesion via plasma membrane cell adhesion molecules	7/498	47/18866	0.000215735	0.00298551	0.0022902	CADM3/JAML/ITGAL/VCAM1/IGSF21/CRTAM/CBLN1	7
BP	GO:0046638	positive regulation of alpha-beta T cell differentiation	7/498	47/18866	0.000215735	0.00298551	0.0022902	CD86/RUNX3/SASH3/NCKAP1L/SYK/IL18/CCL19	7
BP	GO:0043547	positive regulation of GTPase activity	24/498	406/18866	0.000216449	0.00298551	0.0022902	CXCL13/CCR7/TBC1D10C/CCL4/RASGRP1/FZD10/RGS18/ARHGAP18/CCL8/ARHGAP9/CCL23/DOCK10/ADAP2/NCKAP1L/GPR65/ADCYAP1/DOCK8/CCL21/ARHGEF26/CCL18/CCL5/RGS1/CCL11/CCL19	24
BP	GO:0050731	positive regulation of peptidyl-tyrosine phosphorylation	15/498	195/18866	0.000217737	0.00299296	0.00229591	ENPP2/TREM2/HCLS1/SYK/THBS4/PTPRC/IL18/KIT/CSF1R/RELN/GREM1/CCL5/ADIPOQ/BTC/ADRA2A	15
BP	GO:0050765	negative regulation of phagocytosis	5/498	22/18866	0.000228008	0.00312339	0.00239597	CD300A/CD300LF/TLR2/ADIPOQ/FCGR2B	5
BP	GO:0048017	inositol lipid-mediated signaling	15/498	196/18866	0.000230197	0.00313132	0.00240205	PTPN13/RASGRP1/SOX9/CD28/HCST/PIRT/HCLS1/ADAP2/PIK3AP1/IL18/KIT/CSF1R/RELN/CCL5/MYOC	15
BP	GO:0032102	negative regulation of response to external stimulus	25/498	433/18866	0.000230668	0.00313132	0.00240205	LILRB1/CXCL13/TNFAIP8L2/MMP12/AIF1/CST7/IL2RA/SLAMF8/PLAUR/CR1/VSIG4/SPP1/WFDC1/ADCYAP1/PTPRC/PLAU/CCN3/TSPAN8/ACP5/GREM1/DPP4/NOS3/ADIPOQ/FCGR2B/ANGPT2	25
BP	GO:0050730	regulation of peptidyl-tyrosine phosphorylation	18/498	263/18866	0.000230935	0.00313132	0.00240205	CD300A/ITGB2/SAMSN1/ENPP2/TREM2/HCLS1/SYK/THBS4/PTPRC/IL18/KIT/CSF1R/RELN/GREM1/CCL5/ADIPOQ/BTC/ADRA2A	18
BP	GO:0030449	regulation of complement activation	11/498	115/18866	0.000233339	0.00315323	0.00241886	IGKC/C5AR1/IGLC1/C3AR1/C1QB/CR1/VSIG4/IGLV1-44/C1QA/C1QC/C6	11
BP	GO:0002888	positive regulation of myeloid leukocyte mediated immunity	6/498	34/18866	0.00023545	0.00317104	0.00243252	TYROBP/FCER1G/ITGB2/VAMP8/SYK/BTK	6
BP	GO:0007015	actin filament organization	25/498	434/18866	0.000238875	0.00320637	0.00245962	GAS7/CCR7/HCK/CORO2B/AIF1/RHOH/ARHGAP18/GMFG/CORO1A/WASF3/PLEK/HCLS1/RAC2/NCKAP1L/GPR65/FAM107A/CAPG/CCL21/LCP1/MYO1F/MYO5C/ACTC1/CCL11/MYOC/ID1	25
BP	GO:0038093	Fc receptor signaling pathway	17/498	241/18866	0.000240067	0.00321159	0.00246363	CD247/IGKC/IGLC1/HCK/ITK/FCER1G/LCP2/NCKAP1L/SYK/BTK/IGLV1-44/PTPRC/FCGR1B/KIT/FCGR2B/FCER1A/PLPP4	17
BP	GO:0002820	negative regulation of adaptive immune response	7/498	48/18866	0.000246895	0.00329194	0.00252526	LILRB1/CLEC4G/IL7R/CR1/SAMSN1/PTPRC/FCGR2B	7
BP	GO:0032956	regulation of actin cytoskeleton organization	22/498	360/18866	0.000248057	0.00329644	0.00252872	CCR7/HCK/CORO2B/FZD10/VANGL2/RHOH/ARHGAP18/GMFG/CORO1A/WASF3/PLEK/HCLS1/RAC2/NCKAP1L/GPR65/FAM107A/CAPG/CCL21/CSF1R/CCL11/MYOC/ID1	22
BP	GO:0002437	inflammatory response to antigenic stimulus	8/498	64/18866	0.00026946	0.0035339	0.00271087	CCR7/FCER1G/RASGRP1/IL2RA/CD28/BTK/ADCYAP1/FCGR2B	8
BP	GO:0032835	glomerulus development	8/498	64/18866	0.00026946	0.0035339	0.00271087	VANGL2/PODXL/KIRREL3/OSR1/ADIPOQ/ENPEP/ANGPT2/NOG	8
BP	GO:0046637	regulation of alpha-beta T cell differentiation	8/498	64/18866	0.00026946	0.0035339	0.00271087	CD86/RUNX3/SASH3/PRDM1/NCKAP1L/SYK/IL18/CCL19	8
BP	GO:0051926	negative regulation of calcium ion transport	8/498	64/18866	0.00026946	0.0035339	0.00271087	LILRB1/CD33/LILRB2/ATP1A2/STC1/NOS3/ADRA2A/PLN	8
BP	GO:0032633	interleukin-4 production	6/498	35/18866	0.000277891	0.00363257	0.00278656	ITK/FCER1G/CD86/CD28/SASH3/SYK	6
BP	GO:0002686	negative regulation of leukocyte migration	7/498	49/18866	0.000281579	0.00366115	0.00280849	CD300A/SLAMF8/HMOX1/CCL21/CCN3/GREM1/DPP4	7
BP	GO:0032725	positive regulation of granulocyte macrophage colony-stimulating factor production	4/498	13/18866	0.000283739	0.00366115	0.00280849	RASGRP1/SYK/IL18/IL17D	4
BP	GO:0045579	positive regulation of B cell differentiation	4/498	13/18866	0.000283739	0.00366115	0.00280849	NCKAP1L/SYK/BTK/CD27	4
BP	GO:1902563	regulation of neutrophil activation	4/498	13/18866	0.000283739	0.00366115	0.00280849	CD300A/ITGB2/SYK/FCGR2B	4
BP	GO:0019886	antigen processing and presentation of exogenous peptide antigen via MHC class II	10/498	99/18866	0.000286086	0.00367956	0.00282261	FCER1G/HLA-DOB/CTSS/HLA-DMB/CTSE/HLA-DMA/HLA-DPA1/FCGR2B/HLA-DQB1/HLA-DRA	10
BP	GO:0030193	regulation of blood coagulation	9/498	82/18866	0.000307155	0.00393789	0.00302077	FCER1G/PLAUR/F3/HPSE/PLEK/SYK/PLAU/TSPAN8/NOS3	9
BP	GO:0032675	regulation of interleukin-6 production	13/498	159/18866	0.000313525	0.00400671	0.00307356	TYROBP/AIF1/FCER1G/MAPK13/LILRB2/TLR2/POU2AF1/TREM2/NCKAP1L/SYK/ADCYAP1/IL17D/TLR8	13
BP	GO:0003044	regulation of systemic arterial blood pressure mediated by a chemical signal	7/498	50/18866	0.00032007	0.00406438	0.00311781	CTSG/SLC2A5/CMA1/CPA3/SUCNR1/NOS3/ENPEP	7
BP	GO:0046850	regulation of bone remodeling	7/498	50/18866	0.00032007	0.00406438	0.00311781	SPP1/TMEM119/SYK/TNFRSF11B/CSF1R/CD38/GREM1	7
BP	GO:0002755	MyD88-dependent toll-like receptor signaling pathway	6/498	36/18866	0.000326113	0.00412801	0.00316662	CD300A/CD300LF/TLR2/BTK/TLR8/LY96	6
BP	GO:0002228	natural killer cell mediated immunity	8/498	66/18866	0.000333949	0.00420839	0.00322828	GZMB/LILRB1/IL18RAP/RASGRP1/CORO1A/IL18/CRTAM/SLAMF7	8
BP	GO:0048708	astrocyte differentiation	9/498	83/18866	0.000336606	0.00420839	0.00322828	C5AR1/SOX8/S100A9/SOX9/S100A8/TREM2/C1QA/PLP1/NOG	9
BP	GO:1900046	regulation of hemostasis	9/498	83/18866	0.000336606	0.00420839	0.00322828	FCER1G/PLAUR/F3/HPSE/PLEK/SYK/PLAU/TSPAN8/NOS3	9
BP	GO:0032637	interleukin-8 production	10/498	101/18866	0.000336671	0.00420839	0.00322828	CD33/CD2/F3/TLR2/FCN1/SYK/PTPRC/IL17D/TLR8/ADIPOQ	10
BP	GO:0010466	negative regulation of peptidase activity	18/498	272/18866	0.000347473	0.00432299	0.00331619	LAMP3/RPS6KA1/TNFAIP8/CST7/ITIH3/SLPI/PLAUR/CR1/CSTA/SPINT2/WFDC1/CD27/MMP9/SERPINA1/PI15/CPAMD8/SPOCK3/PI3	18
BP	GO:0070838	divalent metal ion transport	26/498	471/18866	0.000348726	0.00432299	0.00331619	LILRB1/CCR7/CD33/CCL4/CCL8/CCR1/CORO1A/TMEM163/LILRB2/LCK/CCR5/PTPRC/CCL21/ATP1A2/CXCR4/MS4A1/STC1/TSPAN13/CCL5/NOS3/CXCL10/GJA4/ADRA2A/PLN/CCL19/PLPP4	26
BP	GO:0034612	response to tumor necrosis factor	20/498	320/18866	0.000351349	0.00432299	0.00331619	CXCL16/CXCL8/CCL4/TNFSF8/CCL8/CCL23/AIM2/SYK/PLVAP/CCL21/CD27/TNFRSF11B/KRT18/CCL18/HYAL1/CCL5/TNFRSF17/ADIPOQ/CCL11/CCL19	20
BP	GO:0002438	acute inflammatory response to antigenic stimulus	5/498	24/18866	0.000352324	0.00432299	0.00331619	CCR7/FCER1G/BTK/ADCYAP1/FCGR2B	5
BP	GO:0032753	positive regulation of interleukin-4 production	5/498	24/18866	0.000352324	0.00432299	0.00331619	FCER1G/CD86/CD28/SASH3/SYK	5
BP	GO:1903306	negative regulation of regulated secretory pathway	5/498	24/18866	0.000352324	0.00432299	0.00331619	CD300A/HMOX1/CCR2/FCGR2B/ADRA2A	5
BP	GO:0032612	interleukin-1 production	11/498	121/18866	0.00036351	0.00444661	0.00341102	CCR7/CD33/TYROBP/AIM2/TREM2/MNDA/TLR8/IGHD/ACP5/SUCNR1/CCL19	11
BP	GO:0071356	cellular response to tumor necrosis factor	19/498	297/18866	0.000367446	0.00448105	0.00343744	CXCL8/CCL4/TNFSF8/CCL8/CCL23/AIM2/SYK/PLVAP/CCL21/CD27/TNFRSF11B/KRT18/CCL18/HYAL1/CCL5/TNFRSF17/ADIPOQ/CCL11/CCL19	19
BP	GO:0001771	immunological synapse formation	4/498	14/18866	0.000388977	0.00471487	0.0036168	CCR7/DOCK8/CCL21/CCL19	4
BP	GO:0035589	G protein-coupled purinergic nucleotide receptor signaling pathway	4/498	14/18866	0.000388977	0.00471487	0.0036168	GPR171/P2RY13/GPR34/P2RY8	4
BP	GO:0031214	biomineral tissue development	13/498	163/18866	0.000398799	0.00480481	0.00368579	FAM20A/SRGN/CCR1/SNX10/SOX9/SPP1/IBSP/TMEM119/OSR1/MMP13/GREM1/NOS3/PTHLH	13
BP	GO:0110148	biomineralization	13/498	163/18866	0.000398799	0.00480481	0.00368579	FAM20A/SRGN/CCR1/SNX10/SOX9/SPP1/IBSP/TMEM119/OSR1/MMP13/GREM1/NOS3/PTHLH	13
BP	GO:0072132	mesenchyme morphogenesis	7/498	52/18866	0.000409687	0.00492117	0.00377506	SOX9/OSR1/TMEM100/NOS3/GATA5/ACTC1/NOG	7
BP	GO:0072006	nephron development	12/498	143/18866	0.000417246	0.00499696	0.00383319	VANGL2/SOX8/SOX9/PODXL/KIRREL3/OSR1/SALL1/GREM1/ADIPOQ/ENPEP/ANGPT2/NOG	12
BP	GO:0002367	cytokine production involved in immune response	10/498	104/18866	0.000426388	0.0050912	0.00390549	LILRB1/IL18RAP/FCER1G/TLR2/SASH3/BTK/HMOX1/IL18/CCR2/KIT	10
BP	GO:0072511	divalent inorganic cation transport	26/498	478/18866	0.000436033	0.00519086	0.00398194	LILRB1/CCR7/CD33/CCL4/CCL8/CCR1/CORO1A/TMEM163/LILRB2/LCK/CCR5/PTPRC/CCL21/ATP1A2/CXCR4/MS4A1/STC1/TSPAN13/CCL5/NOS3/CXCL10/GJA4/ADRA2A/PLN/CCL19/PLPP4	26
BP	GO:0032733	positive regulation of interleukin-10 production	6/498	38/18866	0.000442059	0.00524699	0.00402499	FCER1G/CD28/TLR2/TREM2/SASH3/SYK	6
BP	GO:0008217	regulation of blood pressure	14/498	187/18866	0.000460378	0.00544826	0.00417939	CTSG/SLC2A5/CMA1/CORO2B/CPA3/HMOX1/TRHDE/ATP1A2/SUCNR1/HBB/NOS3/ADIPOQ/ENPEP/EDNRA	14
BP	GO:0001667	ameboidal-type cell migration	26/498	481/18866	0.000478988	0.00565178	0.00433551	CXCL13/NANOS1/BMPER/ITGB2/SMOC2/SOX8/SCG2/SOX9/APELA/ENPP2/HMOX1/PTP4A3/PLPP3/MMP9/KIT/CCN3/STC1/GREM1/HYAL1/DPP4/NOS3/ANGPT2/ANXA3/ITGA4/PTPRR/ID1	26
BP	GO:0002708	positive regulation of lymphocyte mediated immunity	10/498	106/18866	0.000496595	0.00582516	0.00446851	CD1D/IL18RAP/FCER1G/RASGRP1/CD28/SASH3/BTK/PTPRC/IL18/CRTAM	10
BP	GO:0032611	interleukin-1 beta production	10/498	106/18866	0.000496595	0.00582516	0.00446851	CCR7/CD33/TYROBP/AIM2/TREM2/MNDA/TLR8/ACP5/SUCNR1/CCL19	10
BP	GO:0051051	negative regulation of transport	26/498	483/18866	0.000509651	0.00596083	0.00457258	CD300A/LILRB1/TRAT1/CD33/SRGN/CD300LF/CORO1A/LILRB2/MCTP1/TLR2/VAMP8/OSR1/HMOX1/ADCYAP1/CCR2/MMP9/FABP5/ATP1A2/CCN3/STC1/NOS3/ADIPOQ/FCGR2B/APOC1/ADRA2A/PLN	26
BP	GO:0002281	macrophage activation involved in immune response	4/498	15/18866	0.000519406	0.00596626	0.00457675	TYROBP/TREM2/SYK/SUCNR1	4
BP	GO:0030852	regulation of granulocyte differentiation	4/498	15/18866	0.000519406	0.00596626	0.00457675	HCLS1/EVI2B/C1QC/ADIPOQ	4
BP	GO:0032645	regulation of granulocyte macrophage colony-stimulating factor production	4/498	15/18866	0.000519406	0.00596626	0.00457675	RASGRP1/SYK/IL18/IL17D	4
BP	GO:0043374	CD8-positive, alpha-beta T cell differentiation	4/498	15/18866	0.000519406	0.00596626	0.00457675	TNFSF8/RUNX3/EOMES/NCKAP1L	4
BP	GO:0050818	regulation of coagulation	9/498	88/18866	0.000521033	0.00596626	0.00457675	FCER1G/PLAUR/F3/HPSE/PLEK/SYK/PLAU/TSPAN8/NOS3	9
BP	GO:0003081	regulation of systemic arterial blood pressure by renin-angiotensin	5/498	26/18866	0.000522048	0.00596626	0.00457675	CTSG/CMA1/CPA3/SUCNR1/ENPEP	5
BP	GO:0032743	positive regulation of interleukin-2 production	5/498	26/18866	0.000522048	0.00596626	0.00457675	CD86/CD28/SASH3/PTPRC/CCR2	5
BP	GO:1905523	positive regulation of macrophage migration	5/498	26/18866	0.000522048	0.00596626	0.00457675	C5AR1/C3AR1/TREM2/CSF1R/CCL5	5
BP	GO:0010951	negative regulation of endopeptidase activity	17/498	258/18866	0.000528115	0.0060184	0.00461675	LAMP3/RPS6KA1/TNFAIP8/CST7/ITIH3/SLPI/PLAUR/CR1/CSTA/SPINT2/WFDC1/CD27/MMP9/SERPINA1/CPAMD8/SPOCK3/PI3	17
BP	GO:0006979	response to oxidative stress	25/498	458/18866	0.000530919	0.00603317	0.00462808	CCR7/NCF4/IL18RAP/AIF1/SCARA3/NCF2/MAPK13/MCTP1/ANGPTL7/BTK/HMOX1/PXDNL/MMP9/CD38/GJB2/HYAL1/VNN1/HBB/PDK1/NOS3/GSKIP/ADIPOQ/CA3/SDC1/CCL19	25
BP	GO:0044409	entry into host	12/498	147/18866	0.000535597	0.00606909	0.00465563	CXCL8/CD86/CLEC4G/CR1/VAMP8/FCN1/CCR5/CLEC5A/MRC1/CXCR4/HYAL1/DPP4	12
BP	GO:0042063	gliogenesis	19/498	307/18866	0.000552089	0.00623829	0.00478542	APCDD1/C5AR1/SOX8/S100A9/WASF3/SOX9/TLR2/S100A8/TREM2/GPR183/ADCYAP1/C1QA/CCR2/CSF1R/CXCR4/RELN/PLP1/NOG/MYOC	19
BP	GO:0045089	positive regulation of innate immune response	15/498	213/18866	0.000558013	0.00628747	0.00482316	CD1D/HCK/IL18RAP/MMP12/FCER1G/RASGRP1/AIM2/FCN1/MNDA/SYK/CLEC4A/CLEC10A/TLR8/CRTAM/CCL5	15
BP	GO:0052548	regulation of endopeptidase activity	24/498	434/18866	0.000568022	0.00638227	0.00489588	LAMP3/RPS6KA1/TNFAIP8/CST7/ITIH3/SLPI/PLAUR/F3/CR1/S100A9/CSTA/S100A8/LCK/AIM2/SPINT2/SYK/WFDC1/CD27/MMP9/SERPINA1/SOX7/CPAMD8/SPOCK3/PI3	24
BP	GO:0007229	integrin-mediated signaling pathway	10/498	108/18866	0.000576128	0.00645521	0.00495183	HCK/TYROBP/FCER1G/ITGAL/ITGB2/PLEK/SYK/PLPP3/PLP1/ITGA4	10
BP	GO:0001706	endoderm formation	7/498	55/18866	0.000580587	0.00648701	0.00497622	COL11A1/ITGB2/EOMES/MMP9/SOX7/NOG/ITGA4	7
BP	GO:0001990	regulation of systemic arterial blood pressure by hormone	6/498	40/18866	0.000587854	0.00653171	0.00501051	CTSG/CMA1/CPA3/SUCNR1/NOS3/ENPEP	6
BP	GO:0072210	metanephric nephron development	6/498	40/18866	0.000587854	0.00653171	0.00501051	SOX8/SOX9/OSR1/SALL1/GREM1/ADIPOQ	6
BP	GO:0048015	phosphatidylinositol-mediated signaling	14/498	192/18866	0.000599166	0.00663896	0.00509278	PTPN13/RASGRP1/SOX9/CD28/HCST/PIRT/HCLS1/PIK3AP1/IL18/KIT/CSF1R/RELN/CCL5/MYOC	14
BP	GO:0031589	cell-substrate adhesion	21/498	359/18866	0.000604561	0.00668023	0.00512444	CCR7/CORO2B/MMP12/ITGAL/ITGB2/SMOC2/CORO1A/VWF/HPSE/NDNF/RAC2/VCAM1/FAM107A/CCL21/PLAU/GREM1/ANGPT2/ITGA4/FREM1/MYOC/ID1	21
BP	GO:0002576	platelet degranulation	11/498	129/18866	0.000627489	0.00691448	0.00530414	PPBP/SRGN/FCER1G/ITIH3/F5/VWF/PLEK/SYK/CTSW/F13A1/SERPINA1	11
BP	GO:0030041	actin filament polymerization	14/498	193/18866	0.000630811	0.00693199	0.00531757	GAS7/CCR7/HCK/AIF1/ARHGAP18/GMFG/CORO1A/WASF3/HCLS1/NCKAP1L/FAM107A/CAPG/CCL21/CCL11	14
BP	GO:0031295	T cell costimulation	7/498	56/18866	0.000648675	0.00705082	0.00540872	CCR7/CD86/CD28/LCK/CCL21/DPP4/CCL19	7
BP	GO:0031529	ruffle organization	7/498	56/18866	0.000648675	0.00705082	0.00540872	CCR7/AIF1/SNX10/PLEK/CCL21/CSF1R/ARHGEF26	7
BP	GO:0090183	regulation of kidney development	7/498	56/18866	0.000648675	0.00705082	0.00540872	SOX8/SOX9/OSR1/MMP9/GREM1/ADIPOQ/NOG	7
BP	GO:1904645	response to amyloid-beta	7/498	56/18866	0.000648675	0.00705082	0.00540872	MMP12/TREM2/VCAM1/MMP13/MMP9/FCGR2B/ITGA4	7
BP	GO:0034103	regulation of tissue remodeling	9/498	91/18866	0.000666752	0.00722766	0.00554438	SPP1/TMEM119/SYK/THBS4/IL18/TNFRSF11B/CSF1R/CD38/GREM1	9
BP	GO:0038083	peptidyl-tyrosine autophosphorylation	6/498	41/18866	0.000673476	0.00725315	0.00556393	HCK/ITK/SLA/LCK/SYK/GREM1	6
BP	GO:0002523	leukocyte migration involved in inflammatory response	4/498	16/18866	0.00067817	0.00725315	0.00556393	SLAMF8/ITGB2/S100A9/S100A8	4
BP	GO:0010820	positive regulation of T cell chemotaxis	4/498	16/18866	0.00067817	0.00725315	0.00556393	CXCL13/CCR2/CCL21/CCL5	4
BP	GO:0032604	granulocyte macrophage colony-stimulating factor production	4/498	16/18866	0.00067817	0.00725315	0.00556393	RASGRP1/SYK/IL18/IL17D	4
BP	GO:0033033	negative regulation of myeloid cell apoptotic process	4/498	16/18866	0.00067817	0.00725315	0.00556393	FCER1G/CCR5/CLEC5A/CCL5	4
BP	GO:0052547	regulation of peptidase activity	25/498	466/18866	0.000681614	0.00727055	0.00557728	LAMP3/RPS6KA1/TNFAIP8/CST7/ITIH3/SLPI/PLAUR/F3/CR1/S100A9/CSTA/S100A8/LCK/AIM2/SPINT2/SYK/WFDC1/CD27/MMP9/SERPINA1/SOX7/PI15/CPAMD8/SPOCK3/PI3	25
BP	GO:0032652	regulation of interleukin-1 production	10/498	111/18866	0.000714962	0.00760598	0.00583459	CCR7/CD33/TYROBP/AIM2/TREM2/MNDA/TLR8/IGHD/ACP5/CCL19	10
BP	GO:1905517	macrophage migration	7/498	57/18866	0.000722944	0.00767049	0.00588407	C5AR1/SLAMF8/C3AR1/TREM2/CCR2/CSF1R/CCL5	7
BP	GO:0007565	female pregnancy	14/498	196/18866	0.000734383	0.00777125	0.00596137	APELA/SPP1/PRDM1/ADCYAP1/MMP9/CD38/STC1/GJB2/IGFBP2/ANGPT2/HPGD/PTHLH/MMP7/PNOC	14
BP	GO:0002335	mature B cell differentiation	5/498	28/18866	0.000746812	0.00788193	0.00604627	SLAMF8/POU2AF1/DOCK10/GPR183/FCGR2B	5
BP	GO:0002707	negative regulation of lymphocyte mediated immunity	6/498	42/18866	0.00076844	0.00808885	0.006205	LILRB1/CLEC4G/IL7R/CR1/PTPRC/FCGR2B	6
BP	GO:0051216	cartilage development	14/498	197/18866	0.000771955	0.00810451	0.00621701	COL11A1/RUNX3/SOX9/OSR1/MMP13/TGFBI/PAX7/CCN3/STC1/GREM1/HYAL1/FGF9/PTHLH/NOG	14
BP	GO:0032602	chemokine production	8/498	75/18866	0.000797906	0.00835503	0.00640919	S100A9/TLR2/S100A8/TREM2/SYK/ADCYAP1/IL18/ADIPOQ	8
BP	GO:0031294	lymphocyte costimulation	7/498	58/18866	0.000803782	0.00839459	0.00643954	CCR7/CD86/CD28/LCK/CCL21/DPP4/CCL19	7
BP	GO:0014065	phosphatidylinositol 3-kinase signaling	12/498	154/18866	0.000810562	0.00844336	0.00647694	PTPN13/RASGRP1/SOX9/CD28/HCST/HCLS1/PIK3AP1/IL18/KIT/RELN/CCL5/MYOC	12
BP	GO:0008154	actin polymerization or depolymerization	15/498	221/18866	0.000816349	0.00848155	0.00650624	GAS7/CCR7/HCK/AIF1/ARHGAP18/GMFG/CORO1A/WASF3/PLEK/HCLS1/NCKAP1L/FAM107A/CAPG/CCL21/CCL11	15
BP	GO:0046718	viral entry into host cell	11/498	134/18866	0.000862104	0.00889697	0.00682491	CD86/CLEC4G/CR1/VAMP8/FCN1/CCR5/CLEC5A/MRC1/CXCR4/HYAL1/DPP4	11
BP	GO:0032695	negative regulation of interleukin-12 production	4/498	17/18866	0.00086845	0.00889697	0.00682491	LILRB1/CCR7/TLR8/ACP5	4
BP	GO:0046851	negative regulation of bone remodeling	4/498	17/18866	0.00086845	0.00889697	0.00682491	TMEM119/TNFRSF11B/CD38/GREM1	4
BP	GO:0002823	negative regulation of adaptive immune response based on somatic recombination of immune receptors built from immunoglobulin superfamily domains	6/498	43/18866	0.000873421	0.00889697	0.00682491	LILRB1/CLEC4G/IL7R/CR1/PTPRC/FCGR2B	6
BP	GO:0045124	regulation of bone resorption	6/498	43/18866	0.000873421	0.00889697	0.00682491	SPP1/TMEM119/SYK/TNFRSF11B/CSF1R/CD38	6
BP	GO:0150077	regulation of neuroinflammatory response	6/498	43/18866	0.000873421	0.00889697	0.00682491	CST7/CTSC/TREM2/PTPRC/IL18/MMP9	6
BP	GO:0051091	positive regulation of DNA-binding transcription factor activity	17/498	270/18866	0.000878438	0.00889697	0.00682491	IL18RAP/ITGB2/S100A9/TLR2/S100A8/NDP/AIM2/HCLS1/BTK/PLPP3/IL18/KIT/RELN/GREM1/WNT2/BEX1/ANXA3	17
BP	GO:0019835	cytolysis	5/498	29/18866	0.000883025	0.00889697	0.00682491	GZMB/GZMA/GZMH/C6/LYZ	5
BP	GO:0033032	regulation of myeloid cell apoptotic process	5/498	29/18866	0.000883025	0.00889697	0.00682491	FCER1G/CCR5/CLEC5A/CCL5/ADIPOQ	5
BP	GO:0045577	regulation of B cell differentiation	5/498	29/18866	0.000883025	0.00889697	0.00682491	SLAMF8/NCKAP1L/SYK/BTK/CD27	5
BP	GO:0048873	homeostasis of number of cells within a tissue	5/498	29/18866	0.000883025	0.00889697	0.00682491	CORO1A/SOX9/SASH3/CCR2/NOS3	5
BP	GO:0050901	leukocyte tethering or rolling	5/498	29/18866	0.000883025	0.00889697	0.00682491	VCAM1/CCR2/CCL21/SELL/ITGA4	5
BP	GO:0001913	T cell mediated cytotoxicity	6/498	44/18866	0.000989109	0.00989109	0.00758751	LILRB1/CD1D/CTSC/IL7R/PTPRC/FCGR2B	6
BP	GO:0097028	dendritic cell differentiation	6/498	44/18866	0.000989109	0.00989109	0.00758751	LILRB1/CCR7/LILRB2/TREM2/FCGR2B/CCL19	6
BP	GO:1905521	regulation of macrophage migration	6/498	44/18866	0.000989109	0.00989109	0.00758751	C5AR1/SLAMF8/C3AR1/TREM2/CSF1R/CCL5	6
BP	GO:0044706	multi-multicellular organism process	15/498	226/18866	0.00102451	0.0101906	0.00781728	APELA/SPP1/PRDM1/ADCYAP1/MMP9/CD38/STC1/GJB2/PTGFR/IGFBP2/ANGPT2/HPGD/PTHLH/MMP7/PNOC	15
BP	GO:0050673	epithelial cell proliferation	24/498	453/18866	0.001029	0.0101906	0.00781728	RPS6KA1/C5AR1/JAML/MMP12/BMPER/SCG2/F3/RUNX3/SOX9/APELA/THBS4/OSR1/WFDC1/HMOX1/KIT/CCN3/HYAL1/CCL5/FGF9/WNT2/CCL11/NOG/ITGA4/ID1	24
BP	GO:0010758	regulation of macrophage chemotaxis	5/498	30/18866	0.0010369	0.0101906	0.00781728	C5AR1/SLAMF8/C3AR1/CSF1R/CCL5	5
BP	GO:0033688	regulation of osteoblast proliferation	5/498	30/18866	0.0010369	0.0101906	0.00781728	SOX8/HPSE/TMEM119/GREM1/CTHRC1	5
BP	GO:0043372	positive regulation of CD4-positive, alpha-beta T cell differentiation	5/498	30/18866	0.0010369	0.0101906	0.00781728	CD86/SASH3/NCKAP1L/IL18/CCL19	5
BP	GO:0070168	negative regulation of biomineral tissue development	5/498	30/18866	0.0010369	0.0101906	0.00781728	SRGN/CCR1/SOX9/GREM1/NOS3	5
BP	GO:0110150	negative regulation of biomineralization	5/498	30/18866	0.0010369	0.0101906	0.00781728	SRGN/CCR1/SOX9/GREM1/NOS3	5
BP	GO:0009615	response to virus	20/498	349/18866	0.0010397	0.0101931	0.00781918	LILRB1/DCLK1/RNASE2/CCL4/RNASE6/MMP12/IL2RA/CCL8/AIM2/POU2AF1/PTPRC/CXCR4/TLR8/HYAL1/CCL5/GPAM/PIM2/CXCL10/CCL11/CCL19	20
BP	GO:0032651	regulation of interleukin-1 beta production	9/498	97/18866	0.00105818	0.0103237	0.00791936	CCR7/CD33/TYROBP/AIM2/TREM2/MNDA/TLR8/ACP5/CCL19	9
BP	GO:0120162	positive regulation of cold-induced thermogenesis	9/498	97/18866	0.00105818	0.0103237	0.00791936	PLAC8/SYK/ADCYAP1/IL18/CCR2/FABP5/ACADL/CXCR4/ADIPOQ	9
BP	GO:0043087	regulation of GTPase activity	25/498	481/18866	0.00106678	0.0103823	0.00796433	CXCL13/CCR7/TBC1D10C/CCL4/RASGRP1/FZD10/RGS18/RHOH/ARHGAP18/CCL8/ARHGAP9/CCL23/DOCK10/ADAP2/NCKAP1L/GPR65/ADCYAP1/DOCK8/CCL21/ARHGEF26/CCL18/CCL5/RGS1/CCL11/CCL19	25
BP	GO:0030282	bone mineralization	10/498	117/18866	0.00107573	0.0104387	0.00800755	SRGN/CCR1/SNX10/SOX9/IBSP/TMEM119/OSR1/MMP13/GREM1/PTHLH	10
BP	GO:0031343	positive regulation of cell killing	7/498	61/18866	0.00108981	0.0104387	0.00800755	CD1D/TYROBP/IL18RAP/RASGRP1/SYK/PTPRC/CRTAM	7
BP	GO:0090303	positive regulation of wound healing	7/498	61/18866	0.00108981	0.0104387	0.00800755	SMOC2/F3/HPSE/PLEK/PLPP3/CXCR4/ADRA2A	7
BP	GO:0043031	negative regulation of macrophage activation	4/498	18/18866	0.00109345	0.0104387	0.00800755	CST7/VSIG4/PTPRC/FCGR2B	4
BP	GO:0043652	engulfment of apoptotic cell	4/498	18/18866	0.00109345	0.0104387	0.00800755	XKR4/RHOH/TREM2/RAC2	4
BP	GO:0072189	ureter development	4/498	18/18866	0.00109345	0.0104387	0.00800755	SOX8/NFIA/SOX9/OSR1	4
BP	GO:0090190	positive regulation of branching involved in ureteric bud morphogenesis	4/498	18/18866	0.00109345	0.0104387	0.00800755	SOX8/SOX9/GREM1/NOG	4
BP	GO:2001185	regulation of CD8-positive, alpha-beta T cell activation	4/498	18/18866	0.00109345	0.0104387	0.00800755	LILRB1/RUNX3/NCKAP1L/CRTAM	4
BP	GO:0014002	astrocyte development	6/498	45/18866	0.00111622	0.0106306	0.00815483	C5AR1/S100A9/S100A8/TREM2/C1QA/PLP1	6
BP	GO:0007492	endoderm development	8/498	79/18866	0.00112588	0.0106972	0.00820585	COL11A1/ITGB2/APELA/EOMES/MMP9/SOX7/NOG/ITGA4	8
BP	GO:0030316	osteoclast differentiation	9/498	98/18866	0.00113856	0.0107921	0.00827864	LILRB1/TYROBP/FCER1G/CCR1/SNX10/TREM2/OSCAR/GPR183/CSF1R	9
BP	GO:0051209	release of sequestered calcium ion into cytosol	10/498	118/18866	0.00114826	0.0108583	0.00832943	CCR7/CORO1A/LCK/CCR5/PTPRC/CCL21/ATP1A2/CXCL10/PLN/CCL19	10
BP	GO:0051924	regulation of calcium ion transport	16/498	253/18866	0.00117684	0.0110995	0.00851446	LILRB1/CD33/CCL4/CCR1/CORO1A/LILRB2/ATP1A2/CXCR4/STC1/TSPAN13/CCL5/NOS3/CXCL10/ADRA2A/PLN/PLPP4	16
BP	GO:0071347	cellular response to interleukin-1	13/498	183/18866	0.00118006	0.0110995	0.00851446	CXCL8/CCL4/CCL8/MAPK13/CCL23/SOX9/KMO/CCL21/CCL18/HYAL1/CCL5/CCL11/CCL19	13
BP	GO:0030099	myeloid cell differentiation	23/498	431/18866	0.00118209	0.0110995	0.00851446	LILRB1/MEIS2/CCR7/IRF8/TYROBP/FCER1G/CCR1/SNX10/TLR2/TREM2/HCLS1/NCKAP1L/GPR171/OSCAR/GPR183/EVI2B/MMP9/CLEC5A/KIT/CSF1R/C1QC/ADIPOQ/CCL19	23
BP	GO:0002260	lymphocyte homeostasis	7/498	62/18866	0.00120109	0.0112251	0.00861084	IL2RA/CORO1A/DOCK10/NCKAP1L/GAPT/TNFRSF17/GPAM	7
BP	GO:0010518	positive regulation of phospholipase activity	7/498	62/18866	0.00120109	0.0112251	0.00861084	C5AR1/ITK/CD86/GNA15/KIT/CCL5/EDNRA	7
BP	GO:0070229	negative regulation of lymphocyte apoptotic process	5/498	31/18866	0.00120979	0.0112801	0.00865303	IL7R/DOCK8/CD27/CCL5/GPAM	5
BP	GO:0002312	B cell activation involved in immune response	8/498	80/18866	0.00122268	0.0113402	0.00869911	CD28/POU2AF1/DOCK10/GPR183/CD180/PTPRC/GAPT/FCGR2B	8
BP	GO:1901224	positive regulation of NIK/NF-kappaB signaling	8/498	80/18866	0.00122268	0.0113402	0.00869911	CD86/TLR2/TREM2/PTP4A3/IL18/CD27/GREM1/CCL19	8
BP	GO:0051283	negative regulation of sequestering of calcium ion	10/498	119/18866	0.00122474	0.0113402	0.00869911	CCR7/CORO1A/LCK/CCR5/PTPRC/CCL21/ATP1A2/CXCL10/PLN/CCL19	10
BP	GO:0010863	positive regulation of phospholipase C activity	6/498	46/18866	0.00125548	0.0115979	0.00889684	C5AR1/ITK/CD86/GNA15/KIT/EDNRA	6
BP	GO:1903305	regulation of regulated secretory pathway	12/498	162/18866	0.00126009	0.0116137	0.00890894	CD300A/FCER1G/ITGB2/SYT17/ADGRE2/VAMP8/RAC2/SYK/HMOX1/CCR2/FCGR2B/ADRA2A	12
BP	GO:0006958	complement activation, classical pathway	11/498	141/18866	0.00130864	0.0120335	0.00923095	IGKC/TRBC1/IGLC1/IGHM/C1QB/CR1/IGLV1-44/C1QA/IGHD/C1QC/C6	11
BP	GO:0050848	regulation of calcium-mediated signaling	9/498	100/18866	0.00131414	0.0120563	0.00924844	TRAT1/TBC1D10C/CCL4/PLEK/TREM2/SYK/RCAN2/TMEM100/PLN	9
BP	GO:0002922	positive regulation of humoral immune response	4/498	19/18866	0.00135637	0.0123307	0.00945892	CCR7/PTPRC/C6/FCGR2B	4
BP	GO:0010759	positive regulation of macrophage chemotaxis	4/498	19/18866	0.00135637	0.0123307	0.00945892	C5AR1/C3AR1/CSF1R/CCL5	4
BP	GO:0072077	renal vesicle morphogenesis	4/498	19/18866	0.00135637	0.0123307	0.00945892	SOX8/SOX9/SALL1/GREM1	4
BP	GO:0150146	cell junction disassembly	4/498	19/18866	0.00135637	0.0123307	0.00945892	C1QB/TREM2/C1QA/C1QC	4
BP	GO:0038094	Fc-gamma receptor signaling pathway	11/498	142/18866	0.00138566	0.0125523	0.00962895	CD247/IGKC/IGLC1/HCK/FCER1G/NCKAP1L/SYK/IGLV1-44/PTPRC/FCGR2B/PLPP4	11
BP	GO:0007188	adenylate cyclase-modulating G protein-coupled receptor signaling pathway	15/498	233/18866	0.00138992	0.0125523	0.00962895	ADGRD1/GNA15/ADGRE2/GPR65/ADCYAP1/FPR1/ADGRG2/PTGFR/RGS1/CXCL10/PTHLH/ADRA2A/ADGRL4/PLN/EDNRA	15
BP	GO:0051282	regulation of sequestering of calcium ion	10/498	121/18866	0.00139017	0.0125523	0.00962895	CCR7/CORO1A/LCK/CCR5/PTPRC/CCL21/ATP1A2/CXCL10/PLN/CCL19	10
BP	GO:0032673	regulation of interleukin-4 production	5/498	32/18866	0.00140311	0.0125963	0.00966268	FCER1G/CD86/CD28/SASH3/SYK	5
BP	GO:0030225	macrophage differentiation	6/498	47/18866	0.00140763	0.0125963	0.00966268	TLR2/HCLS1/MMP9/CSF1R/C1QC/ADIPOQ	6
BP	GO:0030574	collagen catabolic process	6/498	47/18866	0.00140763	0.0125963	0.00966268	MMP12/CTSS/MMP13/MMP1/MMP9/MMP7	6
BP	GO:0035850	epithelial cell differentiation involved in kidney development	6/498	47/18866	0.00140763	0.0125963	0.00966268	PODXL/OSR1/SALL1/MMP9/GREM1/ADIPOQ	6
BP	GO:0042130	negative regulation of T cell proliferation	7/498	64/18866	0.00145021	0.0129483	0.0099327	LILRB1/IL2RA/CD86/CLEC4G/VSIG4/LILRB2/CRTAM	7
BP	GO:0070555	response to interleukin-1	14/498	211/18866	0.00149372	0.0133071	0.0102079	CXCL8/CCL4/CCL8/MAPK13/CCL23/SOX9/KMO/CCL21/CD38/CCL18/HYAL1/CCL5/CCL11/CCL19	14
BP	GO:0002700	regulation of production of molecular mediator of immune response	11/498	144/18866	0.00155088	0.0137856	0.010575	LILRB1/FCER1G/CD28/SASH3/BTK/HMOX1/PTPRC/IL18/CCR2/MZB1/FCGR2B	11
BP	GO:0043370	regulation of CD4-positive, alpha-beta T cell differentiation	6/498	48/18866	0.00157345	0.0139244	0.0106815	CD86/RUNX3/SASH3/NCKAP1L/IL18/CCL19	6
BP	GO:1900274	regulation of phospholipase C activity	6/498	48/18866	0.00157345	0.0139244	0.0106815	C5AR1/ITK/CD86/GNA15/KIT/EDNRA	6
BP	GO:0021988	olfactory lobe development	5/498	33/18866	0.00161825	0.0141641	0.0108654	SALL3/EOMES/SALL1/ATP1A2/CSF1R	5
BP	GO:0033028	myeloid cell apoptotic process	5/498	33/18866	0.00161825	0.0141641	0.0108654	FCER1G/CCR5/CLEC5A/CCL5/ADIPOQ	5
BP	GO:0035590	purinergic nucleotide receptor signaling pathway	5/498	33/18866	0.00161825	0.0141641	0.0108654	ADORA3/GPR171/P2RY13/GPR34/P2RY8	5
BP	GO:0045920	negative regulation of exocytosis	5/498	33/18866	0.00161825	0.0141641	0.0108654	CD300A/HMOX1/CCR2/FCGR2B/ADRA2A	5
BP	GO:0046640	regulation of alpha-beta T cell proliferation	5/498	33/18866	0.00161825	0.0141641	0.0108654	CD28/SYK/PTPRC/IL18/CCR2	5
BP	GO:0002431	Fc receptor mediated stimulatory signaling pathway	11/498	145/18866	0.00163933	0.0143173	0.0109829	CD247/IGKC/IGLC1/HCK/FCER1G/NCKAP1L/SYK/IGLV1-44/PTPRC/FCGR2B/PLPP4	11
BP	GO:0001911	negative regulation of leukocyte mediated cytotoxicity	4/498	20/18866	0.00166041	0.014407	0.0110517	LILRB1/IL7R/PTPRC/FCGR2B	4
BP	GO:0002689	negative regulation of leukocyte chemotaxis	4/498	20/18866	0.00166041	0.014407	0.0110517	SLAMF8/CCN3/GREM1/DPP4	4
BP	GO:0042089	cytokine biosynthetic process	4/498	20/18866	0.00166041	0.014407	0.0110517	CD28/SYK/IL18/RNF128	4
BP	GO:0051208	sequestering of calcium ion	10/498	124/18866	0.00167198	0.0144761	0.0111047	CCR7/CORO1A/LCK/CCR5/PTPRC/CCL21/ATP1A2/CXCL10/PLN/CCL19	10
BP	GO:0007200	phospholipase C-activating G protein-coupled receptor signaling pathway	9/498	104/18866	0.00173066	0.0149517	0.0114695	C5AR1/C3AR1/GNA15/GPR65/FPR1/KISS1/P2RY8/ADRA2A/FPR3	9
BP	GO:0050922	negative regulation of chemotaxis	7/498	66/18866	0.00173789	0.0149819	0.0114927	CXCL13/AIF1/SLAMF8/CCN3/GREM1/DPP4/ANGPT2	7
BP	GO:0032663	regulation of interleukin-2 production	6/498	49/18866	0.00175372	0.0150016	0.0115078	CD86/VSIG4/CD28/SASH3/PTPRC/CCR2	6
BP	GO:0045058	T cell selection	6/498	49/18866	0.00175372	0.0150016	0.0115078	CD1D/CCR7/CD3D/CD28/SYK/PTPRC	6
BP	GO:0070231	T cell apoptotic process	6/498	49/18866	0.00175372	0.0150016	0.0115078	IL2RA/IL7R/DOCK8/CD27/CCL5/GPAM	6
BP	GO:0007187	G protein-coupled receptor signaling pathway, coupled to cyclic nucleotide second messenger	16/498	263/18866	0.00175518	0.0150016	0.0115078	ADGRD1/CCR1/GNA15/ADGRE2/GPR65/ADCYAP1/FPR1/ADGRG2/PTGFR/RGS1/CXCL10/PTHLH/ADRA2A/ADGRL4/PLN/EDNRA	16
BP	GO:0052126	movement in host environment	12/498	169/18866	0.00180684	0.0154102	0.0118212	CXCL8/CD86/CLEC4G/CR1/VAMP8/FCN1/CCR5/CLEC5A/MRC1/CXCR4/HYAL1/DPP4	12
BP	GO:0007189	adenylate cyclase-activating G protein-coupled receptor signaling pathway	11/498	147/18866	0.00182863	0.0155298	0.011913	ADGRD1/ADGRE2/GPR65/ADCYAP1/ADGRG2/PTGFR/CXCL10/PTHLH/ADRA2A/ADGRL4/PLN	11
BP	GO:0051384	response to glucocorticoid	11/498	147/18866	0.00182863	0.0155298	0.011913	GPR83/AIF1/FAM107A/ADCYAP1/ALDH3A1/STC1/GJB2/IGFBP2/ADIPOQ/ANXA3/SDC1	11
BP	GO:0051047	positive regulation of secretion	19/498	340/18866	0.00183335	0.0155368	0.0119184	CD33/FCER1G/ITGB2/TLR2/S100A8/TREM2/VAMP8/SPP1/SYK/KMO/ADCYAP1/CLEC5A/CRTAM/CD38/KISS1/SYBU/MYRIP/SLC6A1/SDC1	19
BP	GO:0002824	positive regulation of adaptive immune response based on somatic recombination of immune receptors built from immunoglobulin superfamily domains	9/498	105/18866	0.00184974	0.0155695	0.0119435	CD1D/FCER1G/CD28/SASH3/BTK/PTPRC/IL18/CCR2/CCL19	9
BP	GO:0007202	activation of phospholipase C activity	5/498	34/18866	0.00185667	0.0155695	0.0119435	C5AR1/ITK/CD86/GNA15/EDNRA	5
BP	GO:0018149	peptide cross-linking	5/498	34/18866	0.00185667	0.0155695	0.0119435	CSTA/NDNF/F13A1/SPOCK3/PI3	5
BP	GO:0051482	positive regulation of cytosolic calcium ion concentration involved in phospholipase C-activating G protein-coupled signaling pathway	5/498	34/18866	0.00185667	0.0155695	0.0119435	C3AR1/GNA15/GPR65/KISS1/P2RY8	5
BP	GO:0070232	regulation of T cell apoptotic process	5/498	34/18866	0.00185667	0.0155695	0.0119435	IL7R/DOCK8/CD27/CCL5/GPAM	5
BP	GO:0050918	positive chemotaxis	7/498	67/18866	0.00189741	0.0158526	0.0121606	CXCL8/SCG2/F3/CORO1A/CCL5/CXCL10/ANGPT2	7
BP	GO:0002291	T cell activation via T cell receptor contact with antigen bound to MHC molecule on antigen presenting cell	3/498	10/18866	0.00191024	0.0158526	0.0121606	LILRB1/ITGAL/HLA-DMB	3
BP	GO:0006569	tryptophan catabolic process	3/498	10/18866	0.00191024	0.0158526	0.0121606	TDO2/KYNU/KMO	3
BP	GO:0042436	indole-containing compound catabolic process	3/498	10/18866	0.00191024	0.0158526	0.0121606	TDO2/KYNU/KMO	3
BP	GO:0046218	indolalkylamine catabolic process	3/498	10/18866	0.00191024	0.0158526	0.0121606	TDO2/KYNU/KMO	3
BP	GO:0030502	negative regulation of bone mineralization	4/498	21/18866	0.00200873	0.0164988	0.0126563	SRGN/CCR1/SOX9/GREM1	4
BP	GO:0042107	cytokine metabolic process	4/498	21/18866	0.00200873	0.0164988	0.0126563	CD28/SYK/IL18/RNF128	4
BP	GO:0061042	vascular wound healing	4/498	21/18866	0.00200873	0.0164988	0.0126563	SMOC2/HPSE/NDNF/CXCR4	4
BP	GO:0061213	positive regulation of mesonephros development	4/498	21/18866	0.00200873	0.0164988	0.0126563	SOX8/SOX9/GREM1/NOG	4
BP	GO:1903978	regulation of microglial cell activation	4/498	21/18866	0.00200873	0.0164988	0.0126563	CST7/CTSC/TREM2/PTPRC	4
BP	GO:0072001	renal system development	17/498	292/18866	0.00204139	0.0167327	0.0128357	BMPER/VANGL2/SOX8/NFIA/SOX9/PODXL/KIRREL3/OSR1/SALL1/MMP9/GREM1/ADIPOQ/ENPEP/ANGPT2/HPGD/NOG/SDC1	17
BP	GO:0050766	positive regulation of phagocytosis	7/498	68/18866	0.00206804	0.0169165	0.0129767	FCER1G/CD300LF/IL2RB/TREM2/NCKAP1L/PTPRC/FCGR2B	7
BP	GO:0001914	regulation of T cell mediated cytotoxicity	5/498	35/18866	0.0021198	0.0171992	0.0131936	LILRB1/CD1D/IL7R/PTPRC/FCGR2B	5
BP	GO:0003203	endocardial cushion morphogenesis	5/498	35/18866	0.0021198	0.0171992	0.0131936	SOX9/TMEM100/NOS3/GATA5/NOG	5
BP	GO:0032735	positive regulation of interleukin-12 production	5/498	35/18866	0.0021198	0.0171992	0.0131936	CCR7/IRF8/TLR2/SYK/CCL19	5
BP	GO:0033687	osteoblast proliferation	5/498	35/18866	0.0021198	0.0171992	0.0131936	SOX8/HPSE/TMEM119/GREM1/CTHRC1	5
BP	GO:0002062	chondrocyte differentiation	9/498	108/18866	0.00224677	0.0181842	0.0139492	COL11A1/RUNX3/SOX9/OSR1/TGFBI/CCN3/GREM1/FGF9/PTHLH	9
BP	GO:0050854	regulation of antigen receptor-mediated signaling pathway	7/498	69/18866	0.00225029	0.0181842	0.0139492	CD300A/TRAT1/CCR7/PVRIG/LCK/PTPRC/FCGR2B	7
BP	GO:0051090	regulation of DNA-binding transcription factor activity	23/498	455/18866	0.00237243	0.0188949	0.0144944	HCK/IL18RAP/ITGB2/S100A9/ADORA3/TLR2/S100A8/NDP/AIM2/EOMES/HCLS1/SYK/BTK/HMOX1/PLPP3/IL18/KIT/RELN/GREM1/WNT2/BEX1/ANXA3/ID1	23
BP	GO:0002224	toll-like receptor signaling pathway	11/498	152/18866	0.00238077	0.0188949	0.0144944	CD300A/ITGB2/CD300LF/S100A9/CTSS/TLR2/S100A8/PIK3AP1/BTK/TLR8/LY96	11
BP	GO:0043112	receptor metabolic process	13/498	198/18866	0.00238346	0.0188949	0.0144944	LILRB1/TRAT1/CXCL8/FCER1G/ITGB2/NSG1/ZNRF3/APELA/SYK/GPRASP1/VLDLR/GREM1/ADIPOQ	13
BP	GO:0001912	positive regulation of leukocyte mediated cytotoxicity	6/498	52/18866	0.00238915	0.0188949	0.0144944	CD1D/TYROBP/IL18RAP/RASGRP1/PTPRC/CRTAM	6
BP	GO:0002313	mature B cell differentiation involved in immune response	4/498	22/18866	0.00240444	0.0188949	0.0144944	POU2AF1/DOCK10/GPR183/FCGR2B	4
BP	GO:0032928	regulation of superoxide anion generation	4/498	22/18866	0.00240444	0.0188949	0.0144944	TYROBP/ITGB2/SYK/ACP5	4
BP	GO:0034104	negative regulation of tissue remodeling	4/498	22/18866	0.00240444	0.0188949	0.0144944	TMEM119/TNFRSF11B/CD38/GREM1	4
BP	GO:0045061	thymic T cell selection	4/498	22/18866	0.00240444	0.0188949	0.0144944	CCR7/CD3D/CD28/PTPRC	4
BP	GO:0090189	regulation of branching involved in ureteric bud morphogenesis	4/498	22/18866	0.00240444	0.0188949	0.0144944	SOX8/SOX9/GREM1/NOG	4
BP	GO:0009595	detection of biotic stimulus	5/498	36/18866	0.0024091	0.0188949	0.0144944	CD1D/TLR2/TREM2/CRTAM/LY96	5
BP	GO:0031128	developmental induction	5/498	36/18866	0.0024091	0.0188949	0.0144944	SOX8/SOX9/SALL1/WNT2/GATA5	5
BP	GO:0042554	superoxide anion generation	5/498	36/18866	0.0024091	0.0188949	0.0144944	TYROBP/ITGB2/NCF2/SYK/ACP5	5
BP	GO:0046633	alpha-beta T cell proliferation	5/498	36/18866	0.0024091	0.0188949	0.0144944	CD28/SYK/PTPRC/IL18/CCR2	5
BP	GO:1905332	positive regulation of morphogenesis of an epithelium	5/498	36/18866	0.0024091	0.0188949	0.0144944	SOX8/SOX9/GREM1/WNT2/NOG	5
BP	GO:2000516	positive regulation of CD4-positive, alpha-beta T cell activation	5/498	36/18866	0.0024091	0.0188949	0.0144944	CD86/SASH3/NCKAP1L/IL18/CCL19	5
BP	GO:0019933	cAMP-mediated signaling	13/498	199/18866	0.0024905	0.0194951	0.0149548	ADGRD1/PRKAR2B/SOX9/ADGRE2/GPR65/ADCYAP1/ADGRG2/PTGFR/CXCL10/PTHLH/ADRA2A/ADGRL4/PLN	13
BP	GO:0002821	positive regulation of adaptive immune response	9/498	110/18866	0.00254713	0.0198994	0.015265	CD1D/FCER1G/CD28/SASH3/BTK/PTPRC/IL18/CCR2/CCL19	9
BP	GO:0001820	serotonin secretion	3/498	11/18866	0.00257536	0.0199641	0.0153145	LILRB1/FCER1G/SYK	3
BP	GO:0045060	negative thymic T cell selection	3/498	11/18866	0.00257536	0.0199641	0.0153145	CCR7/CD28/PTPRC	3
BP	GO:0060272	embryonic skeletal joint morphogenesis	3/498	11/18866	0.00257536	0.0199641	0.0153145	OSR1/HYAL1/NOG	3
BP	GO:0070189	kynurenine metabolic process	3/498	11/18866	0.00257536	0.0199641	0.0153145	TDO2/KYNU/KMO	3
BP	GO:0019935	cyclic-nucleotide-mediated signaling	14/498	224/18866	0.00260056	0.0201204	0.0154345	ADGRD1/PRKAR2B/SOX9/ADGRE2/GPR65/ADCYAP1/ADGRG2/PTGFR/CXCL10/PTHLH/IRAG1/ADRA2A/ADGRL4/PLN	14
BP	GO:0061756	leukocyte adhesion to vascular endothelial cell	6/498	53/18866	0.00263524	0.0203494	0.0156101	ITGB2/VCAM1/CCR2/CCL21/SELL/ITGA4	6
BP	GO:0035690	cellular response to drug	7/498	71/18866	0.00265176	0.0204375	0.0156777	CD69/SLAMF8/FBP1/AIM2/CXCR4/PPP1R14A/ADIPOQ	7
BP	GO:2000273	positive regulation of signaling receptor activity	5/498	37/18866	0.00272605	0.0209696	0.0160859	CCR2/RELN/GREM1/BTC/ADRA2A	5
BP	GO:0050808	synapse organization	22/498	433/18866	0.00274742	0.0210934	0.0161809	C5AR1/SRGN/C1QB/PCDHB5/LILRB2/WASF3/NFIA/TLR2/TREM2/KIRREL3/DOCK10/IGSF21/C1QA/CTTNBP2/IL10RA/RELN/C1QC/SYBU/CLSTN2/FCGR2B/SLC6A1/CBLN1	22
BP	GO:0072243	metanephric nephron epithelium development	4/498	23/18866	0.00285063	0.0218439	0.0167565	SOX8/SOX9/OSR1/ADIPOQ	4
BP	GO:0009306	protein secretion	23/498	462/18866	0.00286988	0.0219494	0.0168375	CD33/SRGN/LCP2/SCG2/TLR2/PLEK/TREM2/SYK/ADCYAP1/CLEC5A/TLR8/CRTAM/CD38/CCN3/SUCNR1/DPP4/CCL5/GPAM/SYBU/MYRIP/FCGR2B/ADRA2A/CBLN1	23
BP	GO:0002791	regulation of peptide secretion	20/498	381/18866	0.00291185	0.0221987	0.0170288	CD33/SRGN/TLR2/S100A8/TREM2/SYK/ADCYAP1/CLEC5A/TLR8/CRTAM/CD38/CCN3/KISS1/DPP4/CCL5/GPAM/SYBU/MYRIP/FCGR2B/ADRA2A	20
BP	GO:0008360	regulation of cell shape	11/498	156/18866	0.00291359	0.0221987	0.0170288	HCK/ITGB2/RHOH/ARHGAP18/LST1/CORO1A/WASF3/RAC2/KIT/CSF1R/CCL11	11
BP	GO:0035592	establishment of protein localization to extracellular region	23/498	463/18866	0.00294766	0.0223929	0.0171777	CD33/SRGN/LCP2/SCG2/TLR2/PLEK/TREM2/SYK/ADCYAP1/CLEC5A/TLR8/CRTAM/CD38/CCN3/SUCNR1/DPP4/CCL5/GPAM/SYBU/MYRIP/FCGR2B/ADRA2A/CBLN1	23
BP	GO:0098742	cell-cell adhesion via plasma-membrane adhesion molecules	16/498	277/18866	0.00295027	0.0223929	0.0171777	CADM3/JAML/ITGAL/ITGB2/PCDHB5/PCDHB15/KIRREL3/VCAM1/IGSF21/CRTAM/CDH19/ADIPOQ/GATA5/CLSTN2/SELL/CBLN1	16
BP	GO:0016311	dephosphorylation	24/498	492/18866	0.00304724	0.0230852	0.0177088	CD300A/PTPN13/CD33/SH3RF2/LILRB2/FBP1/LCK/TIGAR/PLEK/NCKAP1L/PTP4A3/PTPRC/PLPP3/ATP1A2/PTPRB/ACP5/PPP1R14A/RCAN2/CILP/CA3/PPP1R1B/PTPRR/PLPP4/PTPN20	24
BP	GO:0110053	regulation of actin filament organization	16/498	278/18866	0.00305661	0.0231001	0.0177202	CCR7/HCK/CORO2B/ARHGAP18/GMFG/CORO1A/WASF3/PLEK/HCLS1/NCKAP1L/GPR65/CAPG/CCL21/CCL11/MYOC/ID1	16
BP	GO:0043271	negative regulation of ion transport	11/498	157/18866	0.00306077	0.0231001	0.0177202	LILRB1/CD33/LILRB2/OSR1/ADCYAP1/MMP9/ATP1A2/STC1/NOS3/ADRA2A/PLN	11
BP	GO:0060348	bone development	13/498	204/18866	0.00308647	0.0232503	0.0178354	LILRB1/TYROBP/SOX9/TMEM119/MMP13/PTPRC/KIT/ACP5/STC1/GREM1/FREM1/CHAD/MYOC	13
BP	GO:0010517	regulation of phospholipase activity	7/498	73/18866	0.00310605	0.02331	0.0178812	C5AR1/ITK/CD86/GNA15/KIT/CCL5/EDNRA	7
BP	GO:0070227	lymphocyte apoptotic process	7/498	73/18866	0.00310605	0.02331	0.0178812	IL2RA/IL7R/BTK/DOCK8/CD27/CCL5/GPAM	7
BP	GO:1904894	positive regulation of receptor signaling pathway via STAT	8/498	93/18866	0.00319308	0.023883	0.0183208	CD300A/IL7R/HCLS1/IL18/KIT/CSF1R/IL10RA/CCL5	8
BP	GO:0060562	epithelial tube morphogenesis	18/498	331/18866	0.00319435	0.023883	0.0183208	VANGL2/SOX8/SOX9/PODXL/EOMES/SPINT2/OSR1/SALL1/CSF1R/CXCR4/NDRG4/GREM1/CTHRC1/WNT2/CXCL10/CCL11/NOG/EDNRA	18
BP	GO:0060402	calcium ion transport into cytosol	11/498	158/18866	0.00321387	0.0239841	0.0183983	CCR7/CORO1A/LCK/CCR5/PTPRC/CCL21/ATP1A2/MS4A1/CXCL10/PLN/CCL19	11
BP	GO:0007160	cell-matrix adhesion	14/498	230/18866	0.00330218	0.0243982	0.018716	CCR7/CORO2B/MMP12/ITGAL/ITGB2/HPSE/VCAM1/FAM107A/CCL21/PLAU/GREM1/ITGA4/FREM1/MYOC	14
BP	GO:0010001	glial cell differentiation	14/498	230/18866	0.00330218	0.0243982	0.018716	C5AR1/SOX8/S100A9/WASF3/SOX9/TLR2/S100A8/TREM2/C1QA/CXCR4/RELN/PLP1/NOG/MYOC	14
BP	GO:0051495	positive regulation of cytoskeleton organization	14/498	230/18866	0.00330218	0.0243982	0.018716	CCR7/HCK/GMFG/CORO1A/WASF3/PLEK/HCLS1/NCKAP1L/STMN2/GPR65/CCL21/CCL11/MYOC/ID1	14
BP	GO:0031342	negative regulation of cell killing	4/498	24/18866	0.00335029	0.0243982	0.018716	LILRB1/IL7R/PTPRC/FCGR2B	4
BP	GO:0098581	detection of external biotic stimulus	4/498	24/18866	0.00335029	0.0243982	0.018716	CD1D/TLR2/TREM2/LY96	4
BP	GO:0006801	superoxide metabolic process	7/498	74/18866	0.00335437	0.0243982	0.018716	NCF4/TYROBP/ITGB2/NCF2/SYK/ACP5/NOS3	7
BP	GO:1903036	positive regulation of response to wounding	7/498	74/18866	0.00335437	0.0243982	0.018716	SMOC2/F3/HPSE/PLEK/PLPP3/CXCR4/ADRA2A	7
BP	GO:0001821	histamine secretion	3/498	12/18866	0.00336695	0.0243982	0.018716	VAMP8/BTK/ADCYAP1	3
BP	GO:0002551	mast cell chemotaxis	3/498	12/18866	0.00336695	0.0243982	0.018716	RAC2/KIT/CCL11	3
BP	GO:0002923	regulation of humoral immune response mediated by circulating immunoglobulin	3/498	12/18866	0.00336695	0.0243982	0.018716	CR1/PTPRC/FCGR2B	3
BP	GO:0006568	tryptophan metabolic process	3/498	12/18866	0.00336695	0.0243982	0.018716	TDO2/KYNU/KMO	3
BP	GO:0032490	detection of molecule of bacterial origin	3/498	12/18866	0.00336695	0.0243982	0.018716	TLR2/TREM2/LY96	3
BP	GO:0033004	negative regulation of mast cell activation	3/498	12/18866	0.00336695	0.0243982	0.018716	CD300A/CD300LF/HMOX1	3
BP	GO:0038110	interleukin-2-mediated signaling pathway	3/498	12/18866	0.00336695	0.0243982	0.018716	IL2RA/IL2RB/SYK	3
BP	GO:0042492	gamma-delta T cell differentiation	3/498	12/18866	0.00336695	0.0243982	0.018716	NCKAP1L/SYK/PTPRC	3
BP	GO:0043383	negative T cell selection	3/498	12/18866	0.00336695	0.0243982	0.018716	CCR7/CD28/PTPRC	3
BP	GO:0001649	osteoblast differentiation	14/498	231/18866	0.00343291	0.0248312	0.0190481	SOX8/SOX9/SPP1/IBSP/TMEM119/GLIS1/CLEC5A/GREM1/CTHRC1/FGF9/PTHLH/NOG/MYOC/ID1	14
BP	GO:0002712	regulation of B cell mediated immunity	6/498	56/18866	0.00348807	0.0250941	0.0192498	FCER1G/CR1/CD28/BTK/PTPRC/FCGR2B	6
BP	GO:0002889	regulation of immunoglobulin mediated immune response	6/498	56/18866	0.00348807	0.0250941	0.0192498	FCER1G/CR1/CD28/BTK/PTPRC/FCGR2B	6
BP	GO:0070228	regulation of lymphocyte apoptotic process	6/498	56/18866	0.00348807	0.0250941	0.0192498	IL7R/BTK/DOCK8/CD27/CCL5/GPAM	6
BP	GO:0071692	protein localization to extracellular region	23/498	470/18866	0.00354359	0.0254477	0.0195211	CD33/SRGN/LCP2/SCG2/TLR2/PLEK/TREM2/SYK/ADCYAP1/CLEC5A/TLR8/CRTAM/CD38/CCN3/SUCNR1/DPP4/CCL5/GPAM/SYBU/MYRIP/FCGR2B/ADRA2A/CBLN1	23
BP	GO:0001822	kidney development	16/498	283/18866	0.00363698	0.0260199	0.01996	BMPER/VANGL2/SOX8/SOX9/PODXL/KIRREL3/OSR1/SALL1/MMP9/GREM1/ADIPOQ/ENPEP/ANGPT2/HPGD/NOG/SDC1	16
BP	GO:0003073	regulation of systemic arterial blood pressure	8/498	95/18866	0.00364151	0.0260199	0.01996	CTSG/SLC2A5/CMA1/CORO2B/CPA3/SUCNR1/NOS3/ENPEP	8
BP	GO:1902905	positive regulation of supramolecular fiber organization	13/498	208/18866	0.00364279	0.0260199	0.01996	CCR7/HCK/GMFG/CORO1A/WASF3/PLEK/NCKAP1L/STMN2/GPR65/CCL21/CCL11/MYOC/ID1	13
BP	GO:0046330	positive regulation of JNK cascade	10/498	138/18866	0.00365967	0.0260939	0.0200168	CCR7/SH3RF2/RASGRP1/FZD10/VANGL2/SYK/CCL21/CD27/FCGR2B/CCL19	10
BP	GO:0061005	cell differentiation involved in kidney development	6/498	57/18866	0.00381338	0.0271415	0.0208204	PODXL/OSR1/SALL1/MMP9/GREM1/ADIPOQ	6
BP	GO:0002433	immune response-regulating cell surface receptor signaling pathway involved in phagocytosis	10/498	139/18866	0.00385305	0.027222	0.0208821	CD247/IGKC/IGLC1/HCK/NCKAP1L/SYK/IGLV1-44/PTPRC/FCGR2B/PLPP4	10
BP	GO:0038096	Fc-gamma receptor signaling pathway involved in phagocytosis	10/498	139/18866	0.00385305	0.027222	0.0208821	CD247/IGKC/IGLC1/HCK/NCKAP1L/SYK/IGLV1-44/PTPRC/FCGR2B/PLPP4	10
BP	GO:0090184	positive regulation of kidney development	5/498	40/18866	0.00385745	0.027222	0.0208821	SOX8/SOX9/GREM1/ADIPOQ/NOG	5
BP	GO:0008306	associative learning	7/498	76/18866	0.00389611	0.027222	0.0208821	MEIS2/KIT/ATP1A2/NDRG4/RELN/SLC6A1/PPP1R1B	7
BP	GO:0033077	T cell differentiation in thymus	7/498	76/18866	0.00389611	0.027222	0.0208821	CCR7/CD3D/RASGRP1/IL7R/CD28/PTPRC/VNN1	7
BP	GO:0033555	multicellular organismal response to stress	7/498	76/18866	0.00389611	0.027222	0.0208821	PIRT/THBS4/ADCYAP1/ATP1A2/RELN/DPP4/GJA4	7
BP	GO:0060193	positive regulation of lipase activity	7/498	76/18866	0.00389611	0.027222	0.0208821	C5AR1/ITK/CD86/GNA15/KIT/CCL5/EDNRA	7
BP	GO:0060415	muscle tissue morphogenesis	7/498	76/18866	0.00389611	0.027222	0.0208821	PKP2/COL11A1/VANGL2/PAX7/WNT2/ACTC1/NOG	7
BP	GO:0043302	positive regulation of leukocyte degranulation	4/498	25/18866	0.00390635	0.027222	0.0208821	FCER1G/ITGB2/VAMP8/SYK	4
BP	GO:0045662	negative regulation of myoblast differentiation	4/498	25/18866	0.00390635	0.027222	0.0208821	SOX8/SOX9/IL18/CXCL10	4
BP	GO:0050857	positive regulation of antigen receptor-mediated signaling pathway	4/498	25/18866	0.00390635	0.027222	0.0208821	TRAT1/CCR7/LCK/PTPRC	4
BP	GO:0061217	regulation of mesonephros development	4/498	25/18866	0.00390635	0.027222	0.0208821	SOX8/SOX9/GREM1/NOG	4
BP	GO:2000146	negative regulation of cell motility	19/498	365/18866	0.00400939	0.0278914	0.0213956	CD300A/CXCL13/AIF1/SLAMF8/ADORA3/MCTP1/SPINT2/HMOX1/CCL21/NDRG4/CCN3/STC1/GREM1/DPP4/ADIPOQ/ANGPT2/NOG/PTPRR/SPOCK3	19
BP	GO:0043542	endothelial cell migration	16/498	286/18866	0.00402673	0.0279634	0.0214509	CXCL13/BMPER/ITGB2/SMOC2/SCG2/HMOX1/PTP4A3/PLPP3/CCN3/STC1/GREM1/DPP4/NOS3/ANGPT2/ANXA3/ID1	16
BP	GO:0097553	calcium ion transmembrane import into cytosol	10/498	140/18866	0.00405442	0.0281069	0.021561	CCR7/CORO1A/LCK/CCR5/PTPRC/CCL21/ATP1A2/CXCL10/PLN/CCL19	10
BP	GO:1903532	positive regulation of secretion by cell	17/498	313/18866	0.00415399	0.0287474	0.0220522	CD33/FCER1G/ITGB2/TLR2/TREM2/VAMP8/SPP1/SYK/KMO/ADCYAP1/CLEC5A/CRTAM/CD38/KISS1/SYBU/MYRIP/SDC1	17
BP	GO:0061448	connective tissue development	15/498	262/18866	0.00426448	0.0292464	0.0224351	COL11A1/SOX8/RUNX3/SOX9/OSR1/MMP13/TGFBI/PAX7/CCN3/STC1/GREM1/HYAL1/FGF9/PTHLH/NOG	15
BP	GO:0031960	response to corticosteroid	11/498	164/18866	0.00426645	0.0292464	0.0224351	GPR83/AIF1/FAM107A/ADCYAP1/ALDH3A1/STC1/GJB2/IGFBP2/ADIPOQ/ANXA3/SDC1	11
BP	GO:0002921	negative regulation of humoral immune response	3/498	13/18866	0.00429191	0.0292464	0.0224351	CR1/VSIG4/FCGR2B	3
BP	GO:0031274	positive regulation of pseudopodium assembly	3/498	13/18866	0.00429191	0.0292464	0.0224351	CCR7/CCL21/KIT	3
BP	GO:0033089	positive regulation of T cell differentiation in thymus	3/498	13/18866	0.00429191	0.0292464	0.0224351	RASGRP1/IL7R/VNN1	3
BP	GO:0071352	cellular response to interleukin-2	3/498	13/18866	0.00429191	0.0292464	0.0224351	IL2RA/IL2RB/SYK	3
BP	GO:0097531	mast cell migration	3/498	13/18866	0.00429191	0.0292464	0.0224351	RAC2/KIT/CCL11	3
BP	GO:1903236	regulation of leukocyte tethering or rolling	3/498	13/18866	0.00429191	0.0292464	0.0224351	CCR2/CCL21/ITGA4	3
BP	GO:2001198	regulation of dendritic cell differentiation	3/498	13/18866	0.00429191	0.0292464	0.0224351	LILRB1/LILRB2/FCGR2B	3
BP	GO:0030890	positive regulation of B cell proliferation	5/498	41/18866	0.00429967	0.0292494	0.0224374	SASH3/NCKAP1L/GPR183/PTPRC/CD38	5
BP	GO:1901222	regulation of NIK/NF-kappaB signaling	9/498	119/18866	0.00431405	0.0292974	0.0224742	CD86/TLR2/TREM2/PTP4A3/IL18/CD27/CCN3/GREM1/CCL19	9
BP	GO:0019058	viral life cycle	18/498	341/18866	0.00435555	0.0294869	0.0226196	LAMP3/CXCL8/CCL8/CD86/SLPI/CLEC4G/CR1/NFIA/CD28/VAMP8/FCN1/CCR5/CLEC5A/MRC1/CXCR4/HYAL1/DPP4/CCL5	18
BP	GO:0050678	regulation of epithelial cell proliferation	20/498	395/18866	0.0043567	0.0294869	0.0226196	C5AR1/JAML/MMP12/SCG2/F3/RUNX3/SOX9/APELA/THBS4/OSR1/WFDC1/HMOX1/HYAL1/CCL5/FGF9/WNT2/CCL11/NOG/ITGA4/ID1	20
BP	GO:0001657	ureteric bud development	8/498	98/18866	0.00440372	0.0297549	0.0228251	BMPER/SOX8/SOX9/OSR1/SALL1/GREM1/NOG/SDC1	8
BP	GO:0010959	regulation of metal ion transport	20/498	396/18866	0.00447935	0.0300546	0.023055	LILRB1/PKP2/CD33/CCL4/CCR1/CORO1A/LILRB2/TREM2/OSR1/ADCYAP1/ATP1A2/CXCR4/STC1/TSPAN13/CCL5/NOS3/CXCL10/ADRA2A/PLN/PLPP4	20
BP	GO:0072073	kidney epithelium development	10/498	142/18866	0.00448208	0.0300546	0.023055	BMPER/SOX8/SOX9/PODXL/OSR1/SALL1/GREM1/ADIPOQ/NOG/SDC1	10
BP	GO:0043367	CD4-positive, alpha-beta T cell differentiation	7/498	78/18866	0.00450175	0.0300546	0.023055	CD86/RUNX3/SASH3/NCKAP1L/GPR183/IL18/CCL19	7
BP	GO:0042104	positive regulation of activated T cell proliferation	4/498	26/18866	0.00452168	0.0300546	0.023055	IL2RA/IL18/IGFBP2/GPAM	4
BP	GO:0050926	regulation of positive chemotaxis	4/498	26/18866	0.00452168	0.0300546	0.023055	CXCL8/SCG2/F3/ANGPT2	4
BP	GO:0060074	synapse maturation	4/498	26/18866	0.00452168	0.0300546	0.023055	NFIA/IGSF21/RELN/SYBU	4
BP	GO:0072202	cell differentiation involved in metanephros development	4/498	26/18866	0.00452168	0.0300546	0.023055	OSR1/SALL1/GREM1/ADIPOQ	4
BP	GO:0072273	metanephric nephron morphogenesis	4/498	26/18866	0.00452168	0.0300546	0.023055	SOX8/SOX9/SALL1/GREM1	4
BP	GO:1903010	regulation of bone development	4/498	26/18866	0.00452168	0.0300546	0.023055	LILRB1/TYROBP/TMEM119/GREM1	4
BP	GO:0019731	antibacterial humoral response	6/498	59/18866	0.00453073	0.0300546	0.023055	CTSG/JCHAIN/RNASE6/IGHM/SLPI/PI3	6
BP	GO:0043030	regulation of macrophage activation	6/498	59/18866	0.00453073	0.0300546	0.023055	CST7/CTSC/VSIG4/TREM2/PTPRC/FCGR2B	6
BP	GO:0060485	mesenchyme development	16/498	290/18866	0.00459909	0.0304575	0.0233641	FAM83D/SOX8/MEOX1/SOX9/EOMES/OSR1/GREM1/TMEM100/NOS3/FGF9/WNT2/GATA5/ACTC1/KBTBD8/NOG/EDNRA	16
BP	GO:2000116	regulation of cysteine-type endopeptidase activity	14/498	239/18866	0.00463835	0.0306668	0.0235247	LAMP3/RPS6KA1/TNFAIP8/CST7/PLAUR/F3/S100A9/S100A8/LCK/AIM2/SYK/CD27/MMP9/SOX7	14
BP	GO:0050830	defense response to Gram-positive bacterium	8/498	99/18866	0.00468327	0.030811	0.0236353	CTSG/C5AR1/RNASE6/TNFSF8/TLR2/MPEG1/ACP5/LYZ	8
BP	GO:0072163	mesonephric epithelium development	8/498	99/18866	0.00468327	0.030811	0.0236353	BMPER/SOX8/SOX9/OSR1/SALL1/GREM1/NOG/SDC1	8
BP	GO:0072164	mesonephric tubule development	8/498	99/18866	0.00468327	0.030811	0.0236353	BMPER/SOX8/SOX9/OSR1/SALL1/GREM1/NOG/SDC1	8
BP	GO:0008064	regulation of actin polymerization or depolymerization	12/498	190/18866	0.00470603	0.0309099	0.0237111	CCR7/HCK/ARHGAP18/GMFG/CORO1A/WASF3/PLEK/HCLS1/NCKAP1L/CAPG/CCL21/CCL11	12
BP	GO:0046006	regulation of activated T cell proliferation	5/498	42/18866	0.00477686	0.0312724	0.0239892	IL2RA/IL18/CRTAM/IGFBP2/GPAM	5
BP	GO:0048246	macrophage chemotaxis	5/498	42/18866	0.00477686	0.0312724	0.0239892	C5AR1/SLAMF8/C3AR1/CSF1R/CCL5	5
BP	GO:0030832	regulation of actin filament length	12/498	191/18866	0.0049052	0.0320551	0.0245896	CCR7/HCK/ARHGAP18/GMFG/CORO1A/WASF3/PLEK/HCLS1/NCKAP1L/CAPG/CCL21/CCL11	12
BP	GO:0032732	positive regulation of interleukin-1 production	6/498	60/18866	0.0049245	0.0320551	0.0245896	TYROBP/AIM2/MNDA/TLR8/IGHD/CCL19	6
BP	GO:0061098	positive regulation of protein tyrosine kinase activity	6/498	60/18866	0.0049245	0.0320551	0.0245896	CSF1R/RELN/GREM1/CCL5/BTC/ADRA2A	6
BP	GO:0099177	regulation of trans-synaptic signaling	22/498	455/18866	0.00493416	0.0320551	0.0245896	TYROBP/SRGN/NSG1/PRKAR2B/TUBB2B/LILRB2/MCTP1/KMO/FAM107A/ADCYAP1/CCR2/FABP5/KIT/ATP1A2/CD38/RELN/KISS1/ADIPOQ/SYBU/CLSTN2/SLC6A1/CBLN1	22
BP	GO:0106106	cold-induced thermogenesis	10/498	144/18866	0.0049445	0.0320551	0.0245896	PLAC8/SYK/ADCYAP1/IL18/CCR2/FABP5/ACADL/CXCR4/ADIPOQ/ID1	10
BP	GO:0120161	regulation of cold-induced thermogenesis	10/498	144/18866	0.0049445	0.0320551	0.0245896	PLAC8/SYK/ADCYAP1/IL18/CCR2/FABP5/ACADL/CXCR4/ADIPOQ/ID1	10
BP	GO:0051651	maintenance of location in cell	13/498	216/18866	0.00499927	0.0323577	0.0248218	CCR7/SRGN/S100A9/CORO1A/S100A8/LCK/CCR5/PTPRC/CCL21/ATP1A2/CXCL10/PLN/CCL19	13
BP	GO:0021782	glial cell development	9/498	122/18866	0.00507802	0.0328144	0.0251721	C5AR1/S100A9/WASF3/TLR2/S100A8/TREM2/C1QA/PLP1/MYOC	9
BP	GO:0007612	learning	10/498	145/18866	0.00518932	0.0334795	0.0256823	MEIS2/PRKAR2B/TLR2/KIT/ATP1A2/NDRG4/RELN/SLC6A1/GPR88/PPP1R1B	10
BP	GO:0072207	metanephric epithelium development	4/498	27/18866	0.00519903	0.0334881	0.0256889	SOX8/SOX9/OSR1/ADIPOQ	4
BP	GO:0030838	positive regulation of actin filament polymerization	8/498	101/18866	0.00528304	0.0339133	0.0260151	CCR7/HCK/GMFG/CORO1A/WASF3/NCKAP1L/CCL21/CCL11	8
BP	GO:0060191	regulation of lipase activity	8/498	101/18866	0.00528304	0.0339133	0.0260151	C5AR1/ITK/CD86/GNA15/KIT/CCL5/APOC1/EDNRA	8
BP	GO:0050856	regulation of T cell receptor signaling pathway	5/498	43/18866	0.00529047	0.0339133	0.0260151	CD300A/TRAT1/CCR7/PVRIG/LCK	5
BP	GO:0002793	positive regulation of peptide secretion	12/498	193/18866	0.00532371	0.0340626	0.0261296	CD33/TLR2/S100A8/TREM2/SYK/ADCYAP1/CLEC5A/CRTAM/CD38/KISS1/SYBU/MYRIP	12
BP	GO:0001886	endothelial cell morphogenesis	3/498	14/18866	0.00535635	0.0340626	0.0261296	ARHGEF26/STC1/ID1	3
BP	GO:0031272	regulation of pseudopodium assembly	3/498	14/18866	0.00535635	0.0340626	0.0261296	CCR7/CCL21/KIT	3
BP	GO:0070486	leukocyte aggregation	3/498	14/18866	0.00535635	0.0340626	0.0261296	S100A9/S100A8/RAC2	3
BP	GO:0070669	response to interleukin-2	3/498	14/18866	0.00535635	0.0340626	0.0261296	IL2RA/IL2RB/SYK	3
BP	GO:0031348	negative regulation of defense response	15/498	269/18866	0.00542191	0.0344248	0.0264075	LILRB1/TNFAIP8L2/MMP12/CST7/IL2RA/SLAMF8/CR1/VSIG4/WFDC1/ADCYAP1/PTPRC/CCN3/ACP5/ADIPOQ/FCGR2B	15
BP	GO:0001823	mesonephros development	8/498	103/18866	0.00593976	0.0374831	0.0287535	BMPER/SOX8/SOX9/OSR1/SALL1/GREM1/NOG/SDC1	8
BP	GO:0009074	aromatic amino acid family catabolic process	4/498	28/18866	0.00594107	0.0374831	0.0287535	HPD/TDO2/KYNU/KMO	4
BP	GO:0072376	protein activation cascade	4/498	28/18866	0.00594107	0.0374831	0.0287535	F3/VWF/F10/F13A1	4
BP	GO:0072378	blood coagulation, fibrin clot formation	4/498	28/18866	0.00594107	0.0374831	0.0287535	F3/VWF/F10/F13A1	4
BP	GO:2000514	regulation of CD4-positive, alpha-beta T cell activation	6/498	63/18866	0.00625664	0.0393805	0.030209	CD86/RUNX3/SASH3/NCKAP1L/IL18/CCL19	6
BP	GO:0017157	regulation of exocytosis	13/498	222/18866	0.00626149	0.0393805	0.030209	CD300A/FCER1G/ITGB2/SYT17/ADGRE2/VAMP8/RAC2/SYK/HMOX1/CCR2/FCGR2B/ADRA2A/SDC1	13
BP	GO:0002718	regulation of cytokine production involved in immune response	7/498	83/18866	0.00632554	0.0396586	0.0304223	LILRB1/FCER1G/SASH3/BTK/HMOX1/IL18/CCR2	7
BP	GO:0048644	muscle organ morphogenesis	7/498	83/18866	0.00632554	0.0396586	0.0304223	PKP2/COL11A1/VANGL2/PAX7/WNT2/ACTC1/NOG	7
BP	GO:0003197	endocardial cushion development	5/498	45/18866	0.00643264	0.0402669	0.030889	SOX9/TMEM100/NOS3/GATA5/NOG	5
BP	GO:0034638	phosphatidylcholine catabolic process	3/498	15/18866	0.00656558	0.0406537	0.0311857	PLA2G7/ENPP2/APOC1	3
BP	GO:0045779	negative regulation of bone resorption	3/498	15/18866	0.00656558	0.0406537	0.0311857	TMEM119/TNFRSF11B/CD38	3
BP	GO:0050862	positive regulation of T cell receptor signaling pathway	3/498	15/18866	0.00656558	0.0406537	0.0311857	TRAT1/CCR7/LCK	3
BP	GO:0051608	histamine transport	3/498	15/18866	0.00656558	0.0406537	0.0311857	VAMP8/BTK/ADCYAP1	3
BP	GO:0060009	Sertoli cell development	3/498	15/18866	0.00656558	0.0406537	0.0311857	SOX8/SOX9/SDC1	3
BP	GO:0060099	regulation of phagocytosis, engulfment	3/498	15/18866	0.00656558	0.0406537	0.0311857	CD300A/TREM2/NCKAP1L	3
BP	GO:0072498	embryonic skeletal joint development	3/498	15/18866	0.00656558	0.0406537	0.0311857	OSR1/HYAL1/NOG	3
BP	GO:0030833	regulation of actin filament polymerization	11/498	174/18866	0.00661349	0.040824	0.0313163	CCR7/HCK/ARHGAP18/GMFG/CORO1A/WASF3/HCLS1/NCKAP1L/CAPG/CCL21/CCL11	11
BP	GO:0097696	receptor signaling pathway via STAT	11/498	174/18866	0.00661349	0.040824	0.0313163	CD300A/IL7R/HCLS1/PTPRC/IL18/CCR2/KIT/CSF1R/IL10RA/CCL5/STAT4	11
BP	GO:0050890	cognition	16/498	302/18866	0.00672604	0.0414347	0.0317848	MEIS2/C5AR1/PRKAR2B/LILRB2/TLR2/FAM107A/KIT/ATP1A2/NDRG4/RELN/VLDLR/CCL11/SLC6A1/GPR88/PPP1R1B/HLA-DRA	16
BP	GO:0050886	endocrine process	7/498	84/18866	0.00674803	0.0414347	0.0317848	CTSG/CMA1/CPA3/KISS1/SUCNR1/NOS3/ENPEP	7
BP	GO:0050690	regulation of defense response to virus by virus	4/498	29/18866	0.00675036	0.0414347	0.0317848	CD247/HCK/CD28/LCK	4
BP	GO:0060135	maternal process involved in female pregnancy	6/498	64/18866	0.00675385	0.0414347	0.0317848	SPP1/PRDM1/STC1/GJB2/ANGPT2/MMP7	6
BP	GO:0048659	smooth muscle cell proliferation	11/498	175/18866	0.00689488	0.0422351	0.0323988	AIF1/HMOX1/IL18/MMP9/NDRG4/CCN3/CCL5/NOS3/FGF9/ADIPOQ/HPGD	11
BP	GO:0001655	urogenital system development	17/498	330/18866	0.00696204	0.0425813	0.0326643	BMPER/VANGL2/SOX8/NFIA/SOX9/PODXL/KIRREL3/OSR1/SALL1/MMP9/GREM1/ADIPOQ/ENPEP/ANGPT2/HPGD/NOG/SDC1	17
BP	GO:0014812	muscle cell migration	8/498	106/18866	0.00703893	0.0429858	0.0329746	AIF1/THBS4/PLAU/NDRG4/CCN3/CCL5/FGF9/ADIPOQ	8
BP	GO:0035987	endodermal cell differentiation	5/498	46/18866	0.007064	0.0430076	0.0329914	COL11A1/ITGB2/EOMES/MMP9/ITGA4	5
BP	GO:0050798	activated T cell proliferation	5/498	46/18866	0.007064	0.0430076	0.0329914	IL2RA/IL18/CRTAM/IGFBP2/GPAM	5
BP	GO:0001763	morphogenesis of a branching structure	12/498	201/18866	0.00728993	0.0442484	0.0339432	VANGL2/SOX8/SOX9/SPINT2/PRDM1/RSPO3/SALL1/GREM1/WNT2/CCL11/NOG/EDNRA	12
BP	GO:0002221	pattern recognition receptor signaling pathway	12/498	201/18866	0.00728993	0.0442484	0.0339432	CD300A/ITGB2/CD300LF/S100A9/CTSS/TLR2/S100A8/FCN1/PIK3AP1/BTK/TLR8/LY96	12
BP	GO:0048608	reproductive structure development	21/498	443/18866	0.00737748	0.044712	0.0342988	SOX8/SOX9/APELA/NDP/EOMES/SPINT2/SPP1/PRDM1/RSPO3/OSR1/SALL1/ADCYAP1/KIT/STC1/GJB2/NOS3/FGF9/WNT2/COL9A3/NOG/SDC1	21
BP	GO:0048265	response to pain	4/498	30/18866	0.00762935	0.0460293	0.0353093	PIRT/THBS4/RELN/GJA4	4
BP	GO:0060055	angiogenesis involved in wound healing	4/498	30/18866	0.00762935	0.0460293	0.0353093	SMOC2/HPSE/NDNF/CXCR4	4
BP	GO:0061082	myeloid leukocyte cytokine production	4/498	30/18866	0.00762935	0.0460293	0.0353093	LILRB1/FCER1G/HMOX1/KIT	4
BP	GO:0034109	homotypic cell-cell adhesion	7/498	86/18866	0.0076554	0.0461169	0.0353765	PKP2/PLAUR/PLEK/SYK/PLPP3/CCL5/HBB	7
BP	GO:0008542	visual learning	5/498	47/18866	0.00773738	0.0465406	0.0357016	MEIS2/KIT/ATP1A2/NDRG4/PPP1R1B	5
BP	GO:0048705	skeletal system morphogenesis	13/498	228/18866	0.00776538	0.0466389	0.035777	COL11A1/SOX9/TMEM119/OSR1/MMP13/ACP5/STC1/GREM1/HYAL1/HOXD8/NOG/FREM1/CHAD	13
BP	GO:0060401	cytosolic calcium ion transport	11/498	178/18866	0.00779551	0.0467497	0.0358619	CCR7/CORO1A/LCK/CCR5/PTPRC/CCL21/ATP1A2/MS4A1/CXCL10/PLN/CCL19	11
BP	GO:0072171	mesonephric tubule morphogenesis	6/498	66/18866	0.00783322	0.0469055	0.0359814	SOX8/SOX9/OSR1/SALL1/GREM1/NOG	6
BP	GO:0032526	response to retinoic acid	8/498	108/18866	0.00785267	0.0469517	0.0360169	FZD10/SOX9/OSR1/CD38/BRINP3/GJB2/IGFBP2/WNT2	8
BP	GO:0031269	pseudopodium assembly	3/498	16/18866	0.00792421	0.047028	0.0360754	CCR7/CCL21/KIT	3
BP	GO:0033008	positive regulation of mast cell activation involved in immune response	3/498	16/18866	0.00792421	0.047028	0.0360754	FCER1G/VAMP8/SYK	3
BP	GO:0043306	positive regulation of mast cell degranulation	3/498	16/18866	0.00792421	0.047028	0.0360754	FCER1G/VAMP8/SYK	3
BP	GO:0090136	epithelial cell-cell adhesion	3/498	16/18866	0.00792421	0.047028	0.0360754	THBS4/KIT/CCN3	3
BP	GO:1905153	regulation of membrane invagination	3/498	16/18866	0.00792421	0.047028	0.0360754	CD300A/TREM2/NCKAP1L	3
BP	GO:0061458	reproductive system development	21/498	447/18866	0.00812838	0.0481682	0.0369501	SOX8/SOX9/APELA/NDP/EOMES/SPINT2/SPP1/PRDM1/RSPO3/OSR1/SALL1/ADCYAP1/KIT/STC1/GJB2/NOS3/FGF9/WNT2/COL9A3/NOG/SDC1	21
BP	GO:1990845	adaptive thermogenesis	10/498	155/18866	0.00819477	0.0484898	0.0371968	PLAC8/SYK/ADCYAP1/IL18/CCR2/FABP5/ACADL/CXCR4/ADIPOQ/ID1	10
BP	GO:1900271	regulation of long-term synaptic potentiation	5/498	48/18866	0.00845412	0.0499505	0.0383173	TYROBP/NSG1/LILRB2/FAM107A/RELN	5

## Sheet: CC
ONTOLOGY	ID	Description	GeneRatio	BgRatio	pvalue	p.adjust	qvalue	geneID	Count
CC	GO:0009897	external side of plasma membrane	45/522	417/19559	1.51207e-15	5.29223e-13	4.45661e-13	LILRB1/IGKC/CD1D/TRBC1/IGLC1/CCR7/CD33/CD69/CD8A/CD3D/IGHM/FCER1G/IL2RA/CD2/ITGB2/CD86/IL7R/F3/CCR1/CD28/IL2RB/FCN1/SCARA5/CCR5/VCAM1/CD163/IGSF21/PTPRC/CCR2/CD27/KIT/F10/CXCR4/TLR8/IGHD/MS4A1/WNT2/FCGR2B/CXCL10/CD163L1/LIFR/ENPEP/SELL/CD79A/SDC1	45
CC	GO:0062023	collagen-containing extracellular matrix	44/522	427/19559	1.68514e-14	2.94899e-12	2.48336e-12	COL6A6/CTSG/CMA1/COL11A1/SCARA3/CPA3/SMOC2/SLPI/CTSC/C1QB/COL10A1/F3/S100A9/VWF/CTSS/EMILIN3/S100A8/NDP/ANGPTL7/FCN1/MFAP5/ADAMDEC1/THBS4/TPSB2/C1QA/TPSAB1/MMP9/TGFBI/F13A1/CCN3/SERPINA1/C1QC/GREM1/CTHRC1/FGF9/ADIPOQ/CILP/WNT2/COL9A3/ANGPT2/ANGPTL1/FREM1/CBLN1/MYOC	44
CC	GO:0070820	tertiary granule	26/522	164/19559	2.52957e-13	2.95116e-11	2.48519e-11	CD300A/PPBP/CD33/TBC1D10C/FCER1G/ITGB2/GPR84/LAIR1/CR1/LILRB2/CTSS/CXCL1/VAMP8/DOK3/NCKAP1L/OSCAR/FPR1/MMP9/PLAU/CLEC5A/PTPRB/CD93/HBB/OLR1/CHIT1/LYZ	26
CC	GO:0030667	secretory granule membrane	32/522	306/19559	4.84062e-11	4.23555e-09	3.56678e-09	LAMP3/CD300A/C5AR1/SLC2A5/CD33/TBC1D10C/TYROBP/FCGR3B/FCER1G/ITGAL/ITGB2/C3AR1/PLAUR/GPR84/LAIR1/CR1/LILRB2/TLR2/VAMP8/DOK3/NCKAP1L/PTPRC/FPR1/FABP5/PLAU/CLEC5A/PTPRB/CD38/CD93/VNN1/OLR1/SELL	32
CC	GO:0042581	specific granule	21/522	160/19559	1.85138e-09	1.29596e-07	1.09134e-07	SLC2A5/CD33/ITGAL/ITGB2/C3AR1/SLPI/PLAUR/GPR84/LAIR1/HPSE/CXCL1/VAMP8/OSCAR/PLAU/CLEC5A/PTPRB/CD93/OLR1/CHIT1/ANXA3/LYZ	21
CC	GO:0070821	tertiary granule membrane	13/522	73/19559	6.00078e-08	3.50045e-06	2.94775e-06	CD300A/CD33/FCER1G/ITGB2/GPR84/LAIR1/LILRB2/VAMP8/PLAU/CLEC5A/PTPRB/CD93/OLR1	13
CC	GO:0035579	specific granule membrane	14/522	91/19559	1.27023e-07	6.35116e-06	5.34834e-06	SLC2A5/CD33/ITGAL/ITGB2/C3AR1/PLAUR/GPR84/LAIR1/VAMP8/PLAU/CLEC5A/PTPRB/CD93/OLR1	14
CC	GO:0034774	secretory granule lumen	27/522	322/19559	1.71699e-07	7.51185e-06	6.32577e-06	PLAC8/CTSG/AMPD3/PPBP/RNASE2/SRGN/ITIH3/ARHGAP9/SLPI/GMFG/CTSC/F5/S100A9/VWF/HPSE/S100A8/CXCL1/BIN2/FCN1/MNDA/OSCAR/CTSW/FABP5/F13A1/SERPINA1/CHIT1/LYZ	27
CC	GO:0060205	cytoplasmic vesicle lumen	27/522	326/19559	2.20099e-07	8.55941e-06	7.20792e-06	PLAC8/CTSG/AMPD3/PPBP/RNASE2/SRGN/ITIH3/ARHGAP9/SLPI/GMFG/CTSC/F5/S100A9/VWF/HPSE/S100A8/CXCL1/BIN2/FCN1/MNDA/OSCAR/CTSW/FABP5/F13A1/SERPINA1/CHIT1/LYZ	27
CC	GO:0031983	vesicle lumen	27/522	328/19559	2.48783e-07	8.7074e-06	7.33255e-06	PLAC8/CTSG/AMPD3/PPBP/RNASE2/SRGN/ITIH3/ARHGAP9/SLPI/GMFG/CTSC/F5/S100A9/VWF/HPSE/S100A8/CXCL1/BIN2/FCN1/MNDA/OSCAR/CTSW/FABP5/F13A1/SERPINA1/CHIT1/LYZ	27
CC	GO:0042613	MHC class II protein complex	6/522	16/19559	2.2393e-06	7.12504e-05	6.00004e-05	HLA-DOB/HLA-DMB/HLA-DMA/HLA-DPA1/HLA-DQB1/HLA-DRA	6
CC	GO:0045121	membrane raft	25/522	329/19559	2.96796e-06	8.43426e-05	7.10253e-05	HCK/CD8A/RGS19/CD2/LCP2/ITGB2/PRKAR2B/HPSE/CD48/TLR2/LCK/PODXL/PLVAP/BTK/HMOX1/PTPRC/PLPP3/ATP1A2/MS4A1/DPP4/NOS3/OLR1/PLLP/MALL/CD79A	25
CC	GO:0098857	membrane microdomain	25/522	330/19559	3.13272e-06	8.43426e-05	7.10253e-05	HCK/CD8A/RGS19/CD2/LCP2/ITGB2/PRKAR2B/HPSE/CD48/TLR2/LCK/PODXL/PLVAP/BTK/HMOX1/PTPRC/PLPP3/ATP1A2/MS4A1/DPP4/NOS3/OLR1/PLLP/MALL/CD79A	25
CC	GO:0101003	ficolin-1-rich granule membrane	10/522	61/19559	4.469e-06	0.000111725	9.40841e-05	CD300A/TBC1D10C/FCER1G/ITGB2/CR1/LILRB2/DOK3/NCKAP1L/FPR1/CD93	10
CC	GO:0098589	membrane region	25/522	343/19559	6.18639e-06	0.000144349	0.000121557	HCK/CD8A/RGS19/CD2/LCP2/ITGB2/PRKAR2B/HPSE/CD48/TLR2/LCK/PODXL/PLVAP/BTK/HMOX1/PTPRC/PLPP3/ATP1A2/MS4A1/DPP4/NOS3/OLR1/PLLP/MALL/CD79A	25
CC	GO:0001772	immunological synapse	8/522	39/19559	7.24059e-06	0.000158388	0.000133379	GZMB/RHOH/CORO1A/GZMA/CD28/LCK/CD37/CRTAM	8
CC	GO:0005581	collagen trimer	11/522	87/19559	1.97548e-05	0.000406717	0.000342498	COL6A6/COL11A1/SCARA3/C1QB/COL10A1/FCN1/C1QA/C1QC/CTHRC1/ADIPOQ/COL9A3	11
CC	GO:0042611	MHC protein complex	6/522	25/19559	4.036e-05	0.000784778	0.000660866	HLA-DOB/HLA-DMB/HLA-DMA/HLA-DPA1/HLA-DQB1/HLA-DRA	6
CC	GO:1904724	tertiary granule lumen	8/522	55/19559	9.85569e-05	0.00181552	0.00152886	PPBP/CTSS/CXCL1/OSCAR/MMP9/HBB/CHIT1/LYZ	8
CC	GO:0030139	endocytic vesicle	20/522	313/19559	0.000305538	0.00534691	0.00450266	NCF4/RAB38/NCF2/CORO1A/CTSS/TLR2/VAMP8/MPEG1/RAC2/SYK/CD163/FCGR1B/ATP6V0B/HLA-DPA1/DPP4/HBB/NOS3/ANXA3/HLA-DQB1/HLA-DRA	20
CC	GO:0045335	phagocytic vesicle	12/522	140/19559	0.00038027	0.00633784	0.00533713	NCF4/RAB38/NCF2/CORO1A/CTSS/TLR2/VAMP8/MPEG1/RAC2/SYK/ATP6V0B/ANXA3	12
CC	GO:0030666	endocytic vesicle membrane	13/522	164/19559	0.000470321	0.00748238	0.00630096	RAB38/CORO1A/TLR2/VAMP8/RAC2/CD163/FCGR1B/ATP6V0B/HLA-DPA1/NOS3/ANXA3/HLA-DQB1/HLA-DRA	13
CC	GO:0072562	blood microparticle	12/522	148/19559	0.000628394	0.00956252	0.00805265	IGKC/IGLC1/JCHAIN/IGHM/C1QB/F13A1/IGHD/HBD/C1QC/HBB/ACTC1/HPR	12
CC	GO:0005884	actin filament	10/522	118/19559	0.00124869	0.0182101	0.0153348	GAS7/HCK/RCSD1/AIF1/SMTNL2/CORO1A/HCLS1/RAC2/LCP1/ACTC1	10
CC	GO:0005775	vacuolar lumen	12/522	173/19559	0.00241001	0.0336949	0.0283746	PLAC8/CTSG/RNASE2/NSG1/CTSC/CTSS/HPSE/MNDA/FABP5/HYAL1/SDC1/LYZ	12
CC	GO:0042629	mast cell granule	4/522	22/19559	0.00250305	0.0336949	0.0283746	SRGN/RASGRP1/BTK/KIT	4
CC	GO:0005766	primary lysosome	11/522	155/19559	0.00301929	0.0377411	0.031782	PLAC8/CTSG/RNASE2/C3AR1/CTSC/VAMP8/MNDA/FPR1/FABP5/VNN1/LYZ	11
CC	GO:0042582	azurophil granule	11/522	155/19559	0.00301929	0.0377411	0.031782	PLAC8/CTSG/RNASE2/C3AR1/CTSC/VAMP8/MNDA/FPR1/FABP5/VNN1/LYZ	11
CC	GO:0044853	plasma membrane raft	9/522	113/19559	0.0032903	0.0397105	0.0334404	HCK/CD8A/LCP2/ITGB2/PLVAP/HMOX1/ATP1A2/MS4A1/NOS3	9

## Sheet: MF
ONTOLOGY	ID	Description	GeneRatio	BgRatio	pvalue	p.adjust	qvalue	geneID	Count
MF	GO:0140375	immune receptor activity	28/502	135/18352	3.91513e-17	2.22379e-14	1.8092e-14	LILRB1/C5AR1/CCR7/IL18RAP/FCER1G/IL2RA/IL21R/C3AR1/IL7R/F3/CCR1/CR1/LILRB2/HLA-DOB/IL2RB/CCR5/FCGR1B/FPR1/KLRF1/CCR2/CXCR4/IL10RA/HLA-DPA1/FCGR2B/LIFR/FPR3/HLA-DQB1/HLA-DRA	28
MF	GO:0008009	chemokine activity	16/502	49/18352	1.13043e-13	3.21042e-11	2.61189e-11	CXCL16/CXCL13/PPBP/CXCL5/CXCL8/CCL4/CCL8/CXCL3/CCL23/CXCL1/CCL21/CCL18/CCL5/CXCL10/CCL11/CCL19	16
MF	GO:0042379	chemokine receptor binding	17/502	70/18352	4.24763e-12	8.04219e-10	6.54285e-10	CXCL16/CXCL13/PPBP/CXCL5/CXCL8/CCL4/CCL8/CXCL3/CCL23/CXCL1/CCR2/CCL21/CCL18/CCL5/CXCL10/CCL11/CCL19	17
MF	GO:0001664	G protein-coupled receptor binding	32/502	293/18352	2.81356e-11	3.99526e-09	3.2504e-09	CXCL16/CXCL13/PPBP/CXCL5/CXCL8/CCL4/CCL8/CXCL3/CCL23/ZNRF3/GNA15/APELA/CXCL1/NDP/FCN1/RSPO3/ADCYAP1/FPR1/CCR2/CCL21/KISS1/CCL18/CTHRC1/CCL5/WNT2/CXCL10/CCL11/ADRA2A/PNOC/PPP1R1B/CCL19/MYOC	32
MF	GO:0005125	cytokine activity	26/502	235/18352	1.58718e-09	1.80304e-07	1.46689e-07	CXCL16/CXCL13/PPBP/CXCL5/CXCL8/CCL4/TNFSF8/CCL8/SCG2/CXCL3/CCL23/CXCL1/NDP/SPP1/IL18/CCL21/TNFRSF11B/IL17D/CCL18/GREM1/CCL5/ADIPOQ/WNT2/CXCL10/CCL11/CCL19	26
MF	GO:0008236	serine-type peptidase activity	22/502	187/18352	9.35972e-09	8.86053e-07	7.20862e-07	GZMB/CTSG/CMA1/CPVL/GZMK/CTSC/F3/GZMA/HTRA3/TPSB2/MMP1/TPSAB1/MMP9/PLAU/F10/SPCS3/RELN/DPP4/GZMH/HPR/MMP7/HTRA4	22
MF	GO:0017171	serine hydrolase activity	22/502	191/18352	1.38558e-08	1.1243e-06	9.14692e-07	GZMB/CTSG/CMA1/CPVL/GZMK/CTSC/F3/GZMA/HTRA3/TPSB2/MMP1/TPSAB1/MMP9/PLAU/F10/SPCS3/RELN/DPP4/GZMH/HPR/MMP7/HTRA4	22
MF	GO:0048018	receptor ligand activity	37/502	487/18352	2.28338e-08	1.6212e-06	1.31895e-06	CXCL16/CXCL13/PPBP/CXCL5/CXCL8/CCL4/TNFSF8/CCL8/GMFG/SCG2/CXCL3/CCL23/APELA/CXCL1/NDP/SPP1/THBS4/ADCYAP1/IL18/CCL21/TNFRSF11B/IL17D/CCN3/STC1/CCL18/GREM1/DPP4/CCL5/FGF9/ADIPOQ/WNT2/CXCL10/BTC/CCL11/PTHLH/PNOC/CCL19	37
MF	GO:0030546	signaling receptor activator activity	37/502	492/18352	2.97857e-08	1.87981e-06	1.52935e-06	CXCL16/CXCL13/PPBP/CXCL5/CXCL8/CCL4/TNFSF8/CCL8/GMFG/SCG2/CXCL3/CCL23/APELA/CXCL1/NDP/SPP1/THBS4/ADCYAP1/IL18/CCL21/TNFRSF11B/IL17D/CCN3/STC1/CCL18/GREM1/DPP4/CCL5/FGF9/ADIPOQ/WNT2/CXCL10/BTC/CCL11/PTHLH/PNOC/CCL19	37
MF	GO:0004252	serine-type endopeptidase activity	20/502	169/18352	4.00364e-08	2.27407e-06	1.8501e-06	GZMB/CTSG/CMA1/GZMK/CTSC/F3/GZMA/HTRA3/TPSB2/MMP1/TPSAB1/MMP9/PLAU/F10/SPCS3/DPP4/GZMH/HPR/MMP7/HTRA4	20
MF	GO:0019865	immunoglobulin binding	8/502	24/18352	1.4826e-07	7.65561e-06	6.22834e-06	JCHAIN/FCGR3B/FCER1G/VWF/FCGR1B/MS4A1/FCGR2B/FCER1A	8
MF	GO:0023023	MHC protein complex binding	8/502	25/18352	2.12833e-07	1.00741e-05	8.19592e-06	LILRB1/CD8A/LILRB2/HLA-DOB/HLA-DMB/HLA-DMA/MS4A1/HLA-DRA	8
MF	GO:0045236	CXCR chemokine receptor binding	7/502	18/18352	2.69278e-07	1.17654e-05	9.5719e-06	CXCL13/PPBP/CXCL5/CXCL8/CXCL3/CXCL1/CXCL10	7
MF	GO:0030246	carbohydrate binding	24/502	267/18352	3.59995e-07	1.46055e-05	1.18826e-05	CD72/SLC2A5/CD33/CD69/CRYBG1/CLEC4G/GALNT3/FBP1/ENPP2/FCN1/CLEC4A/CHODL/KLRF1/CLEC10A/GALNT6/CLEC5A/MRC1/CD93/KLRB1/CLEC1A/OLR1/SELL/FREM1/HLA-DRA	24
MF	GO:0005539	glycosaminoglycan binding	22/502	232/18352	4.45033e-07	1.58854e-05	1.29238e-05	CTSG/CXCL13/JCHAIN/COL11A1/IGHM/CCL8/SMOC2/CCL23/ADGRE2/TLR2/NDNF/TREM2/THBS4/RSPO3/PTPRC/CCN3/FGF9/CXCL10/MMP7/SELL/NELL2/SPOCK3	22
MF	GO:0048020	CCR chemokine receptor binding	10/502	47/18352	4.47477e-07	1.58854e-05	1.29238e-05	CXCL13/CCL4/CCL8/CCL23/CCR2/CCL21/CCL18/CCL5/CCL11/CCL19	10
MF	GO:0005126	cytokine receptor binding	23/502	271/18352	1.70857e-06	5.70865e-05	4.64436e-05	CXCL16/CXCL13/PPBP/CXCL5/CXCL8/CCL4/TNFSF8/CCL8/CD300LF/CXCL3/CCL23/CXCL1/SYK/IL18/CCR2/CCL21/CCL18/GREM1/CCL5/CXCL10/CCL11/LIFR/CCL19	23
MF	GO:0004896	cytokine receptor activity	13/502	97/18352	2.35741e-06	7.43894e-05	6.05207e-05	CCR7/IL18RAP/IL2RA/IL21R/IL7R/F3/CCR1/IL2RB/CCR5/CCR2/CXCR4/IL10RA/LIFR	13
MF	GO:0005178	integrin binding	15/502	144/18352	9.77919e-06	0.000274304	0.000223164	JAML/ITGB2/VWF/SPP1/IBSP/SYK/VCAM1/THBS4/PLPP3/TGFBI/LCP1/CCN3/TSPAN8/ESM1/ITGA4	15
MF	GO:0004875	complement receptor activity	5/502	12/18352	1.01415e-05	0.000274304	0.000223164	C5AR1/C3AR1/CR1/FPR1/FPR3	5
MF	GO:0035325	Toll-like receptor binding	5/502	12/18352	1.01415e-05	0.000274304	0.000223164	S100A9/TLR2/S100A8/SYK/LY96	5
MF	GO:0008201	heparin binding	16/502	169/18352	1.6812e-05	0.000434055	0.000353133	CTSG/CXCL13/COL11A1/CCL8/SMOC2/CCL23/NDNF/THBS4/RSPO3/PTPRC/CCN3/FGF9/CXCL10/MMP7/SELL/NELL2	16
MF	GO:0019955	cytokine binding	14/502	135/18352	2.02688e-05	0.000500551	0.000407231	CCR7/IL2RA/CCR1/IL2RB/CCR5/CCR2/KIT/CSF1R/CXCR4/IL10RA/GREM1/LIFR/NOG/ITGA4	14
MF	GO:0038024	cargo receptor activity	10/502	73/18352	2.84224e-05	0.000672664	0.000547257	CXCL16/SCARA3/ITGB2/ENPP2/SCARA5/CD163/MRC1/VLDLR/OLR1/CD163L1	10
MF	GO:0023026	MHC class II protein complex binding	5/502	16/18352	5.10752e-05	0.00116043	0.000944084	HLA-DOB/HLA-DMB/HLA-DMA/MS4A1/HLA-DRA	5
MF	GO:0003823	antigen binding	15/502	168/18352	6.06328e-05	0.00132459	0.00107764	IGKC/CD1D/TRBC1/IGLC1/JCHAIN/IGHM/IL7R/CD48/FCN1/IGLV1-44/IGHD/HLA-DPA1/HLA-DQB1/ITGA4/HLA-DRA	15
MF	GO:0032395	MHC class II receptor activity	4/502	10/18352	0.000101898	0.00214362	0.00174398	HLA-DOB/HLA-DPA1/HLA-DQB1/HLA-DRA	4
MF	GO:0004857	enzyme inhibitor activity	24/502	383/18352	0.000153073	0.0030685	0.00249643	RPS6KA1/TNFAIP8/SH3RF2/CST7/ITIH3/RHOH/PRKAR2B/SLPI/GMFG/CSTA/SPINT2/WFDC1/CD27/SERPINA1/PPP1R14A/GSKIP/PI15/ANXA3/APOC1/PPP1R1B/PLN/CPAMD8/SPOCK3/PI3	24
MF	GO:0019864	IgG binding	4/502	11/18352	0.000156667	0.0030685	0.00249643	FCGR3B/FCER1G/FCGR1B/FCGR2B	4
MF	GO:0004175	endopeptidase activity	26/502	440/18352	0.000209939	0.00389304	0.00316724	GZMB/CTSG/CMA1/MMP12/GZMK/CTSC/F3/CTSS/GZMA/HTRA3/ADAMDEC1/MMP13/TPSB2/CTSW/MMP1/TPSAB1/MMP9/PLAU/F10/CTSE/SPCS3/DPP4/GZMH/HPR/MMP7/HTRA4	26
MF	GO:0001848	complement binding	5/502	21/18352	0.000212472	0.00389304	0.00316724	C5AR1/ITGB2/CR1/VSIG4/CD93	5
MF	GO:0019956	chemokine binding	6/502	33/18352	0.000240203	0.0042636	0.00346872	CCR7/CCR1/CCR5/CCR2/CXCR4/ITGA4	6
MF	GO:0015026	coreceptor activity	7/502	48/18352	0.000306256	0.00527131	0.00428856	CD8A/CD86/CD28/CCR5/CXCR4/LY96/ITGA4	7
MF	GO:0016493	C-C chemokine receptor activity	5/502	23/18352	0.000335823	0.00547603	0.00445511	CCR7/CCR1/CCR5/CCR2/CXCR4	5
MF	GO:1901681	sulfur compound binding	18/502	262/18352	0.000337432	0.00547603	0.00445511	CTSG/CXCL13/COL11A1/CCL8/SMOC2/CCL23/ADGRE2/NDNF/THBS4/RSPO3/PTPRC/ACADL/CCN3/FGF9/CXCL10/MMP7/SELL/NELL2	18
MF	GO:0019957	C-C chemokine binding	5/502	24/18352	0.000414732	0.00654355	0.0053236	CCR7/CCR1/CCR5/CCR2/CXCR4	5
MF	GO:0045028	G protein-coupled purinergic nucleotide receptor activity	4/502	14/18352	0.000445145	0.00683358	0.00555957	GPR171/P2RY13/GPR34/P2RY8	4
MF	GO:0005109	frizzled binding	6/502	38/18352	0.000533369	0.00797247	0.00648613	ZNRF3/NDP/RSPO3/CTHRC1/WNT2/MYOC	6
MF	GO:0001846	opsonin binding	4/502	15/18352	0.000593954	0.00849993	0.00691525	ITGB2/CR1/VSIG4/CD93	4
MF	GO:0001637	G protein-coupled chemoattractant receptor activity	5/502	26/18352	0.000613551	0.00849993	0.00691525	CCR7/CCR1/CCR5/CCR2/CXCR4	5
MF	GO:0004950	chemokine receptor activity	5/502	26/18352	0.000613551	0.00849993	0.00691525	CCR7/CCR1/CCR5/CCR2/CXCR4	5
MF	GO:0030414	peptidase inhibitor activity	14/502	189/18352	0.000724101	0.00979261	0.00796693	RPS6KA1/TNFAIP8/CST7/ITIH3/SLPI/CSTA/SPINT2/WFDC1/CD27/SERPINA1/PI15/CPAMD8/SPOCK3/PI3	14
MF	GO:0042169	SH2 domain binding	6/502	41/18352	0.000810629	0.0107078	0.00871154	LILRB1/LCK/SYK/KIT/BLNK/LAX1	6
MF	GO:0001618	virus receptor activity	8/502	74/18352	0.000917714	0.0115836	0.00942401	CD86/CLEC4G/CR1/CCR5/CLEC5A/MRC1/CXCR4/DPP4	8
MF	GO:0140272	exogenous protein binding	8/502	74/18352	0.000917714	0.0115836	0.00942401	CD86/CLEC4G/CR1/CCR5/CLEC5A/MRC1/CXCR4/DPP4	8
MF	GO:0005520	insulin-like growth factor binding	5/502	29/18352	0.00103535	0.0127844	0.0104009	HTRA3/CCN3/IGFBP2/ESM1/HTRA4	5
MF	GO:0043548	phosphatidylinositol 3-kinase binding	5/502	30/18352	0.00121482	0.0146812	0.0119441	PTPN13/CORO1A/HCST/LCK/PIK3AP1	5
MF	GO:0042834	peptidoglycan binding	4/502	18/18352	0.00124754	0.0147625	0.0120103	JCHAIN/IGHM/TLR2/TREM2	4
MF	GO:0019838	growth factor binding	11/502	136/18352	0.0012952	0.0150137	0.0122147	CXCL13/IL2RA/IL2RB/HTRA3/IL10RA/CCN3/IGFBP2/ESM1/LIFR/HTRA4/FGFBP2	11
MF	GO:1990782	protein tyrosine kinase binding	9/502	98/18352	0.00145534	0.0165326	0.0134504	CD247/TRAT1/CD2/TREM2/GRB14/SHC4/BLNK/ANGPT2/MYOC	9
MF	GO:0004715	non-membrane spanning protein tyrosine kinase activity	6/502	46/18352	0.00150512	0.0167629	0.0136377	HCK/ITK/SLA/LCK/SYK/BTK	6
MF	GO:0004866	endopeptidase inhibitor activity	13/502	183/18352	0.00161836	0.0175696	0.014294	RPS6KA1/TNFAIP8/CST7/ITIH3/SLPI/CSTA/SPINT2/WFDC1/CD27/SERPINA1/CPAMD8/SPOCK3/PI3	13
MF	GO:0061134	peptidase regulator activity	15/502	229/18352	0.00165582	0.0175696	0.014294	RPS6KA1/TNFAIP8/CST7/ITIH3/SLPI/CTSC/CSTA/SPINT2/WFDC1/CD27/SERPINA1/PI15/CPAMD8/SPOCK3/PI3	15
MF	GO:0005044	scavenger receptor activity	6/502	47/18352	0.00168619	0.0175696	0.014294	CXCL16/SCARA3/ENPP2/SCARA5/CD163/CD163L1	6
MF	GO:0005543	phospholipid binding	24/502	454/18352	0.00170128	0.0175696	0.014294	CD300A/NCF4/JCHAIN/IGHM/RASGRP1/PLA2G7/ARHGAP9/CD300LF/F3/SYT17/SNX10/BIN2/PLEK/TREM2/PIRT/OTC/ADAP2/BTK/CAPG/DENND1C/RUBCNL/F10/ANXA3/APOC1	24
MF	GO:0019911	structural constituent of myelin sheath	3/502	10/18352	0.00211507	0.0214528	0.0174533	PLLP/PLP1/MALL	3
MF	GO:0001614	purinergic nucleotide receptor activity	4/502	21/18352	0.0022866	0.0223929	0.0182181	GPR171/P2RY13/GPR34/P2RY8	4
MF	GO:0016502	nucleotide receptor activity	4/502	21/18352	0.0022866	0.0223929	0.0182181	GPR171/P2RY13/GPR34/P2RY8	4
MF	GO:0061135	endopeptidase regulator activity	13/502	192/18352	0.00247383	0.0238159	0.0193758	RPS6KA1/TNFAIP8/CST7/ITIH3/SLPI/CSTA/SPINT2/WFDC1/CD27/SERPINA1/CPAMD8/SPOCK3/PI3	13
MF	GO:0033691	sialic acid binding	4/502	22/18352	0.002735	0.0258913	0.0210643	CD33/FCN1/ST8SIA4/ADIPOQ	4
MF	GO:0050786	RAGE receptor binding	3/502	11/18352	0.00284947	0.0265327	0.0215861	S100A9/S100A8/FPR1	3
MF	GO:0042578	phosphoric ester hydrolase activity	20/502	369/18352	0.00302117	0.0276778	0.0225177	PTPN13/CCR1/FBP1/ENPP2/LCK/TIGAR/CCR5/HMOX1/PTP4A3/PTPRC/PLPP3/ATP1A2/PTPRB/ACP5/CCL5/CA3/PTPRR/EDNRA/PLPP4/PTPN20	20
MF	GO:0038187	pattern recognition receptor activity	4/502	23/18352	0.00324009	0.0292122	0.0237661	TLR2/FCN1/TLR8/LY96	4
MF	GO:0030971	receptor tyrosine kinase binding	7/502	72/18352	0.00349381	0.0310076	0.0252267	TRAT1/CD2/GRB14/SHC4/BLNK/ANGPT2/MYOC	7
MF	GO:0043177	organic acid binding	14/502	224/18352	0.00356879	0.0311857	0.0253716	TDO2/CD33/S100A9/S100A8/FCN1/ST8SIA4/OTC/FABP5/HBD/ALOX5AP/HBB/NOS3/ADIPOQ/APOC1	14
MF	GO:0005504	fatty acid binding	5/502	39/18352	0.00401235	0.0345306	0.0280929	S100A9/S100A8/FABP5/ALOX5AP/APOC1	5
MF	GO:0050840	extracellular matrix binding	6/502	57/18352	0.00453198	0.0384204	0.0312575	COL11A1/SMOC2/OLFML2A/CTSS/SPP1/TGFBI	6
MF	GO:0005041	low-density lipoprotein particle receptor activity	3/502	13/18352	0.00474195	0.0396093	0.0322247	CXCL16/VLDLR/OLR1	3
MF	GO:0004435	phosphatidylinositol phospholipase C activity	4/502	26/18352	0.00512793	0.0422125	0.0343426	CCR1/CCR5/CCL5/EDNRA	4

## Sheet: KEGG
ID	Description	GeneRatio	BgRatio	pvalue	p.adjust	qvalue	geneID	Count
hsa04061	Viral protein interaction with cytokine and cytokine receptor	26/264	100/8093	5.38885e-17	1.28793e-14	1.01537e-14	10563/1236/5473/6374/3576/8807/6351/3559/6355/2921/6368/1230/3560/2919/1234/3606/729230/6366/1436/7852/3587/6362/6352/3627/6356/6363	26
hsa05323	Rheumatoid arthritis	20/264	93/8093	1.14501e-11	1.36829e-09	1.07872e-09	6374/3576/3683/3689/942/2921/3112/940/7097/2919/3109/533/3606/4312/3108/3113/54/6352/3119/3122	20
hsa04060	Cytokine-cytokine receptor interaction	35/264	295/8093	1.9647e-11	1.56521e-09	1.23397e-09	58191/10563/1236/5473/6374/3576/8807/6351/944/3559/50615/6355/3575/2921/6368/1230/3560/2919/1234/3606/729230/6366/939/4982/1436/53342/7852/3587/6362/6352/608/3627/6356/3977/6363	35
hsa04640	Hematopoietic cell lineage	20/264	99/8093	3.87158e-11	2.31327e-09	1.82372e-09	912/945/925/915/3559/914/3575/1378/3112/3109/951/3815/1436/952/3108/931/3113/3119/3676/3122	20
hsa05150	Staphylococcus aureus infection	19/264	96/8093	1.767e-10	8.44628e-09	6.65882e-09	728/2215/3683/3689/719/713/3112/3109/712/2357/3875/3108/3113/714/2213/3861/2359/3119/3122	19
hsa04610	Complement and coagulation cascades	17/264	85/8093	1.40058e-09	5.57898e-08	4.39831e-08	728/3689/719/5329/713/2153/2152/1378/11326/7450/712/5328/2159/2162/5265/714/729	17
hsa04062	Chemokine signaling pathway	25/264	192/8093	2.61936e-09	8.94326e-08	7.05062e-08	58191/10563/1236/5473/3055/6374/3576/6351/3702/6355/2921/6368/1230/2919/5880/1234/729230/6366/7852/399694/6362/6352/3627/6356/6363	25
hsa04145	Phagosome	20/264	152/8093	9.19601e-08	2.74731e-06	2.1659e-06	4689/2215/3689/4688/347733/11151/3112/1520/7097/3109/7060/79861/533/4360/3108/3113/4973/2213/3119/3122	20
hsa05140	Leishmaniasis	14/264	77/8093	1.46087e-07	3.54817e-06	2.79728e-06	4689/2215/3689/4688/5603/1378/3112/7097/3109/3108/3113/3119/3676/3122	14
hsa04380	Osteoclast differentiation	18/264	128/8093	1.48459e-07	3.54817e-06	2.79728e-06	10859/4689/7305/2215/3937/4688/5603/10288/3932/54209/6850/126014/695/4982/1436/54/29760/2213	18
hsa04672	Intestinal immune network for IgA production	11/264	49/8093	3.50398e-07	7.61319e-06	6.00203e-06	942/3112/940/3109/7852/3108/3113/608/3119/3676/3122	11
hsa05310	Asthma	9/264	31/8093	3.92104e-07	7.80939e-06	6.15671e-06	2207/3112/3109/3108/3113/6356/2205/3119/3122	9
hsa05144	Malaria	11/264	50/8093	4.36391e-07	8.02289e-06	6.32502e-06	3576/3683/3689/1378/7097/7412/7060/3606/3820/3043/6382	11
hsa04658	Th1 and Th2 cell differentiation	14/264	92/8093	1.41338e-06	2.21735e-05	1.7481e-05	919/915/3559/5603/864/3112/3560/3932/3109/3108/3113/6775/3119/3122	14
hsa05152	Tuberculosis	20/264	180/8093	1.46885e-06	2.21735e-05	1.7481e-05	2215/2207/3689/5603/1378/11151/3112/1520/7097/6850/3109/533/3606/4360/3108/3587/3113/2213/3119/3122	20
hsa04514	Cell adhesion molecules	18/264	149/8093	1.48442e-06	2.21735e-05	1.7481e-05	57863/925/3683/914/3689/942/3112/940/3109/7412/5788/3108/3113/6402/3119/3676/6382/3122	18
hsa05330	Allograft rejection	9/264	38/8093	2.5943e-06	3.64727e-05	2.87541e-05	3002/942/3112/940/3109/3108/3113/3119/3122	9
hsa05416	Viral myocarditis	11/264	60/8093	2.9967e-06	3.97895e-05	3.13689e-05	3683/3689/942/3112/940/5880/3109/3108/3113/3119/3122	11
hsa04064	NF-kappa B signaling pathway	14/264	104/8093	6.28279e-06	7.56284e-05	5.96234e-05	3576/6351/2921/2919/3932/6850/597/7412/695/6366/5328/23643/29760/6363	14
hsa05332	Graft-versus-host disease	9/264	42/8093	6.32874e-06	7.56284e-05	5.96234e-05	3002/942/3112/940/3109/3108/3113/3119/3122	9
hsa05321	Inflammatory bowel disease	11/264	65/8093	6.77245e-06	7.70769e-05	6.07653e-05	8807/50615/3112/7097/3109/3606/3108/3113/6775/3119/3122	11
hsa04940	Type I diabetes mellitus	9/264	43/8093	7.77832e-06	8.45008e-05	6.66181e-05	3002/942/3112/940/3109/3108/3113/3119/3122	9
hsa04657	IL-17 signaling pathway	13/264	94/8093	1.0017e-05	0.000104089	8.20613e-05	6374/3576/5603/2921/6280/6279/2919/4322/4312/4318/53342/3627/6356	13
hsa05340	Primary immunodeficiency	8/264	38/8093	2.40882e-05	0.000239879	0.000189114	925/915/3575/3932/695/5788/29760/973	8
hsa04659	Th17 cell differentiation	13/264	108/8093	4.55688e-05	0.00042229	0.000332922	919/915/3559/50615/5603/3112/3560/3932/3109/3108/3113/3119/3122	13
hsa05320	Autoimmune thyroid disease	9/264	53/8093	4.59395e-05	0.00042229	0.000332922	3002/942/3112/940/3109/3108/3113/3119/3122	9
hsa04650	Natural killer cell mediated cytotoxicity	14/264	131/8093	8.80057e-05	0.000779014	0.000614153	3002/919/7305/2215/2207/3683/3937/3689/10870/962/3932/5880/6850/399694	14
hsa04512	ECM-receptor interaction	11/264	88/8093	0.000124652	0.00106399	0.000838822	131873/7450/6696/3381/7060/5649/1299/3676/158326/1101/6382	11
hsa05322	Systemic lupus erythematosus	14/264	136/8093	0.000132106	0.00108874	0.000858329	1511/2215/942/713/3112/940/3109/712/3108/3113/714/729/3119/3122	14
hsa04613	Neutrophil extracellular trap formation	17/264	190/8093	0.000148786	0.00118533	0.000934481	1511/728/4689/2215/366/3683/3689/4688/5603/1378/7450/7097/5880/6850/2357/51311/2359	17
hsa04662	B cell receptor signaling pathway	10/264	82/8093	0.000310216	0.00239166	0.00188552	10859/971/10288/5880/6850/118788/695/29760/2213/973	10
hsa04670	Leukocyte transendothelial migration	12/264	114/8093	0.000323255	0.00241431	0.00190338	4689/3702/3683/3689/399/4688/5603/5880/7412/4318/7852/3676	12
hsa05133	Pertussis	9/264	76/8093	0.000767884	0.00556134	0.00438441	3394/6374/3576/3689/5603/713/712/714/23643	9
hsa05169	Epstein-Barr virus infection	16/264	202/8093	0.000902148	0.00634157	0.00499952	919/915/3683/5603/864/3112/7097/6850/3109/695/3108/3113/29760/3627/3119/3122	16
hsa05145	Toxoplasmosis	11/264	112/8093	0.00102509	0.00699992	0.00551855	5603/3112/7097/1234/3109/3108/3587/3113/23643/3119/3122	11
hsa04664	Fc epsilon RI signaling pathway	8/264	68/8093	0.00156405	0.0103836	0.00818611	2207/3937/5603/5880/6850/695/241/2205	8
hsa05417	Lipid and atherosclerosis	16/264	215/8093	0.00174006	0.0109776	0.00865447	4689/3576/4688/5603/2921/7097/2919/7412/3606/4312/4318/7436/6352/4846/4973/23643	16
hsa05142	Chagas disease	10/264	102/8093	0.0017454	0.0109776	0.00865447	919/915/3576/5603/713/2769/7097/712/714/6352	10
hsa04620	Toll-like receptor signaling pathway	10/264	104/8093	0.00202039	0.0120718	0.0095171	3576/6351/5603/942/7097/6696/51311/6352/23643/3627	10
hsa04660	T cell receptor signaling pathway	10/264	104/8093	0.00202039	0.0120718	0.0095171	919/925/915/3702/10125/3937/5603/940/3932/5788	10
hsa05134	Legionellosis	7/264	57/8093	0.00237917	0.0138688	0.0109338	3576/3689/2921/1378/7097/2919/3606	7
hsa04612	Antigen processing and presentation	8/264	78/8093	0.00375113	0.0213457	0.0168284	925/3112/1520/3109/3108/3113/3119/3122	8
hsa04614	Renin-angiotensin system	4/264	23/8093	0.00600686	0.033387	0.0263214	1511/1215/1359/2028	4
hsa05171	Coronavirus disease - COVID-19	15/264	232/8093	0.0088197	0.0472267	0.0372322	728/3576/5603/719/713/7450/7097/6850/712/4312/51311/2162/714/729/3627	15
hsa04142	Lysosome	10/264	128/8093	0.00889205	0.0472267	0.0372322	27074/1511/1075/1520/1521/533/7805/1510/54/3373	10
hsa05164	Influenza A	12/264	172/8093	0.0104496	0.0542925	0.0428027	3576/3112/3109/64499/3606/7177/3108/3113/6352/3627/3119/3122	12
hsa04151	PI3K-Akt signaling pathway	20/264	354/8093	0.0116069	0.0590223	0.0465315	131873/3559/3575/7450/3560/7097/6696/3381/6850/7060/118788/3815/1436/5649/4846/2254/1299/285/3676/1101	20
hsa04666	Fc gamma R-mediated phagocytosis	8/264	97/8093	0.0136383	0.0679076	0.0535365	3055/2215/10810/5880/6850/5788/8613/2213	8
hsa00360	Phenylalanine metabolism	3/264	17/8093	0.0166279	0.0811034	0.0639397	3242/218/4128	3
hsa05146	Amoebiasis	8/264	102/8093	0.0180248	0.0861587	0.0679251	1511/912/3576/3689/2921/2769/7097/2919	8
hsa04974	Protein digestion and absorption	8/264	103/8093	0.019011	0.0890906	0.0702366	131873/1301/1359/1300/117247/477/1803/1299	8
hsa04611	Platelet activation	9/264	124/8093	0.0198412	0.0911934	0.0718944	2207/10125/3937/5603/7450/8673/6850/695/4846	9
hsa05235	PD-L1 expression and PD-1 checkpoint pathway in cancer	7/264	89/8093	0.0258113	0.115756	0.0912591	919/915/10125/5603/940/7097/3932	7
hsa05120	Epithelial cell signaling in Helicobacter pylori infection	6/264	70/8093	0.0261542	0.115756	0.0912591	3576/5603/2921/2919/533/6352	6
hsa05166	Human T-cell leukemia virus 1 infection	13/264	222/8093	0.0295692	0.126667	0.099861	915/3683/3559/3689/3112/3560/3932/3109/3108/3113/4316/3119/3122	13
hsa04668	TNF signaling pathway	8/264	112/8093	0.0296794	0.126667	0.099861	6374/5603/2921/2919/7412/4318/6352/3627	8
hsa05143	African trypanosomiasis	4/264	37/8093	0.0314301	0.131786	0.103896	7412/3606/3043/3250	4
hsa05135	Yersinia infection	9/264	137/8093	0.0349118	0.143861	0.113416	6195/925/3576/3937/5603/3932/5880/3606/3676	9
hsa03320	PPAR signaling pathway	6/264	76/8093	0.037175	0.15059	0.118721	4312/2171/33/4973/9370/5346	6
hsa00380	Tryptophan metabolism	4/264	42/8093	0.0470026	0.187227	0.147605	6999/8942/8564/4128	4
hsa04623	Cytosolic DNA-sensing pathway	5/264	63/8093	0.0539763	0.211481	0.166726	6351/9447/3606/6352/3627	5
hsa05132	Salmonella infection	13/264	249/8093	0.0635681	0.24406	0.19241	3576/399/5603/347733/10810/7097/5420/3071/79861/5788/3606/26084/23643	13
hsa04510	Focal adhesion	11/264	201/8093	0.0643339	0.24406	0.19241	131873/7450/6696/5880/3381/7060/399694/5649/1299/3676/1101	11
hsa04015	Rap1 signaling pathway	11/264	210/8093	0.0820387	0.306363	0.241529	3683/3937/3689/5603/5880/2357/3815/1436/2254/285/3397	11
hsa05418	Fluid shear stress and atherosclerosis	8/264	139/8093	0.0842097	0.309632	0.244106	4688/5603/5880/7412/3162/4318/4846/6382	8
hsa05202	Transcriptional misregulation in cancer	10/264	192/8093	0.0971268	0.351717	0.277284	3002/3576/942/3560/597/4318/5328/1436/5081/3248	10
hsa05167	Kaposi sarcoma-associated herpesvirus infection	10/264	194/8093	0.10222	0.364637	0.28747	3055/3576/5603/942/2921/1230/2919/1234/6850/285	10
hsa05130	Pathogenic Escherichia coli infection	10/264	197/8093	0.110148	0.375753	0.296233	3576/5603/347733/10810/3059/3071/79861/3606/4542/55930	10
hsa04072	Phospholipase D signaling pathway	8/264	148/8093	0.110544	0.375753	0.296233	3576/2207/6850/8613/3815/399694/5737/2205	8
hsa00350	Tyrosine metabolism	3/264	36/8093	0.111625	0.375753	0.296233	3242/218/4128	3
hsa00512	Mucin type O-glycan biosynthesis	3/264	36/8093	0.111625	0.375753	0.296233	55808/2591/11226	3
hsa00531	Glycosaminoglycan degradation	2/264	19/8093	0.12613	0.418681	0.330077	10855/3373	2
hsa04926	Relaxin signaling pathway	7/264	129/8093	0.128346	0.420203	0.331276	5603/2769/4322/4312/4318/399694/4846	7
hsa05205	Proteoglycans in cancer	10/264	205/8093	0.132946	0.429379	0.33851	11211/5603/5329/10855/7097/3059/4318/5328/7472/6382	10
hsa00561	Glycerolipid metabolism	4/264	61/8093	0.137295	0.437513	0.344923	8613/84803/57678/196051	4
hsa04080	Neuroactive ligand-receptor interaction	15/264	341/8093	0.146767	0.45532	0.358962	10888/1511/728/719/140/3001/116/2357/3814/5737/53829/286530/150/2359/1909	15
hsa05219	Bladder cancer	3/264	41/8093	0.148551	0.45532	0.358962	3576/4312/4318	3
hsa00770	Pantothenate and CoA biosynthesis	2/264	21/8093	0.148598	0.45532	0.358962	8875/8876	2
hsa04210	Apoptosis	7/264	136/8093	0.155906	0.466678	0.367916	3002/5783/1075/1520/597/79861/1521	7
hsa04630	JAK-STAT signaling pathway	8/264	162/8093	0.159351	0.466678	0.367916	3559/50615/3575/3560/53342/3587/6775/3977	8
hsa00220	Arginine biosynthesis	2/264	22/8093	0.160116	0.466678	0.367916	5009/4846	2
hsa00340	Histidine metabolism	2/264	22/8093	0.160116	0.466678	0.367916	218/4128	2
hsa05221	Acute myeloid leukemia	4/264	67/8093	0.174443	0.502312	0.396009	597/3815/1436/11040	4
hsa05020	Prion disease	12/264	273/8093	0.181087	0.515236	0.406198	4689/4688/5603/713/347733/5880/79861/712/714/56901/6352/729	12
hsa04071	Sphingolipid signaling pathway	6/264	119/8093	0.192542	0.541382	0.426811	2207/5603/140/5880/4846/2205	6
hsa00565	Ether lipid metabolism	3/264	49/8093	0.214123	0.595063	0.469132	7941/5168/8613	3
hsa05415	Diabetic cardiomyopathy	9/264	203/8093	0.218081	0.599096	0.472311	1215/4689/4688/5603/5880/4318/56901/4846/5350	9
hsa04933	AGE-RAGE signaling pathway in diabetic complications	5/264	100/8093	0.227398	0.617593	0.486894	3576/5603/2152/7412/4846	5
hsa00051	Fructose and mannose metabolism	2/264	33/8093	0.292823	0.777594	0.613034	2203/57103	2
hsa04310	Wnt signaling pathway	7/264	166/8093	0.298111	0.777594	0.613034	11211/57216/84133/5880/84870/7472/4316	7
hsa05162	Measles	6/264	139/8093	0.300827	0.777594	0.613034	915/3559/940/3560/7097/2213	6
hsa04370	VEGF signaling pathway	3/264	59/8093	0.302456	0.777594	0.613034	5603/5880/4846	3
hsa04022	cGMP-PKG signaling pathway	7/264	167/8093	0.303326	0.777594	0.613034	140/477/4846/10335/150/5350/1909	7
hsa00130	Ubiquinone and other terpenoid-quinone biosynthesis	1/264	11/8093	0.305832	0.777594	0.613034	3242	1
hsa04978	Mineral absorption	3/264	60/8093	0.311456	0.779922	0.614869	26872/3162/477	3
hsa05163	Human cytomegalovirus infection	9/264	225/8093	0.313274	0.779922	0.614869	3576/6351/5603/1230/5880/1234/7852/3587/6352	9
hsa00513	Various types of N-glycan biosynthesis	2/264	39/8093	0.365106	0.89959	0.709212	83539/11320	2
hsa04621	NOD-like receptor signaling pathway	7/264	184/8093	0.393982	0.930709	0.733745	3576/5603/2921/2919/9447/3606/6352	7
hsa05165	Human papillomavirus infection	12/264	331/8093	0.39554	0.930709	0.733745	131873/11211/7450/6696/3381/7060/533/5649/7472/1299/3676/1101	12
hsa00564	Glycerophospholipid metabolism	4/264	98/8093	0.397714	0.930709	0.733745	8613/84803/57678/196051	4
hsa05231	Choline metabolism in cancer	4/264	98/8093	0.397714	0.930709	0.733745	10810/5880/8613/126969	4
hsa04622	RIG-I-like receptor signaling pathway	3/264	70/8093	0.4011	0.930709	0.733745	3576/5603/3627	3
hsa05230	Central carbon metabolism in cancer	3/264	70/8093	0.4011	0.930709	0.733745	57103/3815/5163	3
hsa04520	Adherens junction	3/264	71/8093	0.409932	0.942055	0.742691	10810/5880/5787	3
hsa00982	Drug metabolism - cytochrome P450	3/264	72/8093	0.418724	0.953095	0.751394	218/4128/2328	3
hsa04024	cAMP signaling pathway	8/264	219/8093	0.423294	0.954407	0.752428	6662/5880/116/477/56670/84152/5350/1909	8
hsa00910	Nitrogen metabolism	1/264	17/8093	0.43128	0.963327	0.75946	761	1
hsa04625	C-type lectin receptor signaling pathway	4/264	104/8093	0.441951	0.978021	0.771045	2207/5603/6850/53342	4
hsa00514	Other types of O-glycan biosynthesis	2/264	47/8093	0.456632	0.992136	0.782173	2591/11226	2
hsa04973	Carbohydrate digestion and absorption	2/264	47/8093	0.456632	0.992136	0.782173	6518/477	2
hsa05100	Bacterial invasion of epithelial cells	3/264	77/8093	0.461975	0.994095	0.783717	3059/399694/26084	3
hsa00520	Amino sugar and nucleotide sugar metabolism	2/264	48/8093	0.467546	0.994095	0.783717	80896/1118	2
hsa04915	Estrogen signaling pathway	5/264	138/8093	0.470566	0.994095	0.783717	4318/3875/399694/4846/3861	5
hsa04066	HIF-1 signaling pathway	4/264	109/8093	0.478071	0.994095	0.783717	3162/5163/4846/285	4
hsa05030	Cocaine addiction	2/264	49/8093	0.47833	0.994095	0.783717	4128/84152	2
hsa00330	Arginine and proline metabolism	2/264	51/8093	0.499494	0.998649	0.787308	4846/4128	2
hsa04550	Signaling pathways regulating pluripotency of stem cells	5/264	143/8093	0.501975	0.998649	0.787308	11211/5603/7472/3977/3397	5
hsa05224	Breast cancer	5/264	147/8093	0.526578	0.998649	0.787308	11211/3815/399694/2254/7472	5
hsa04020	Calcium signaling pathway	8/264	240/8093	0.526622	0.998649	0.787308	2769/7852/952/4846/5737/2254/5350/1909	8
hsa03060	Protein export	1/264	23/8093	0.534128	0.998649	0.787308	60559	1
hsa04964	Proximal tubule bicarbonate reclamation	1/264	23/8093	0.534128	0.998649	0.787308	477	1
hsa05170	Human immunodeficiency virus 1 infection	7/264	212/8093	0.541732	0.998649	0.787308	919/915/5603/7097/5880/1234/7852	7
hsa04261	Adrenergic signaling in cardiomyocytes	5/264	150/8093	0.54468	0.998649	0.787308	5603/6332/477/70/5350	5
hsa00534	Glycosaminoglycan biosynthesis - heparan sulfate / heparin	1/264	24/8093	0.549368	0.998649	0.787308	9956	1
hsa04919	Thyroid hormone signaling pathway	4/264	121/8093	0.56063	0.998649	0.787308	117247/477/10231/5350	4
hsa04810	Regulation of actin cytoskeleton	7/264	218/8093	0.571647	0.998649	0.787308	3683/3689/5880/3071/7852/2254/3676	7
hsa01240	Biosynthesis of cofactors	5/264	156/8093	0.579873	0.998649	0.787308	3242/6999/8942/8630/8564	5
hsa04390	Hippo signaling pathway	5/264	157/8093	0.585598	0.998649	0.787308	11211/3689/166824/7472/3397	5
hsa04970	Salivary secretion	3/264	93/8093	0.589428	0.998649	0.787308	477/952/4069	3
hsa04350	TGF-beta signaling pathway	3/264	94/8093	0.596732	0.998649	0.787308	26585/9241/3397	3
hsa05414	Dilated cardiomyopathy	3/264	96/8093	0.611083	0.998649	0.787308	70/3676/5350	3
hsa05161	Hepatitis B	5/264	162/8093	0.613579	0.998649	0.787308	3576/5603/7097/4318/6775	5
hsa05217	Basal cell carcinoma	2/264	63/8093	0.614378	0.998649	0.787308	11211/7472	2
hsa04392	Hippo signaling pathway - multiple species	1/264	29/8093	0.618434	0.998649	0.787308	166824	1
hsa04929	GnRH secretion	2/264	64/8093	0.622988	0.998649	0.787308	6696/3814	2
hsa01522	Endocrine resistance	3/264	98/8093	0.62509	0.998649	0.787308	5603/4318/399694	3
hsa04010	MAPK signaling pathway	9/264	294/8093	0.626015	0.998649	0.787308	6195/10125/5603/5880/3815/1436/2254/285/5801	9
hsa00030	Pentose phosphate pathway	1/264	30/8093	0.630926	0.998649	0.787308	2203	1
hsa04014	Ras signaling pathway	7/264	232/8093	0.637657	0.998649	0.787308	10125/5880/3815/1436/399694/2254/285	7
hsa00410	beta-Alanine metabolism	1/264	31/8093	0.64301	0.998649	0.787308	218	1
hsa04916	Melanogenesis	3/264	101/8093	0.645449	0.998649	0.787308	11211/3815/7472	3
hsa00010	Glycolysis / Gluconeogenesis	2/264	67/8093	0.647926	0.998649	0.787308	2203/218	2
hsa04972	Pancreatic secretion	3/264	102/8093	0.65206	0.998649	0.787308	1359/477/952	3
hsa00830	Retinol metabolism	2/264	68/8093	0.655944	0.998649	0.787308	10170/8630	2
hsa04924	Renin secretion	2/264	69/8093	0.663816	0.998649	0.787308	116/1909	2
hsa05031	Amphetamine addiction	2/264	69/8093	0.663816	0.998649	0.787308	4128/84152	2
hsa04130	SNARE interactions in vesicular transport	1/264	33/8093	0.666009	0.998649	0.787308	8673	1
hsa04917	Prolactin signaling pathway	2/264	70/8093	0.671543	0.998649	0.787308	5603/399694	2
hsa00760	Nicotinate and nicotinamide metabolism	1/264	35/8093	0.687531	0.998649	0.787308	952	1
hsa04960	Aldosterone-regulated sodium reabsorption	1/264	37/8093	0.707672	0.998649	0.787308	477	1
hsa05412	Arrhythmogenic right ventricular cardiomyopathy	2/264	77/8093	0.721668	0.998649	0.787308	5318/3676	2
hsa05226	Gastric cancer	4/264	149/8093	0.721959	0.998649	0.787308	11211/399694/2254/7472	4
hsa04721	Synaptic vesicle cycle	2/264	78/8093	0.728278	0.998649	0.787308	533/6529	2
hsa00260	Glycine, serine and threonine metabolism	1/264	40/8093	0.735483	0.998649	0.787308	4128	1
hsa04216	Ferroptosis	1/264	41/8093	0.744154	0.998649	0.787308	3162	1
hsa04932	Non-alcoholic fatty liver disease	4/264	155/8093	0.750158	0.998649	0.787308	3576/5603/56901/9370	4
hsa04722	Neurotrophin signaling pathway	3/264	119/8093	0.751053	0.998649	0.787308	6195/5603/399694	3
hsa00071	Fatty acid degradation	1/264	43/8093	0.760657	0.998649	0.787308	33	1
hsa00860	Porphyrin and chlorophyll metabolism	1/264	43/8093	0.760657	0.998649	0.787308	3162	1
hsa04975	Fat digestion and absorption	1/264	43/8093	0.760657	0.998649	0.787308	8613	1
hsa04012	ErbB signaling pathway	2/264	85/8093	0.77092	0.998649	0.787308	399694/685	2
hsa04911	Insulin secretion	2/264	86/8093	0.776513	0.998649	0.787308	116/477	2
hsa04260	Cardiac muscle contraction	2/264	87/8093	0.781987	0.998649	0.787308	477/70	2
hsa04930	Type II diabetes mellitus	1/264	46/8093	0.783444	0.998649	0.787308	9370	1
hsa04540	Gap junction	2/264	88/8093	0.787343	0.998649	0.787308	347733/79861	2
hsa04976	Bile secretion	2/264	89/8093	0.792583	0.998649	0.787308	366/477	2
hsa05410	Hypertrophic cardiomyopathy	2/264	90/8093	0.79771	0.998649	0.787308	70/3676	2
hsa05225	Hepatocellular carcinoma	4/264	168/8093	0.803688	0.998649	0.787308	11211/3162/399694/7472	4
hsa00600	Sphingolipid metabolism	1/264	49/8093	0.804069	0.998649	0.787308	8613	1
hsa04728	Dopaminergic synapse	3/264	132/8093	0.810492	0.998649	0.787308	5603/4128/84152	3
hsa00510	N-Glycan biosynthesis	1/264	50/8093	0.810499	0.998649	0.787308	11320	1
hsa04979	Cholesterol metabolism	1/264	50/8093	0.810499	0.998649	0.787308	341	1
hsa05110	Vibrio cholerae infection	1/264	50/8093	0.810499	0.998649	0.787308	533	1
hsa04270	Vascular smooth muscle contraction	3/264	133/8093	0.814527	0.998649	0.787308	94274/10335/1909	3
hsa04961	Endocrine and other factor-regulated calcium reabsorption	1/264	53/8093	0.828556	0.998649	0.787308	477	1
hsa04910	Insulin signaling pathway	3/264	137/8093	0.829949	0.998649	0.787308	5577/2203/399694	3
hsa05215	Prostate cancer	2/264	97/8093	0.830558	0.998649	0.787308	4318/5328	2
hsa04371	Apelin signaling pathway	3/264	138/8093	0.833629	0.998649	0.787308	6696/4846/5346	3
hsa01212	Fatty acid metabolism	1/264	57/8093	0.849992	0.998649	0.787308	33	1
hsa04923	Regulation of lipolysis in adipocytes	1/264	57/8093	0.849992	0.998649	0.787308	5346	1
hsa04914	Progesterone-mediated oocyte maturation	2/264	102/8093	0.851002	0.998649	0.787308	6195/5603	2
hsa05208	Chemical carcinogenesis - reactive oxygen species	5/264	223/8093	0.858609	0.998649	0.787308	4688/5603/3162/56901/253152	5
hsa04928	Parathyroid hormone synthesis, secretion and action	2/264	106/8093	0.865718	0.998649	0.787308	4322/5744	2
hsa00140	Steroid hormone biosynthesis	1/264	61/8093	0.868758	0.998649	0.787308	8630	1
hsa04931	Insulin resistance	2/264	108/8093	0.872566	0.998649	0.787308	6195/4846	2
hsa04150	mTOR signaling pathway	3/264	155/8093	0.886448	0.998649	0.787308	6195/11211/7472	3
hsa04720	Long-term potentiation	1/264	67/8093	0.892611	0.998649	0.787308	6195	1
hsa04920	Adipocytokine signaling pathway	1/264	69/8093	0.89956	0.998649	0.787308	9370	1
hsa04935	Growth hormone synthesis, secretion and action	2/264	119/8093	0.90482	0.998649	0.787308	5603/399694	2
hsa04152	AMPK signaling pathway	2/264	120/8093	0.90734	0.998649	0.787308	2203/9370	2
hsa05218	Melanoma	1/264	72/8093	0.909152	0.998649	0.787308	2254	1
hsa05131	Shigellosis	5/264	247/8093	0.910708	0.998649	0.787308	3576/5603/3059/3606/6352	5
hsa01230	Biosynthesis of amino acids	1/264	75/8093	0.917832	0.998649	0.787308	5009	1
hsa04918	Thyroid hormone synthesis	1/264	75/8093	0.917832	0.998649	0.787308	477	1
hsa05214	Glioma	1/264	75/8093	0.917832	0.998649	0.787308	399694	1
hsa04530	Tight junction	3/264	169/8093	0.918155	0.998649	0.787308	912/3059/79861	3
hsa04971	Gastric acid secretion	1/264	76/8093	0.920537	0.998649	0.787308	477	1
hsa05212	Pancreatic cancer	1/264	76/8093	0.920537	0.998649	0.787308	5880	1
hsa05220	Chronic myeloid leukemia	1/264	76/8093	0.920537	0.998649	0.787308	399694	1
hsa00980	Metabolism of xenobiotics by cytochrome P450	1/264	78/8093	0.925685	0.998649	0.787308	218	1
hsa01521	EGFR tyrosine kinase inhibitor resistance	1/264	79/8093	0.928133	0.998649	0.787308	399694	1
hsa03018	RNA degradation	1/264	79/8093	0.928133	0.998649	0.787308	132430	1
hsa00230	Purine metabolism	2/264	130/8093	0.929335	0.998649	0.787308	272/270	2
hsa04068	FoxO signaling pathway	2/264	131/8093	0.931241	0.998649	0.787308	5603/3575	2
hsa04114	Oocyte meiosis	2/264	131/8093	0.931241	0.998649	0.787308	6195/5603	2
hsa00190	Oxidative phosphorylation	2/264	134/8093	0.936673	0.998649	0.787308	533/56901	2
hsa05210	Colorectal cancer	1/264	86/8093	0.943159	0.998649	0.787308	5880	1
hsa05034	Alcoholism	3/264	187/8093	0.947064	0.998649	0.787308	399694/4128/84152	3
hsa04211	Longevity regulating pathway	1/264	89/8093	0.948599	0.998649	0.787308	9370	1
hsa04727	GABAergic synapse	1/264	89/8093	0.948599	0.998649	0.787308	6529	1
hsa04714	Thermogenesis	4/264	232/8093	0.948605	0.998649	0.787308	6195/5603/56901/5346	4
hsa05017	Spinocerebellar ataxia	2/264	143/8093	0.950636	0.998649	0.787308	5649/7436	2
hsa05222	Small cell lung cancer	1/264	92/8093	0.95352	0.998649	0.787308	1164	1
hsa04912	GnRH signaling pathway	1/264	93/8093	0.955053	0.998649	0.787308	5603	1
hsa04723	Retrograde endocannabinoid signaling	2/264	148/8093	0.957073	0.998649	0.787308	5603/56901	2
hsa04713	Circadian entrainment	1/264	97/8093	0.9607	0.998649	0.787308	116	1
hsa03015	mRNA surveillance pathway	1/264	98/8093	0.961998	0.998649	0.787308	132430	1
hsa04750	Inflammatory mediator regulation of TRP channels	1/264	98/8093	0.961998	0.998649	0.787308	5603	1
hsa04925	Aldosterone synthesis and secretion	1/264	98/8093	0.961998	0.998649	0.787308	477	1
hsa04921	Oxytocin signaling pathway	2/264	154/8093	0.963742	0.998649	0.787308	952/4846	2
hsa04934	Cushing syndrome	2/264	155/8093	0.964752	0.998649	0.787308	11211/7472	2
hsa04218	Cellular senescence	2/264	156/8093	0.965736	0.998649	0.787308	3576/5603	2
hsa05168	Herpes simplex virus 1 infection	10/264	497/8093	0.967418	0.998649	0.787308	3112/7097/6850/3109/3108/3113/6352/349075/3119/3122	10
hsa04144	Endocytosis	4/264	252/8093	0.96757	0.998649	0.787308	3559/3560/1234/7852	4
hsa05207	Chemical carcinogenesis - receptor activation	3/264	212/8093	0.971775	0.998649	0.787308	6195/2254/253152	3
hsa04922	Glucagon signaling pathway	1/264	107/8093	0.971913	0.998649	0.787308	2203	1
hsa05012	Parkinson disease	4/264	266/8093	0.976728	0.998649	0.787308	347733/79861/56901/4128	4
hsa01200	Carbon metabolism	1/264	115/8093	0.978539	0.998649	0.787308	2203	1
hsa04726	Serotonergic synapse	1/264	115/8093	0.978539	0.998649	0.787308	4128	1
hsa04360	Axon guidance	2/264	182/8093	0.983759	0.998649	0.787308	5880/7852	2
hsa04140	Autophagy - animal	1/264	141/8093	0.991066	0.998649	0.787308	8673	1
hsa05203	Viral carcinogenesis	2/264	204/8093	0.991487	0.998649	0.787308	1234/6850	2
hsa05206	MicroRNAs in cancer	4/264	310/8093	0.992154	0.998649	0.787308	3162/4318/5328/399694	4
hsa05160	Hepatitis C	1/264	157/8093	0.994797	0.998649	0.787308	3627	1
hsa04217	Necroptosis	1/264	159/8093	0.995138	0.998649	0.787308	6775	1
hsa05010	Alzheimer disease	5/264	384/8093	0.995932	0.998649	0.787308	11211/347733/79861/56901/7472	5
hsa05016	Huntington disease	3/264	306/8093	0.997789	0.998649	0.787308	347733/79861/56901	3
hsa05014	Amyotrophic lateral sclerosis	4/264	365/8093	0.998137	0.998649	0.787308	5603/347733/79861/56901	4
hsa05022	Pathways of neurodegeneration - multiple diseases	6/264	476/8093	0.998649	0.998649	0.787308	11211/5603/347733/79861/56901/7472	6
