# Supplementary material for: Identification of Key Non-coding RNAs and Transcription Factors in Calcific Aortic Valve Disease
Source: Front Cardiovasc Med. 2022 Jun 29;9:826744. doi: 10.3389/fcvm.2022.826744 (PMC9276990; doi:10.3389/fcvm.2022.826744)
Supplement: Supplementary file 6 [file Table_4.XLSX]

## Sheet: BP
ID	Description	setSize	enrichmentScore	NES	pvalue	p.adjust	qvalues	rank	leading_edge	core_enrichment
GO:0002250	adaptive immune response	415	0.685306	2.70675	2.79223e-39	1.76525e-35	1.37789e-35	1916	tags=37%, list=10%, signal=34%	3512/10563/3507/608/3495/2210/27074/1880/28639/3537/3514/939/339390/3702/3575/28823/8320/2207/57823/54900/6363/915/3109/942/1520/3122/3606/10288/925/919/50852/54440/713/1075/64092/2213/639/3112/50856/8807/962/3117/3113/3108/714/51311/1378/695/712/10462/3119/5788/202309/729230/973/912/940/6850/89857/3903/10859/387357/1512/3569/5551/28461/28755/8792/5294/64005/916/5777/8631/911/4063/151888/972/5157…
GO:0050900	leukocyte migration	437	0.664926	2.62903	3.53487e-35	1.11737e-31	8.72183e-32	1498	tags=33%, list=7%, signal=31%	3512/5473/4312/10563/3507/54210/6355/1880/3537/3162/914/6279/3514/26585/7941/6280/6374/28823/6351/2207/1236/728/3815/1230/6363/3576/3055/6352/11151/6382/3627/54209/83483/199/1234/56833/7412/3932/7852/285/399/6362/7857/3689/6356/11314/3683/719/4283/5880/6366/962/56253/3952/58191/120425/1436/2921/6368/729230/1803/4856/2919/6850/3676/81704/3071/30817/4973/6283/3569/63940/28461/8792/2841/5294/64005/6…
GO:0002764	immune response-regulating signaling pathway	393	0.665514	2.61502	8.50835e-33	1.79299e-29	1.39955e-29	2369	tags=39%, list=12%, signal=35%	3507/3495/2210/28639/3537/3514/3702/4332/28823/2207/1236/728/54900/3815/915/2219/3055/3122/10288/919/50852/3932/11314/29760/719/2213/50856/3117/3113/952/931/945/9473/1378/695/10462/79037/3119/5788/973/940/6850/89857/2205/3071/3937/2357/10859/196051/2359/387357/1512/28461/28755/3385/64005/916/2533/26999/5777/8631/7409/7070/2206/151888/7462/2268/28778/2212/10094/930/4651/3115/26228/4067/53347/4208/…
GO:0042110	T cell activation	459	0.635031	2.52774	8.36411e-32	1.32195e-28	1.03187e-28	2428	tags=39%, list=12%, signal=35%	1880/10125/914/3485/939/339390/3702/3575/8320/2207/1236/54900/3815/6363/915/3109/942/3606/10288/6352/925/11151/54440/3936/199/7412/3932/399/11314/11326/3683/2213/639/5880/50856/6366/3113/56253/1378/864/3952/120425/944/5788/729230/912/1803/79626/940/6850/81704/3071/10859/8876/3559/64127/387357/3574/64581/3569/2841/5294/64919/8600/916/5777/2615/3965/7409/911/7070/4063/151888/972/441478/197358/51571…
GO:0002768	immune response-regulating cell surface receptor signaling pathway	390	0.661989	2.59749	3.13872e-31	3.9686e-28	3.09776e-28	2369	tags=39%, list=12%, signal=35%	3507/3495/2210/28639/3537/3514/3702/4332/28823/2207/1236/728/54900/3815/915/2219/3055/3122/10288/919/50852/3932/11314/29760/719/2213/50856/3117/3113/952/931/9473/1378/695/10462/79037/3119/5788/973/940/6850/89857/2205/3071/3937/2357/10859/196051/2359/387357/28461/28755/3385/64005/916/2533/26999/5777/8631/7409/7070/2206/151888/7462/2268/28778/2212/10094/930/4651/3115/26228/4067/53347/4208/4893/9404…
GO:0051249	regulation of lymphocyte activation	431	0.643431	2.53986	6.55821e-31	6.91016e-28	5.39384e-28	2327	tags=38%, list=12%, signal=34%	3507/51237/3495/1880/28639/3537/10125/914/3485/3514/939/339390/3575/4332/1236/54900/7305/6363/3109/942/3606/10288/6352/11151/54440/199/7940/56833/7412/3932/399/64092/11314/11326/2213/639/5880/6366/3113/952/56253/1378/695/864/3952/944/5788/729230/374403/912/1803/79626/940/6850/81704/3071/10859/8876/3559/64127/3574/64581/3569/28461/55024/8600/916/5777/2615/3965/7409/7070/151888/972/441478/51571/226…
GO:0042119	neutrophil activation	480	0.624548	2.49436	2.48628e-30	2.24547e-27	1.75273e-27	2880	tags=38%, list=14%, signal=34%	5473/4318/23601/3043/51316/6279/2215/6280/4332/1511/4069/2207/728/53831/9535/6590/22918/7305/272/1118/2219/1520/3576/3606/10288/6352/1075/8673/7097/1116/3689/11314/3683/719/2213/8807/2171/6036/64333/5329/945/5328/1378/51411/5788/10855/374403/79930/2919/6850/126014/3071/3903/2357/8876/5265/4973/6518/6283/1512/4033/929/948/1776/5777/3101/963/3687/2268/2212/6515/27180/5724/23406/240/6793/25801/1794/…
GO:0036230	granulocyte activation	486	0.62381	2.49793	3.63452e-30	2.87218e-27	2.24192e-27	2880	tags=38%, list=14%, signal=33%	5473/4318/23601/3043/51316/6279/2215/6280/4332/1511/4069/2207/728/53831/9535/6590/22918/7305/272/1118/2219/1520/3576/3606/10288/6352/1075/8673/7097/1116/3689/11314/3683/719/2213/8807/2171/6036/64333/5329/945/5328/1378/51411/5788/10855/729230/374403/79930/2919/6850/126014/3071/3903/2357/8876/5265/4973/6518/6283/1512/4033/929/948/1776/5777/3101/963/3687/2268/2212/6515/27180/5724/23406/240/6793/2580…
GO:0002429	immune response-activating cell surface receptor signaling pathway	357	0.668484	2.6161	5.23526e-29	3.30973e-26	2.58346e-26	2369	tags=40%, list=12%, signal=36%	3507/3495/28639/3537/3514/3702/4332/28823/2207/1236/728/54900/915/2219/3055/3122/919/50852/3932/11314/29760/719/2213/50856/3117/3113/952/931/9473/1378/695/10462/79037/3119/5788/973/940/6850/89857/3071/3937/2357/196051/2359/387357/28461/28755/3385/64005/916/2533/26999/5777/8631/7409/7070/7462/2268/28778/2212/10094/930/4651/3115/26228/4067/53347/4208/4893/9404/115352/4277/11006/7535/5079/3635/55824…
GO:0002757	immune response-activating signal transduction	357	0.668484	2.6161	5.23526e-29	3.30973e-26	2.58346e-26	2369	tags=40%, list=12%, signal=36%	3507/3495/28639/3537/3514/3702/4332/28823/2207/1236/728/54900/915/2219/3055/3122/919/50852/3932/11314/29760/719/2213/50856/3117/3113/952/931/9473/1378/695/10462/79037/3119/5788/973/940/6850/89857/3071/3937/2357/196051/2359/387357/28461/28755/3385/64005/916/2533/26999/5777/8631/7409/7070/7462/2268/28778/2212/10094/930/4651/3115/26228/4067/53347/4208/4893/9404/115352/4277/11006/7535/5079/3635/55824…
GO:0002446	neutrophil mediated immunity	480	0.616808	2.46345	8.77576e-29	5.04367e-26	3.93692e-26	2880	tags=38%, list=14%, signal=33%	5473/4318/23601/3043/51316/6279/2215/6280/4332/1511/4069/2207/728/53831/9535/6590/22918/7305/272/1118/2219/1520/10288/1075/8673/7097/1116/3689/11314/3683/719/2171/6036/64333/5329/945/5328/1378/51411/5788/10855/374403/79930/2919/6850/126014/3071/3903/2357/8876/5265/4973/6518/6283/1512/4033/3569/929/948/1776/5777/3101/963/3687/2268/2212/6515/27180/5724/23406/240/6793/25801/1794/1/10312/3310/1508/11…
GO:0002283	neutrophil activation involved in immune response	469	0.620966	2.47608	1.04972e-28	5.53025e-26	4.31673e-26	2880	tags=38%, list=14%, signal=33%	5473/4318/23601/3043/51316/6279/2215/6280/4332/1511/4069/2207/728/53831/9535/6590/22918/7305/272/1118/2219/1520/10288/1075/8673/7097/1116/3689/11314/3683/719/2171/6036/64333/5329/945/5328/1378/51411/5788/10855/374403/79930/2919/6850/126014/3071/3903/2357/8876/5265/4973/6518/6283/1512/4033/929/948/1776/5777/3101/963/3687/2268/2212/6515/27180/5724/23406/240/6793/25801/1794/1/10312/3310/1508/11322/4…
GO:0043312	neutrophil degranulation	466	0.619266	2.46674	2.09139e-28	1.01706e-25	7.93881e-26	2880	tags=38%, list=14%, signal=33%	5473/4318/23601/3043/51316/6279/2215/6280/4332/1511/4069/2207/728/53831/9535/6590/22918/7305/272/1118/2219/1520/10288/1075/8673/7097/1116/3689/11314/3683/719/2171/6036/64333/5329/945/5328/1378/51411/5788/10855/374403/79930/2919/6850/126014/3071/3903/2357/8876/5265/4973/6518/6283/1512/4033/929/948/5777/3101/963/3687/2268/2212/6515/27180/5724/23406/240/6793/25801/1794/1/10312/3310/1508/11322/4893/1…
GO:0097529	myeloid leukocyte migration	205	0.74031	2.74346	2.13061e-27	9.62124e-25	7.51001e-25	1324	tags=40%, list=7%, signal=37%	5473/10563/6355/6279/26585/7941/6280/6374/6351/2207/1236/728/3815/1230/6363/3576/6352/3627/54209/199/56833/399/6362/7857/3689/6356/11314/719/4283/5880/6366/120425/1436/2921/6368/729230/1803/4856/2919/6850/3071/30817/6283/3569/8792/5294/6354/8600/7409/51192/972/4354/5196/6373/26228/4067/6375/3553/5641/1441/101/6387/6364/5054/5800/3929/9750/391/3579/1524/4282/1240/5734/51135/64805/7057/255231/6357/…
GO:0030595	leukocyte chemotaxis	211	0.737691	2.74691	2.82954e-27	1.19256e-24	9.30868e-25	1345	tags=40%, list=7%, signal=38%	5473/10563/6355/1880/6279/26585/7941/6280/6374/6351/2207/1236/728/3815/1230/6363/3576/6352/11151/3627/199/1234/56833/7852/6362/7857/3689/6356/719/4283/5880/6366/58191/120425/1436/2921/6368/729230/1803/4856/2919/6850/3071/30817/6283/3569/63940/8792/2841/5294/6354/8600/3965/7409/51192/972/4354/5196/6373/26228/240/4067/6375/3553/5641/7474/1441/101/6387/6364/5054/5800/3929/9750/3579/7226/4282/1240/70…
GO:0002253	activation of immune response	437	0.621435	2.45707	1.7237e-26	6.81076e-24	5.31624e-24	2369	tags=36%, list=12%, signal=33%	3507/3495/28639/3537/3514/3702/4332/28823/2207/1236/728/54900/915/2219/3055/3122/919/50852/713/3932/11314/29760/11326/719/2213/50856/3117/3113/952/931/714/9473/1378/695/712/10462/79037/3119/5788/9447/973/940/6850/89857/3071/3937/2357/196051/2359/387357/28461/28755/3385/64005/916/2533/26999/5777/8631/7409/7070/7462/2268/28778/2212/10094/930/4651/58484/3115/26228/4067/53347/4208/4893/9404/115352/35…
GO:0060326	cell chemotaxis	279	0.68503	2.61108	2.07126e-26	7.70267e-24	6.01244e-24	1345	tags=35%, list=7%, signal=33%	5473/10563/6355/1880/6279/26585/7941/6280/6374/6351/2207/1236/728/3815/1230/6363/3576/6352/11151/3627/199/1234/56833/7852/6362/7857/3689/6356/719/4283/5880/6366/64094/58191/120425/1436/2921/6368/51411/729230/1803/4856/2919/6850/3071/30817/6283/3569/63940/8792/2841/5294/6354/8600/3965/7409/51192/3791/10663/972/409/3082/9034/4354/5196/6373/26228/240/4067/6375/3553/5641/7474/5588/1441/101/6387/6364/…
GO:0050867	positive regulation of cell activation	340	0.656702	2.55573	4.6411e-26	1.63006e-23	1.27237e-23	1856	tags=36%, list=9%, signal=33%	3507/3495/1880/28639/3537/10125/914/3485/3514/939/3575/2207/1236/7305/6363/6195/3109/942/3606/10288/6352/11151/54209/54440/199/1075/7412/3932/8673/399/5341/3689/6366/3113/952/695/864/3952/5788/729230/912/1803/940/6850/81704/3071/10859/8876/3559/64127/3574/64581/3569/28461/8600/916/5777/3965/7409/7070/151888/972/51571/2268/5724/3115/26228/4067/6375/30011/4208/146850/115352/3553/84868/11006/7535/36…
GO:0002696	positive regulation of leukocyte activation	327	0.656792	2.54262	4.53048e-25	1.50746e-22	1.17667e-22	1856	tags=36%, list=9%, signal=34%	3507/3495/1880/28639/3537/10125/914/3485/3514/939/3575/2207/1236/7305/6363/3109/942/3606/10288/6352/11151/54209/54440/199/1075/7412/3932/8673/399/3689/6366/3113/952/695/864/3952/5788/729230/912/1803/940/6850/81704/3071/10859/8876/3559/64127/3574/64581/3569/28461/8600/916/5777/3965/7409/7070/151888/972/51571/2268/5724/3115/26228/4067/6375/30011/4208/146850/115352/3553/84868/11006/7535/3635/7474/64…
GO:0070661	leukocyte proliferation	298	0.669177	2.58168	1.06279e-24	3.35948e-22	2.62229e-22	2311	tags=39%, list=11%, signal=35%	51237/6355/1880/10125/3485/26585/339390/3575/4332/3815/7305/6363/3109/942/3606/10288/6352/11151/54209/54440/199/7940/7412/11314/11326/2213/5880/3113/952/931/56253/695/3952/1436/944/5788/202309/729230/973/4064/912/940/6850/81704/3071/10859/3559/3574/3569/5294/8600/916/5777/2615/3965/972/930/3115/4067/4883/6375/1794/10312/4208/115352/3553/84868/7133/22806/7535/3635/64926/6556/5588/7292/26191/5074/2…
GO:0032943	mononuclear cell proliferation	274	0.666229	2.53782	5.66955e-23	1.70681e-20	1.33227e-20	2311	tags=39%, list=11%, signal=35%	51237/1880/10125/3485/339390/3575/4332/7305/6363/3109/942/3606/10288/6352/11151/54440/199/7940/7412/11314/11326/2213/5880/3113/952/931/56253/695/3952/944/5788/202309/729230/973/4064/912/940/6850/81704/3071/10859/3559/3574/3569/5294/916/5777/2615/3965/972/930/3115/4067/6375/1794/4208/115352/3553/84868/7133/22806/7535/3635/64926/6556/5588/7292/26191/5074/26279/29108/30835/9466/836/4282/160365/4860/…
GO:0051251	positive regulation of lymphocyte activation	283	0.665235	2.53764	7.33659e-23	2.10827e-20	1.64564e-20	1649	tags=35%, list=8%, signal=32%	3507/3495/1880/28639/3537/10125/3485/3514/939/3575/1236/7305/6363/3109/942/3606/10288/6352/11151/54440/199/7412/3932/399/6366/3113/952/695/864/3952/5788/729230/912/1803/940/6850/81704/3071/10859/8876/3559/64127/3574/64581/3569/28461/8600/916/5777/3965/7409/7070/151888/972/51571/3115/4067/6375/30011/4208/146850/115352/3553/84868/11006/7535/3635/64926/5588/7292/3500/26191/101/29108/30835/11126/9466…
GO:0046651	lymphocyte proliferation	271	0.665902	2.53616	1.01993e-22	2.80347e-20	2.18829e-20	2311	tags=39%, list=11%, signal=35%	51237/1880/10125/3485/339390/3575/4332/7305/6363/3109/942/3606/10288/6352/11151/54440/199/7940/7412/11314/11326/2213/5880/3113/952/931/56253/695/3952/944/5788/202309/729230/973/4064/912/940/6850/81704/3071/10859/3559/3574/3569/5294/916/5777/2615/3965/972/930/3115/4067/6375/1794/4208/115352/3553/84868/7133/22806/7535/3635/64926/6556/5588/7292/26191/5074/26279/29108/30835/9466/836/4282/160365/4860/…
GO:0006959	humoral immune response	254	0.674652	2.55148	1.37202e-22	3.61412e-20	2.82106e-20	1481	tags=28%, list=7%, signal=27%	3512/5450/5473/10563/3507/54210/3495/1880/28639/3537/6039/6279/3514/6280/6374/28823/1511/4069/1236/728/6590/2219/3576/3627/54209/713/29760/11326/719/4283/2213/931/714/1378/712/2921/3119/5788/729230/2919/940/6283/3574/10578/3569/28461/5777/28778/5196/930/6373/240/4208/3553/5079/6556/3500/2/4068/5452/78989/124976/140823/4057/5699/114770/6357/10148/717/28984/7124/708
GO:0050851	antigen receptor-mediated signaling pathway	243	0.683755	2.56619	2.76131e-22	6.98279e-20	5.45053e-20	1788	tags=37%, list=9%, signal=35%	3507/3495/28639/3537/3514/3702/4332/1236/54900/915/3122/919/50852/3932/11314/29760/2213/3117/3113/952/931/9473/695/79037/3119/5788/973/940/6850/89857/3071/3937/387357/28461/28755/916/2533/5777/8631/7070/7462/930/3115/26228/4067/53347/4208/9404/115352/11006/7535/5079/3635/55824/5588/3500/26191/4068/5698/5336/5074/917/11126/3783/27040/10213/150372/5699/920/7454/84174/5293/5719/9402/30968/5685/100/1…
GO:0002697	regulation of immune effector process	393	0.604333	2.37462	4.6417e-22	1.12865e-19	8.80984e-20	1964	tags=30%, list=10%, signal=27%	4321/51237/3537/3162/10125/3514/339390/3575/28823/2207/728/7305/6363/3109/942/3606/54440/713/56833/8673/3689/11314/11326/719/2213/5880/8807/714/56253/1378/695/712/3952/5788/9447/729230/912/940/6850/10859/30817/3559/64127/3569/28461/948/1776/5777/3965/10225/7409/911/972/51571/409/2268/28778/930/5724/26228/4067/6375/146850/115352/3553/84868/7133/4277/7474/114836/7292/3500/26191/2/4068/8832/3684/291…
GO:0030098	lymphocyte differentiation	356	0.624978	2.44572	9.45682e-22	2.2143e-19	1.7284e-19	1867	tags=32%, list=9%, signal=30%	5450/1880/10125/914/939/3702/3575/8320/2207/1236/3815/6363/915/942/3606/10288/925/54440/56833/7412/3932/399/29760/2213/639/931/56253/1378/695/864/3952/944/5788/729230/973/912/940/6850/3676/55619/3071/8876/3559/387357/3574/3569/2841/64919/916/5777/3965/7409/4063/972/441478/4189/9935/930/1794/10312/146850/115352/3553/22806/11006/7535/3635/114836/7292/26191/101/5336/26279/3902/917/5452/7163/860/1032…
GO:0007159	leukocyte cell-cell adhesion	339	0.627851	2.44533	1.63116e-21	3.68292e-19	2.87476e-19	2393	tags=40%, list=12%, signal=36%	10125/3485/6279/939/339390/6280/3575/1236/54900/6363/3109/942/3606/10288/6352/11151/54440/199/7412/3932/399/3689/11314/11326/3683/2213/5880/6366/3113/56253/864/3952/5788/729230/912/1803/79626/940/6850/3676/81704/3071/10859/8876/4973/3559/64127/3574/3569/8600/916/5777/2615/3965/8631/7409/7070/151888/84830/972/441478/51571/3695/5724/3115/240/4067/6375/6793/146850/3553/84868/11006/7535/64926/55824/5…
GO:0042113	B cell activation	255	0.669127	2.5315	2.98386e-21	6.50481e-19	5.07743e-19	2259	tags=36%, list=11%, signal=32%	5450/3507/51237/3495/1880/28639/3537/10125/3514/939/3575/4332/54900/3815/7305/942/54440/56833/7412/64092/11314/29760/2213/952/931/695/5788/202309/973/374403/4064/940/6850/3676/55619/3071/64127/3574/3569/28461/55024/5777/972/7462/4189/930/4067/10312/30011/4208/115352/22806/7535/3635/7292/3500/5336/5074/9466/5452/8935/7163/836/4282/3624/9734/150372/1026/10538/3589/10673/5293/2322/7293/100/10892/113…
GO:0050863	regulation of T cell activation	315	0.63717	2.46902	3.56906e-21	7.5212e-19	5.87079e-19	2327	tags=41%, list=12%, signal=37%	10125/914/3485/939/339390/3575/1236/54900/6363/3109/942/3606/10288/6352/11151/54440/199/7412/3932/399/11314/11326/2213/639/5880/6366/3113/56253/1378/864/3952/944/5788/729230/912/1803/79626/940/6850/81704/3071/10859/8876/3559/64127/3574/3569/8600/916/5777/2615/3965/7409/7070/151888/972/441478/51571/3115/4067/6375/146850/27240/3553/84868/7133/11006/7535/64926/55824/5588/7292/26191/101/5074/26279/29…
GO:0002449	lymphocyte mediated immunity	254	0.661188	2.50056	6.96221e-21	1.41984e-18	1.10828e-18	1964	tags=35%, list=10%, signal=32%	3507/3002/3495/28639/3537/10125/3514/939/339390/3575/28823/2207/57823/3606/925/11151/54440/713/1075/2213/8807/714/51311/56253/1378/695/712/3952/3119/5788/202309/729230/912/940/10859/1512/3569/5551/28461/64005/5777/3965/10225/7409/911/972/51571/409/28778/930/6375/10312/146850/3553/84868/7133/3635/6556/114836/7292/3500/4068/3824/3902/11126/9466/5452/3598/3004/114548/23705/10538/3594/7454/84174/717/…
GO:0032103	positive regulation of response to external stimulus	490	0.571764	2.2903	7.8212e-21	1.54518e-18	1.20611e-18	1814	tags=28%, list=9%, signal=26%	4321/10563/10125/9450/6279/7941/6280/4332/6351/2207/1236/728/1230/6363/2219/3576/3055/3606/6352/3627/54209/23643/199/1075/56670/7852/8673/7097/7857/719/5603/5880/50856/6366/8807/64094/51311/56253/695/1436/10462/9447/729230/4064/912/940/6850/2152/3071/64127/6283/64581/115362/3569/63940/8792/3385/5294/6354/8600/3965/7409/3791/972/58484/1594/26228/4067/6375/51284/4893/3553/84868/5641/7474/114836/729…
GO:0097530	granulocyte migration	140	0.760792	2.66533	1.00349e-20	1.92244e-18	1.50059e-18	1324	tags=43%, list=7%, signal=40%	5473/10563/6355/6279/6280/6374/6351/2207/1236/728/6363/3576/6352/3627/56833/399/6362/7857/3689/6356/11314/719/4283/5880/6366/120425/1436/2921/6368/1803/2919/6850/3071/30817/6283/5294/6354/7409/51192/972/4354/5196/6373/6375/3553/1441/101/6364/3929/9750/391/3579/1240/5734/51135/7057/255231/6357/10344/5293
GO:0001819	positive regulation of cytokine production	414	0.589322	2.32839	1.45067e-20	2.6974e-18	2.1055e-18	2479	tags=35%, list=12%, signal=32%	5450/23601/3495/10125/914/4332/2207/1236/728/7305/6363/942/2219/3606/10288/150/54209/54440/23643/199/3394/7097/719/5603/3113/51311/56253/116/3952/5788/9447/10855/729230/940/6850/2152/10859/64127/3574/64581/834/115362/3569/63940/929/948/7096/916/3965/4063/972/51571/3595/3082/2268/5196/5724/58484/3115/3091/6375/51284/3553/84868/7474/6556/114836/5588/7292/1535/26191/101/5336/29108/5054/3929/3663/111…
GO:0070663	regulation of leukocyte proliferation	227	0.684032	2.55291	1.57321e-20	2.84166e-18	2.2181e-18	1498	tags=35%, list=7%, signal=33%	51237/6355/1880/3485/26585/339390/4332/7305/6363/3109/942/3606/10288/6352/11151/54440/199/7940/7412/11314/11326/2213/5880/3113/952/56253/695/3952/1436/944/5788/729230/912/940/6850/3071/10859/3559/3574/3569/916/5777/2615/3965/972/3115/4067/6375/4208/115352/3553/84868/7133/22806/7535/3635/64926/5588/7292/26191/5074/26279/29108/30835/9466/836/4282/160365/4860/1026/3620/920/3594/10673/3600/10148/7293…
GO:1903037	regulation of leukocyte cell-cell adhesion	304	0.628609	2.42042	6.64474e-20	1.16689e-17	9.10835e-18	2393	tags=41%, list=12%, signal=36%	10125/3485/939/339390/3575/1236/54900/6363/3109/942/3606/10288/6352/11151/54440/199/7412/3932/399/3689/11314/11326/2213/6366/3113/56253/864/3952/5788/729230/912/1803/79626/940/6850/3676/81704/3071/10859/8876/3559/64127/3574/3569/8600/916/5777/2615/3965/8631/7409/7070/151888/84830/972/441478/51571/5724/3115/240/4067/6375/146850/3553/84868/11006/7535/64926/55824/5588/7292/26191/101/6387/5074/26279/…
GO:0050670	regulation of lymphocyte proliferation	209	0.684134	2.54359	1.1179e-19	1.9101e-17	1.49095e-17	2311	tags=43%, list=11%, signal=39%	51237/1880/3485/339390/4332/7305/6363/3109/942/3606/10288/6352/11151/54440/199/7940/7412/11314/11326/2213/5880/3113/952/56253/695/3952/944/5788/729230/912/940/6850/3071/10859/3559/3574/3569/916/5777/2615/3965/972/3115/4067/6375/4208/115352/3553/84868/7133/22806/7535/3635/64926/5588/7292/26191/5074/26279/29108/30835/9466/836/4282/160365/4860/1026/3620/920/3594/10673/3600/10148/7293/941/100/3718/10…
GO:0032944	regulation of mononuclear cell proliferation	211	0.683689	2.54583	1.2865e-19	2.14033e-17	1.67067e-17	2311	tags=43%, list=11%, signal=38%	51237/1880/3485/339390/4332/7305/6363/3109/942/3606/10288/6352/11151/54440/199/7940/7412/11314/11326/2213/5880/3113/952/56253/695/3952/944/5788/729230/912/940/6850/3071/10859/3559/3574/3569/916/5777/2615/3965/972/3115/4067/6375/4208/115352/3553/84868/7133/22806/7535/3635/64926/5588/7292/26191/5074/26279/29108/30835/9466/836/4282/160365/4860/1026/3620/920/3594/10673/3600/10148/7293/941/100/3718/10…
GO:0071216	cellular response to biotic stimulus	218	0.675451	2.52219	2.42129e-19	3.92498e-17	3.0637e-17	2239	tags=34%, list=11%, signal=31%	5473/10563/9450/6374/1511/942/3576/3055/3606/10288/6352/3627/54209/23643/3394/1234/8564/7097/4283/2213/4360/695/2921/57103/4064/2919/6850/10859/64127/64581/834/3569/929/948/7096/51571/5196/5724/6373/26228/4067/4208/57817/3553/84868/7133/7474/7292/26191/29108/5054/3929/114769/1524/4282/114548/2672/4057/11027/27063/7124/941/4615/10892/10062/27179/10221/51510/3586/1669/7035/7494/22900/347252/22904
GO:0071219	cellular response to molecule of bacterial origin	194	0.683495	2.51568	2.52884e-18	3.99682e-16	3.11978e-16	2019	tags=35%, list=10%, signal=31%	5473/10563/9450/6374/1511/942/3576/3055/3606/10288/6352/3627/54209/23643/3394/1234/8564/7097/4283/2213/4360/2921/4064/2919/10859/64127/834/3569/929/948/7096/51571/5196/5724/6373/26228/4067/4208/57817/3553/84868/7133/7474/7292/26191/29108/5054/3929/114769/1524/4282/114548/2672/4057/11027/27063/7124/941/4615/10892/10062/27179/10221/51510/3586/1669/7035
GO:0071621	granulocyte chemotaxis	117	0.77069	2.66253	4.71529e-18	7.27075e-16	5.6753e-16	1324	tags=44%, list=7%, signal=42%	5473/10563/6355/6279/6280/6374/6351/2207/1236/728/6363/3576/6352/3627/6362/7857/3689/6356/719/4283/5880/6366/120425/1436/2921/6368/1803/2919/6850/3071/30817/6283/5294/6354/7409/51192/972/4354/5196/6373/6375/3553/1441/6364/3929/9750/3579/1240/7057/6357/10344/5293
GO:1990266	neutrophil migration	112	0.775137	2.64515	6.42192e-18	9.66652e-16	7.54536e-16	1324	tags=47%, list=7%, signal=44%	5473/10563/6355/6279/6280/6374/6351/2207/1236/728/6363/3576/6352/3627/56833/399/6362/3689/6356/719/4283/5880/6366/120425/2921/6368/1803/2919/6850/3071/6283/5294/6354/7409/51192/972/4354/5196/6373/6375/3553/1441/101/6364/3929/9750/391/3579/51135/255231/6357/10344/5293
GO:0030217	T cell differentiation	244	0.644687	2.42057	6.79991e-18	9.99745e-16	7.80366e-16	1867	tags=34%, list=9%, signal=32%	1880/10125/914/939/3702/3575/8320/2207/1236/3815/6363/915/942/3606/10288/925/54440/3932/399/639/56253/1378/864/3952/944/5788/729230/912/940/6850/3071/8876/3559/387357/3574/3569/2841/64919/916/3965/7409/4063/972/441478/9935/1794/10312/146850/3553/11006/7535/114836/7292/26191/101/26279/3902/917/860/3714/4860/114548/5734/10538/3111/920/26253/57864/54567/3594/64218/5293/3600/8784/941/100/9760/10892/1…
GO:1903039	positive regulation of leukocyte cell-cell adhesion	226	0.654827	2.43948	9.17752e-18	1.30357e-15	1.01752e-15	2393	tags=44%, list=12%, signal=39%	10125/3485/939/3575/1236/6363/3109/942/3606/10288/6352/11151/54440/199/7412/3932/399/3689/6366/3113/864/3952/5788/729230/912/1803/940/6850/3676/81704/3071/10859/8876/3559/64127/3574/3569/8600/916/5777/3965/8631/7409/7070/151888/972/51571/5724/3115/240/4067/6375/146850/3553/84868/11006/7535/64926/5588/7292/26191/101/29108/30835/11126/9466/1326/160365/4860/114548/55423/920/3594/10673/3600/10148/940…
GO:0002237	response to molecule of bacterial origin	324	0.597653	2.31606	9.27883e-18	1.30357e-15	1.01752e-15	1802	tags=29%, list=9%, signal=27%	5473/10563/9450/6279/6280/6374/1511/1236/728/54/6590/2706/942/3576/3055/3606/10288/6352/3627/54209/23643/3394/1234/8564/7097/3587/4283/2213/4360/2921/3248/4064/2919/10859/64127/834/3569/929/8792/948/7096/3965/10225/51571/3595/5196/5724/6373/1594/26228/4067/4208/57817/3553/84868/7133/7474/6556/7292/26191/5336/29108/5732/5054/3929/3663/836/114769/1439/2687/1524/4282/114548/5734/2672/4057/3620/40693…
GO:0050870	positive regulation of T cell activation	207	0.669928	2.49186	1.62436e-17	2.23244e-15	1.74256e-15	2323	tags=43%, list=12%, signal=39%	10125/3485/939/3575/1236/6363/3109/942/3606/10288/6352/11151/54440/199/7412/3932/399/6366/3113/864/3952/5788/729230/912/1803/940/6850/81704/3071/10859/8876/3559/64127/3574/3569/8600/916/5777/3965/7409/7070/151888/972/51571/3115/4067/6375/146850/3553/84868/11006/7535/64926/5588/7292/26191/101/29108/30835/11126/9466/1326/160365/4860/114548/55423/920/3594/10673/3600/10148/9402/941/100/10892/29851/14…
GO:0030593	neutrophil chemotaxis	93	0.790692	2.6194	5.76855e-17	7.61449e-15	5.94361e-15	1324	tags=51%, list=7%, signal=47%	5473/10563/6355/6279/6280/6374/6351/2207/1236/728/6363/3576/6352/3627/6362/3689/6356/719/4283/5880/6366/120425/2921/6368/1803/2919/6850/3071/6283/5294/6354/7409/51192/972/4354/5196/6373/6375/3553/1441/6364/3929/9750/3579/6357/10344/5293
GO:0022407	regulation of cell-cell adhesion	410	0.557444	2.20063	5.78133e-17	7.61449e-15	5.94361e-15	2323	tags=34%, list=12%, signal=31%	10563/10125/3485/939/339390/3575/1236/54900/6363/3109/942/3606/10288/6352/11151/54440/199/7412/3932/399/3689/11314/11326/2213/6366/3113/56253/5329/864/3952/5788/729230/912/1803/79626/940/6850/3676/81704/3071/10653/10859/8876/3559/64127/3574/3569/8600/916/5777/2615/3965/8631/7409/7070/151888/84830/972/441478/51571/3557/5724/4651/3115/240/4067/6375/146850/3553/84868/11006/7535/7474/64926/55824/5588…
GO:0071222	cellular response to lipopolysaccharide	185	0.677723	2.47126	8.3037e-17	1.07135e-14	8.36257e-15	2019	tags=34%, list=10%, signal=31%	5473/10563/9450/6374/1511/942/3576/3055/3606/10288/6352/3627/23643/3394/1234/8564/7097/4283/4360/2921/4064/2919/10859/64127/834/3569/929/948/5196/5724/6373/26228/4067/4208/57817/3553/84868/7133/7474/7292/26191/29108/5054/3929/114769/1524/4282/114548/2672/4057/11027/27063/7124/941/4615/10892/10062/27179/10221/51510/3586/1669/7035
GO:0022409	positive regulation of cell-cell adhesion	268	0.619438	2.35169	1.45769e-16	1.8431e-14	1.43866e-14	2393	tags=40%, list=12%, signal=36%	10563/10125/3485/939/3575/1236/6363/3109/942/3606/10288/6352/11151/54440/199/7412/3932/399/3689/6366/3113/5329/864/3952/5788/729230/912/1803/940/6850/3676/81704/3071/10859/8876/3559/64127/3574/3569/8600/916/5777/3965/8631/7409/7070/151888/972/51571/5724/4651/3115/240/4067/6375/146850/3553/84868/11006/7535/7474/64926/5588/7292/26191/101/29108/30835/11126/9466/10630/1326/160365/4860/114548/55423/92…
GO:0002460	adaptive immune response based on somatic recombination of immune receptors built from immunoglobulin superfamily domains	262	0.620123	2.34995	2.4202e-16	3.0001e-14	2.34178e-14	2401	tags=35%, list=12%, signal=32%	10563/3507/3495/28639/3537/3514/939/339390/3575/28823/2207/6363/3606/925/54440/713/1075/2213/8807/714/51311/1378/695/712/3119/5788/202309/729230/912/940/89857/10859/1512/3569/5551/28461/64005/5777/911/4063/972/51571/28778/930/6375/10312/4208/3553/84868/7133/3635/6556/114836/5588/7292/3500/9466/5452/3598/3004/114548/10538/920/3594/7454/84174/64218/10673/10148/717/7124/941/708/100/725/10892/1380/84…
GO:0042742	defense response to bacterium	232	0.641854	2.40498	5.42756e-16	6.59866e-14	5.15069e-14	1275	tags=23%, list=6%, signal=22%	3512/5473/10563/3507/3495/28639/3537/51316/6039/6279/3514/6280/1511/4069/2207/728/54/6590/54209/3394/56833/7097/219972/944/6850/64127/6283/10578/3569/28461/948/2268/58484/11096/57817/84868/6556/3500/1535/29108/6364/5054/3929/11126/9466/140823/9636/114548/4057/2896/23166/920/26253/114770
GO:0032496	response to lipopolysaccharide	309	0.598545	2.31151	7.3041e-16	8.71256e-14	6.80072e-14	1802	tags=29%, list=9%, signal=27%	5473/10563/9450/6279/6280/6374/1511/1236/728/54/6590/2706/942/3576/3055/3606/10288/6352/3627/54209/23643/3394/1234/8564/7097/3587/4283/4360/2921/3248/4064/2919/10859/64127/834/3569/929/8792/948/3965/10225/3595/5196/5724/6373/1594/26228/4067/4208/57817/3553/84868/7133/7474/6556/7292/26191/5336/29108/5732/5054/3929/836/114769/1439/2687/1524/4282/114548/5734/2672/4057/3620/406934/11027/7867/133/2706…
GO:0050864	regulation of B cell activation	128	0.727468	2.53064	1.15688e-15	1.3544e-13	1.0572e-13	1498	tags=38%, list=7%, signal=35%	3507/51237/3495/1880/28639/3537/3514/939/4332/7305/54440/56833/64092/11314/2213/952/695/5788/374403/940/6850/3071/64127/3574/3569/28461/55024/5777/972/930/4067/30011/4208/115352/22806/3635/7292/3500/5074/9466/836/4282/3624/150372/1026/10673/7293/100
GO:0002703	regulation of leukocyte mediated immunity	204	0.646241	2.39216	6.28263e-15	7.2216e-13	5.63694e-13	1964	tags=34%, list=10%, signal=31%	3162/10125/339390/3575/2207/7305/3606/54440/8673/3689/11314/2213/5880/8807/56253/1378/695/3952/5788/729230/912/940/6850/10859/30817/64127/3569/1776/5777/3965/10225/7409/911/51571/409/2268/5724/26228/4067/6375/146850/3553/84868/7133/114836/7292/4068/8832/3684/3902/11126/9466/3598/114548/23705/136/3594/7454/57102/7124/84106/725/10892/8417/10666/3718/1178/3586/259197/53833
GO:0042098	T cell proliferation	186	0.662025	2.41328	6.47408e-15	7.30877e-13	5.70498e-13	2311	tags=42%, list=11%, signal=37%	10125/3485/339390/6363/3109/942/3606/10288/6352/11151/54440/199/7412/11326/5880/3113/56253/3952/944/5788/729230/912/940/6850/81704/3071/10859/3559/3569/5294/916/5777/2615/3965/3115/6375/1794/3553/84868/7133/7535/64926/6556/5588/7292/26191/5074/26279/29108/30835/9466/836/160365/4860/3620/5699/920/3594/10673/3600/10148/7293/941/2000/10892/3718/10457/1178/3586/53833/970/11035/84433/57162/959/58515/6…
GO:0070098	chemokine-mediated signaling pathway	81	0.788693	2.5541	9.40067e-15	1.04265e-12	8.13856e-13	1345	tags=48%, list=7%, signal=45%	5473/10563/6355/6374/6351/1236/1230/6363/3576/6352/3627/54209/1234/7852/6362/6356/4283/6366/2921/6368/729230/2919/2532/6354/10663/9034/5196/6373/3091/6375/10019/6387/6364/3579/1524/1240/6357/10344/2833
GO:0002831	regulation of response to biotic stimulus	387	0.551671	2.1656	1.07463e-14	1.17134e-12	9.14311e-13	1798	tags=24%, list=9%, signal=23%	4321/10125/9450/4332/2207/2219/3055/6352/54209/23643/56833/11326/2213/50856/8807/51311/56253/1378/3952/10462/57103/9447/4064/912/6850/10859/3559/115362/948/3385/5777/3965/10225/7409/197358/409/2268/58484/4067/4893/146850/3553/84868/4277/7474/114836/1535/26191/101/2/4068/5698/5336/29108/3929/30835/3902/11126/114769/4282/60489/10213/23705/5654/4057/5699/11027/2896/149628/6397/330/26253/3594/81030/3…
GO:0031349	positive regulation of defense response	353	0.564847	2.21049	1.25806e-14	1.34804e-12	1.05223e-12	1809	tags=27%, list=9%, signal=25%	4321/10125/6279/7941/6280/4332/2207/1236/2219/3055/3606/6352/54209/1075/56670/8673/7097/5603/50856/8807/51311/56253/695/10462/9447/729230/912/940/6850/64127/6283/64581/115362/3569/63940/8792/3385/5294/8600/7409/58484/26228/4067/4208/51284/4893/3553/84868/7474/114836/7292/1535/101/4068/5698/5336/29108/5054/3929/30835/3902/11126/10213/5734/23705/3620/406934/5699/136/11027/2896/149628/2828/26253/810…
GO:0002683	negative regulation of immune system process	414	0.540736	2.13643	1.31244e-14	1.36919e-12	1.06874e-12	2020	tags=29%, list=10%, signal=26%	4321/29909/3162/26585/339390/3575/4332/2207/54900/7305/942/10288/7940/56833/64092/11314/146722/11326/2213/3112/6366/8530/714/56253/1378/695/864/116/79037/5788/729230/374403/1803/4856/79626/10859/3559/2876/2841/55024/5777/2615/3965/10225/284021/7070/84830/972/441478/197358/409/2268/4830/5196/9935/130733/26228/4067/6375/53347/9404/115352/84868/4277/7107/11006/3635/55824/7292/26191/2/8111/4068/8832/…
GO:0071674	mononuclear cell migration	87	0.78029	2.56777	1.32111e-14	1.36919e-12	1.06874e-12	1470	tags=43%, list=7%, signal=40%	6355/26585/7941/6351/728/1230/6363/6352/3627/199/56833/6362/6356/719/6366/120425/1436/6368/729230/4856/6283/3569/8792/6354/8600/4067/6375/5641/6387/6364/5054/5800/1240/7057/6357/10344/7124
GO:1990868	response to chemokine	89	0.771976	2.56059	1.39026e-14	1.39512e-12	1.08898e-12	1345	tags=46%, list=7%, signal=43%	5473/10563/6355/6374/6351/1236/1230/6363/3576/6352/3627/54209/1234/7852/6362/6356/4283/6366/2921/6368/729230/2919/81704/2532/6354/10663/9034/5196/6373/3091/6375/10019/6387/6364/9750/3579/1524/1240/6357/10344/2833
GO:1990869	cellular response to chemokine	89	0.771976	2.56059	1.39026e-14	1.39512e-12	1.08898e-12	1345	tags=46%, list=7%, signal=43%	5473/10563/6355/6374/6351/1236/1230/6363/3576/6352/3627/54209/1234/7852/6362/6356/4283/6366/2921/6368/729230/2919/81704/2532/6354/10663/9034/5196/6373/3091/6375/10019/6387/6364/9750/3579/1524/1240/6357/10344/2833
GO:0001906	cell killing	155	0.682319	2.43766	1.48395e-14	1.46586e-12	1.1442e-12	1298	tags=30%, list=6%, signal=29%	3002/10125/3575/1511/4069/57823/7305/3606/11151/1075/2213/8807/56253/3952/5788/912/6850/10859/6283/64581/1512/10578/5551/1776/5777/3965/7409/911/51571/409/5196/26228/6375/57817/146850/84868/114836/4068/3684/3902/11126/3004/140823/23705/4057/3594/6357
GO:0070665	positive regulation of leukocyte proliferation	142	0.702049	2.46273	2.04303e-14	1.98708e-12	1.55105e-12	1498	tags=39%, list=7%, signal=36%	1880/3485/6363/3109/942/3606/10288/6352/11151/54440/199/7412/3113/952/3952/1436/5788/729230/912/940/6850/3071/3559/3574/3569/916/3965/972/3115/4067/6375/4208/115352/3553/84868/7535/64926/5588/7292/26191/29108/30835/9466/4282/160365/4860/1026/920/3594/10673/3600/10148/7293/941/100
GO:0002685	regulation of leukocyte migration	201	0.642085	2.37288	2.8573e-14	2.73695e-12	2.13637e-12	1498	tags=33%, list=7%, signal=31%	10563/6355/3162/26585/7941/6351/1236/728/1230/6363/3576/6352/3627/54209/83483/199/56833/399/11314/719/5880/6366/1436/729230/1803/4856/3676/81704/3071/3569/63940/2841/6354/3965/7070/84830/972/4354/5724/26228/4067/6375/6793/5641/7474/101/6387/29108/6364/5054/3929/9750/9466/391/3579/1524/4282/1240/5734/64805/7057/5228/2833/8784/7124/708/100
GO:0032946	positive regulation of mononuclear cell proliferation	132	0.706345	2.46237	2.98874e-14	2.82012e-12	2.20129e-12	1498	tags=40%, list=7%, signal=37%	1880/3485/6363/3109/942/3606/10288/6352/11151/54440/199/7412/3113/952/3952/5788/729230/912/940/6850/3071/3559/3574/3569/916/3965/972/3115/6375/4208/115352/3553/84868/7535/64926/5588/7292/26191/29108/30835/9466/4282/160365/4860/1026/920/3594/10673/3600/10148/7293/941/100
GO:0042129	regulation of T cell proliferation	158	0.676956	2.42194	3.43985e-14	3.19804e-12	2.49628e-12	2311	tags=44%, list=11%, signal=39%	3485/339390/6363/3109/942/3606/10288/6352/11151/54440/199/7412/11326/5880/3113/56253/3952/944/5788/729230/912/940/6850/3071/10859/3559/3569/916/5777/2615/3965/3115/6375/3553/84868/7133/7535/64926/5588/7292/26191/5074/26279/29108/30835/9466/836/160365/4860/3620/920/3594/10673/3600/10148/941/3718/10457/1178/3586/53833/970/11035/84433/57162/959/58515/6188/115650
GO:0050853	B cell receptor signaling pathway	67	0.80704	2.55029	7.49914e-14	6.87095e-12	5.36323e-12	837	tags=48%, list=4%, signal=46%	3507/3495/28639/3537/3514/3702/4332/3932/11314/29760/2213/952/931/695/5788/973/6850/89857/3071/28461/5777/7462/930/26228/4067/4208/9404/115352/5079/3500/26191/5336
GO:0002548	monocyte chemotaxis	57	0.837814	2.56434	8.90431e-14	8.04186e-12	6.2772e-12	1314	tags=53%, list=7%, signal=49%	6355/26585/7941/6351/1230/6363/6352/3627/199/56833/6362/6356/6366/6368/729230/4856/6283/3569/8792/6354/8600/4067/6375/5641/6387/6364/5054/5800/6357/10344
GO:0050671	positive regulation of lymphocyte proliferation	131	0.706492	2.45315	9.35436e-14	8.32933e-12	6.50159e-12	1498	tags=40%, list=7%, signal=38%	1880/3485/6363/3109/942/3606/10288/6352/11151/54440/199/7412/3113/952/3952/5788/729230/912/940/6850/3071/3559/3574/3569/916/3965/972/3115/6375/4208/115352/3553/84868/7535/64926/5588/7292/26191/29108/30835/9466/4282/160365/4860/1026/920/3594/10673/3600/10148/7293/941/100
GO:0045088	regulation of innate immune response	290	0.582347	2.23443	1.50952e-13	1.32544e-11	1.03459e-11	1798	tags=26%, list=9%, signal=24%	4321/10125/4332/2207/2219/3055/6352/54209/56833/11326/2213/50856/8807/51311/56253/1378/3952/10462/9447/912/6850/10859/115362/3385/5777/3965/10225/7409/197358/409/2268/58484/4067/4893/146850/84868/7474/114836/26191/101/2/4068/5698/5336/29108/3929/30835/3902/11126/10213/23705/5699/11027/2896/149628/330/26253/81030/3459/84166/5719/2867/5685/1147/5696/5683/10892/5688/5691/10062/5686/5720/10666/4584
GO:0006909	phagocytosis	264	0.588432	2.2304	1.68779e-13	1.46167e-11	1.14093e-11	2100	tags=34%, list=10%, signal=31%	3507/3495/28639/3537/3514/28823/2207/22918/7305/2219/3055/11151/919/54209/199/3394/7097/399/3689/11314/146722/3683/2213/5880/4689/4688/3560/3952/51411/5788/729230/6850/3071/196051/64581/3561/929/28461/948/3385/64005/4481/26999/7409/5031/2268/28778/2212/10094/4651/6504/26228/4067/1794/3553/6556/3500/1535/3684/5336/29108/55647/3929/917/391/8685/10095/55423/9938/7057/7454/10093/3600/717/7124/4615/10…
GO:0001909	leukocyte mediated cytotoxicity	102	0.73401	2.45352	1.7738e-13	1.5154e-11	1.18287e-11	1100	tags=35%, list=5%, signal=34%	3002/10125/3575/1511/57823/7305/3606/11151/1075/2213/8807/56253/3952/5788/912/10859/1512/5551/1776/5777/3965/7409/911/51571/409/26228/6375/146850/84868/114836/4068/3684/3902/11126/3004/23705
GO:1902105	regulation of leukocyte differentiation	277	0.579687	2.20719	3.56145e-13	3.00206e-11	2.34331e-11	1856	tags=30%, list=9%, signal=28%	10125/914/939/3575/2124/1230/7305/6363/942/3606/10288/54209/54440/56833/399/3059/2213/639/714/56253/1378/695/864/5788/729230/940/6850/3071/10859/8876/3559/3574/81501/8600/5777/3965/972/441478/4830/5196/9935/284266/130733/4067/9770/146850/115352/3553/22806/7107/11006/7535/3635/7292/101/8111/11025/3902/3624/4860/114548/150372/4057/3111/920/84959/57864/114770/3594/54997/3600/8784/7124/941/100/9760/2…
GO:0042102	positive regulation of T cell proliferation	97	0.738927	2.44969	4.16814e-13	3.46723e-11	2.7064e-11	1473	tags=44%, list=7%, signal=41%	3485/6363/3109/942/3606/10288/6352/11151/54440/199/7412/3113/3952/5788/729230/912/940/6850/3071/3559/3569/916/3965/3115/6375/3553/84868/7535/64926/5588/7292/26191/29108/30835/9466/160365/4860/920/3594/10673/3600/10148/941
GO:0046631	alpha-beta T cell activation	136	0.682039	2.39254	1.45906e-12	1.186e-10	9.25749e-11	1856	tags=39%, list=9%, signal=36%	1880/3702/8320/6363/942/3606/54440/11314/639/50856/56253/864/944/5788/729230/940/6850/3071/10859/3569/2841/64919/916/3965/4063/6375/1794/10312/7535/64926/114836/5588/7292/26191/26279/11126/4860/114548/5734/10538/3594/64218/3600/10148/30968/941/100/9760/2000/10892/1514/3718/9308
GO:0002688	regulation of leukocyte chemotaxis	116	0.70476	2.433	1.46327e-12	1.186e-10	9.25749e-11	1302	tags=36%, list=6%, signal=34%	10563/26585/7941/6351/1236/728/1230/6363/3576/6352/3627/199/56833/719/5880/6366/1436/729230/1803/4856/3071/3569/63940/2841/6354/3965/972/4354/26228/4067/6375/5641/7474/6387/5054/3929/9750/3579/4282/1240/7057/5228
GO:1902107	positive regulation of leukocyte differentiation	154	0.661391	2.35697	1.76082e-12	1.4091e-10	1.0999e-10	1856	tags=33%, list=9%, signal=30%	10125/939/3575/2124/1230/7305/6363/942/3606/10288/54209/54440/399/3059/695/864/5788/6850/3071/8876/3559/3574/81501/8600/3965/972/5196/146850/3553/11006/7535/3635/7292/101/8111/4860/114548/920/3594/54997/3600/7124/941/100/9760/2621/10892/4920/9840/10221/9308
GO:0032609	interferon-gamma production	104	0.71331	2.39145	1.91406e-12	1.51258e-10	1.18067e-10	1964	tags=44%, list=10%, signal=40%	10125/914/3702/8320/1236/3606/54440/3394/8807/3113/51311/56253/729230/10859/64581/929/916/3965/10225/51571/3595/3115/6375/51284/3553/84868/7474/6556/114836/7292/26191/29108/9466/3624/9636/114770/3594/10148/7124/708/51744/2621/57824/10666/3586/53833
GO:0050852	T cell receptor signaling pathway	192	0.628238	2.30319	2.46564e-12	1.92442e-10	1.50213e-10	2369	tags=38%, list=12%, signal=34%	28639/3702/1236/915/3122/919/50852/3932/11314/3117/3113/9473/79037/3119/5788/940/3937/387357/28755/916/2533/5777/8631/7070/3115/53347/11006/7535/3635/55824/5588/26191/4068/5698/5336/5074/917/11126/3783/27040/10213/5699/920/7454/84174/5293/5719/9402/30968/5685/100/1147/54923/5696/84106/5683/7334/10892/1445/5688/5691/5686/9840/5720/10666/29085/1845/2633/84433/5771/8891/6188/5689
GO:0002699	positive regulation of immune effector process	208	0.604114	2.24604	2.72874e-12	2.10379e-10	1.64215e-10	1496	tags=29%, list=7%, signal=27%	51237/3162/10125/2207/7305/6363/3109/942/3606/54440/8673/3689/11314/5880/8807/56253/695/5788/729230/912/940/6850/10859/30817/64127/3569/948/3965/7409/911/972/51571/2268/5724/26228/4067/6375/3553/7474/114836/7292/26191/4068/8832/3684/3929/3902/11126/3598/4282/114548/23705/136/3594/57102/7293/2867/7124/941/51744
GO:0072676	lymphocyte migration	104	0.710873	2.38328	2.82413e-12	2.1511e-10	1.67907e-10	2110	tags=46%, list=10%, signal=42%	10563/6355/1880/6351/1236/6363/6352/3627/199/6362/6356/3683/6366/56253/58191/6368/729230/3676/81704/5294/64005/6354/51192/84830/3695/6373/6375/6793/7535/7474/101/6387/29108/6364/9750/9466/124976/6357/10344/5293/2833/2621/9420/1235/131450/257144/6367/11035
GO:0019882	antigen processing and presentation	217	0.603051	2.25134	3.98192e-12	2.99687e-10	2.33925e-10	2047	tags=31%, list=10%, signal=28%	2210/2207/1236/6363/3109/1520/3122/10288/925/54209/8673/2213/3112/50856/6366/3117/4689/3113/3108/4688/3119/55016/912/64127/1512/948/911/972/3115/1509/1536/5641/6556/1535/5698/29108/30835/3902/9363/10213/3832/5699/3111/1175/7057/7454/8905/10981/5719/5685/1147/5696/5683/162/5688/1514/5691/1515/1636/5686/29127/56992/5720/9474/830/115827/51128
GO:0045785	positive regulation of cell adhesion	414	0.515534	2.03686	4.62028e-12	3.4364e-10	2.68234e-10	2397	tags=31%, list=12%, signal=28%	3381/10563/10125/3485/939/3575/1236/6363/3109/942/3606/10288/6352/11151/54440/199/7412/3932/399/3689/6366/64094/3113/5329/864/3952/5788/729230/912/1803/940/6850/3676/81704/3071/10859/8876/3559/64127/3574/3569/948/8600/916/5777/3965/8631/7409/7070/255743/3791/151888/972/51571/5724/4651/3115/240/4067/6375/146850/3553/84868/11006/7535/7474/64926/5588/7292/26191/101/9806/6387/284/29108/30835/11126/94…
GO:0072507	divalent inorganic cation homeostasis	487	0.494171	1.97877	7.24741e-12	5.32769e-10	4.15861e-10	1883	tags=23%, list=9%, signal=22%	10563/1043/6355/29887/6279/6280/8477/1236/728/1230/6363/6352/11151/3627/6781/1234/3932/7852/5350/6356/719/4283/6366/952/931/286530/2769/116/6368/5788/729230/2357/5021/54757/1909/2359/5026/2841/948/5294/6354/8600/5777/7070/10800/5031/10663/57419/9034/930/6373/3777/130733/1594/4067/6375/10312/9446/147138/51714/7474/6556/1535/6387/205251/5336/490/5732/57214/845/7421/30001/3579/1524/55630/7226/7225/5…
GO:0072503	cellular divalent inorganic cation homeostasis	468	0.490889	1.95779	7.59499e-12	5.51902e-10	4.30796e-10	1883	tags=23%, list=9%, signal=21%	10563/1043/6355/6279/6280/8477/1236/728/1230/6363/6352/11151/3627/6781/1234/3932/7852/5350/6356/719/4283/6366/952/931/286530/2769/116/6368/5788/729230/2357/5021/1909/2359/5026/2841/948/5294/6354/5777/7070/10800/5031/10663/57419/9034/930/6373/3777/130733/4067/6375/10312/9446/51714/7474/6556/1535/6387/205251/5336/490/5732/57214/845/7421/30001/3579/1524/55630/7226/7225/55151/1240/4494/4496/5734/2733…
GO:0002440	production of molecular mediator of immune response	209	0.602931	2.24168	1.01513e-11	7.29282e-10	5.69252e-10	1913	tags=28%, list=9%, signal=25%	51237/3162/3514/3575/28823/2207/3815/942/3606/54440/7097/2213/8807/695/3119/5788/202309/729230/940/10859/64127/3569/948/10225/972/28778/4189/6375/10312/115352/3553/7133/7474/6556/7292/26191/11126/9466/5452/3598/4282/114548/10538/7518/10673/29802/7293/2867/7124/51744/2621/10892/11331/10666/1235/3718/1178/3586
GO:0002687	positive regulation of leukocyte migration	137	0.666292	2.33998	2.14381e-11	1.52283e-09	1.18867e-09	1481	tags=35%, list=7%, signal=33%	10563/6355/7941/6351/1236/728/1230/6363/3576/6352/3627/54209/83483/199/719/5880/6366/1436/729230/3676/81704/3071/3569/63940/6354/3965/7070/972/5724/6375/5641/7474/101/6387/29108/6364/5054/3929/9750/3579/1524/1240/64805/7057/5228/8784/7124/708
GO:0002706	regulation of lymphocyte mediated immunity	148	0.643011	2.27598	2.23228e-11	1.56805e-09	1.22397e-09	1964	tags=33%, list=10%, signal=30%	10125/339390/3575/2207/3606/54440/2213/8807/56253/1378/695/3952/5788/729230/912/940/10859/3569/5777/3965/10225/7409/911/51571/409/6375/146850/3553/84868/7133/114836/7292/4068/3902/11126/9466/114548/23705/3594/7454/7124/725/10892/8417/10666/1178/3586/259197/53833
GO:0032729	positive regulation of interferon-gamma production	61	0.791969	2.47096	3.68462e-11	2.5598e-09	1.99809e-09	1788	tags=52%, list=9%, signal=48%	10125/914/3606/54440/3394/3113/51311/56253/729230/64581/929/916/3965/51571/3595/3115/51284/3553/84868/7474/6556/114836/7292/26191/29108/9466/3594/10148/7124/51744/57824/10666
GO:0050920	regulation of chemotaxis	214	0.598195	2.231	4.01343e-11	2.75793e-09	2.15274e-09	1616	tags=31%, list=8%, signal=29%	10563/1880/26585/7941/6351/1236/728/1230/6363/3576/6352/3627/54209/199/56833/56670/7852/285/7857/719/5880/6366/64094/1436/729230/1803/4856/2152/3071/3569/63940/2841/6354/3965/3791/972/51571/4354/26228/4067/6375/5641/7474/10507/6387/4908/5054/5800/3929/9750/54437/3579/2246/4282/9037/1240/7869/8829/64805/7057/64218/5228/10344/708/10501/2621/6092
GO:0022617	extracellular matrix disassembly	77	0.749643	2.42088	4.46686e-11	3.03651e-09	2.37019e-09	1778	tags=32%, list=9%, signal=30%	4321/4312/4318/4322/1511/1215/1520/4316/3936/7177/1803/3569/11096/101/2/2191/10630/5654/1513/222663/4317/4320/1514/1515/4319
GO:0055074	calcium ion homeostasis	447	0.490987	1.94686	7.97979e-11	5.36683e-09	4.18917e-09	1883	tags=23%, list=9%, signal=21%	10563/1043/6355/29887/8477/1236/728/1230/6363/6352/11151/3627/6781/1234/3932/7852/5350/6356/719/4283/6366/952/931/286530/2769/116/6368/5788/729230/2357/5021/54757/1909/2359/5026/2841/948/5294/6354/8600/5777/7070/10800/5031/10663/57419/9034/930/6373/3777/130733/1594/4067/6375/10312/9446/51714/7474/1535/6387/205251/5336/490/5732/57214/845/7421/30001/3579/1524/7226/7225/55151/1240/5734/27334/133/920…
GO:1903706	regulation of hemopoiesis	461	0.479188	1.90632	8.13207e-11	5.41168e-09	4.22417e-09	1768	tags=23%, list=9%, signal=21%	29909/10125/914/939/3575/2124/1230/7305/6363/942/3606/10288/54209/54440/56833/399/3059/2213/639/714/56253/1378/695/864/5788/729230/940/6850/3071/10859/8876/3559/3574/81501/8600/5777/3965/972/441478/4830/5196/9935/284266/130733/4067/3091/9770/4208/146850/115352/3553/22806/7107/85477/11006/7535/3635/5588/7292/1441/101/8111/5698/11025/3902/10398/3624/4860/10213/9636/114548/150372/4057/5699/3111/6688…
GO:0002833	positive regulation of response to biotic stimulus	236	0.577497	2.16722	1.05122e-10	6.9227e-09	5.40362e-09	1798	tags=25%, list=9%, signal=23%	4321/10125/9450/4332/2207/2219/3055/6352/23643/50856/8807/51311/56253/10462/9447/4064/912/6850/115362/3385/7409/58484/4067/4893/84868/7474/114836/1535/101/4068/5698/5336/29108/3929/30835/3902/11126/4282/10213/23705/5699/11027/2896/149628/26253/81030/84166/5719/2867/5685/1147/5696/5683/10892/5688/5691/5686/5720/10666/4584
GO:1903708	positive regulation of hemopoiesis	194	0.592338	2.18016	1.13424e-10	7.39241e-09	5.77026e-09	1856	tags=28%, list=9%, signal=26%	10125/939/3575/2124/1230/7305/6363/942/3606/10288/54209/54440/399/3059/695/864/5788/6850/3071/8876/3559/3574/81501/8600/3965/972/5196/3091/146850/3553/85477/11006/7535/3635/7292/101/8111/3624/4860/9636/114548/920/3594/54997/3600/7124/941/100/9760/2621/10892/4920/9840/10221/9308
GO:0002690	positive regulation of leukocyte chemotaxis	92	0.710986	2.36289	1.16419e-10	7.45021e-09	5.81538e-09	1607	tags=38%, list=8%, signal=35%	10563/7941/6351/1236/728/1230/6363/3576/6352/3627/199/719/5880/6366/1436/729230/3071/3569/63940/6354/3965/972/6375/5641/7474/6387/5054/3929/9750/3579/1240/7057/5228/708/2621
GO:0045089	positive regulation of innate immune response	201	0.595925	2.20229	1.1745e-10	7.45021e-09	5.81538e-09	1798	tags=27%, list=9%, signal=25%	4321/10125/4332/2207/2219/3055/6352/50856/8807/51311/56253/10462/9447/912/6850/115362/3385/7409/58484/4067/4893/84868/7474/114836/101/4068/5698/5336/29108/3929/30835/3902/11126/10213/23705/5699/11027/149628/26253/81030/84166/5719/2867/5685/1147/5696/5683/10892/5688/5691/5686/5720/10666/4584
GO:0002695	negative regulation of leukocyte activation	168	0.614467	2.21993	1.17846e-10	7.45021e-09	5.81538e-09	1275	tags=30%, list=6%, signal=29%	3162/339390/4332/54900/7305/942/10288/7940/64092/11314/146722/11326/2213/8530/56253/695/864/5788/729230/374403/79626/10859/3559/55024/5777/2615/3965/284021/972/441478/2268/4067/6375/84868/3635/55824/7292/26191/8832/5074/26279/9750/3902/836/3598/3624/201633/3620/2896/10464/114770
GO:0050727	regulation of inflammatory response	345	0.523569	2.04241	1.68865e-10	1.05699e-08	8.25054e-09	2792	tags=33%, list=14%, signal=29%	4318/6279/7941/6280/1215/2207/1236/54/3055/3606/6352/54209/1075/56833/56670/8673/58189/7097/5603/2213/8530/695/116/3952/5788/729230/4856/79626/940/118788/3559/64127/6283/64581/834/115362/3569/63940/2876/8792/5294/1776/313/8600/7850/197358/3082/26228/240/4067/6375/51284/89790/3553/7133/7474/7292/101/26279/29108/5054/3929/114548/5734/7130/3620/406934/136/2896/330/2828/114770/81792/81030/3600/81793/…
GO:0032649	regulation of interferon-gamma production	93	0.7116	2.35738	1.73237e-10	1.07373e-08	8.38116e-09	1964	tags=46%, list=10%, signal=42%	10125/914/1236/3606/54440/3394/3113/51311/56253/729230/10859/64581/929/916/3965/10225/51571/3595/3115/6375/51284/3553/84868/7474/6556/114836/7292/26191/29108/9466/3624/9636/114770/3594/10148/7124/708/51744/2621/57824/10666/3586/53833
GO:0019730	antimicrobial humoral response	119	0.667968	2.30774	2.28822e-10	1.40448e-08	1.09629e-08	1298	tags=22%, list=6%, signal=21%	3512/5473/10563/3507/6039/6279/6280/6374/1511/4069/6590/3576/3627/4283/2921/2919/6283/10578/5196/6373/6556/78989/140823/4057/114770/6357
GO:0042100	B cell proliferation	94	0.700306	2.32252	2.38055e-10	1.4471e-08	1.12955e-08	2616	tags=46%, list=13%, signal=40%	51237/1880/10125/3575/4332/7305/54440/11314/2213/952/931/695/5788/202309/973/4064/3071/3574/972/930/4067/4208/115352/22806/3635/5074/836/4282/1026/10673/7293/100/1380/3586/970/84433/3451/57162/959/115650/3441/7037/5580
GO:0006968	cellular defense response	50	0.804408	2.41473	2.52596e-10	1.52087e-08	1.18714e-08	1156	tags=48%, list=6%, signal=45%	23601/3702/4332/728/7305/10288/50852/23643/1234/4283/9214/4688/729230/10578/5551/10312/4068/10219/3929/3579/4046/1524/10871/136
GO:0006874	cellular calcium ion homeostasis	435	0.48257	1.90523	3.42677e-10	2.04378e-08	1.5953e-08	1883	tags=23%, list=9%, signal=21%	10563/1043/6355/8477/1236/728/1230/6363/6352/11151/3627/6781/1234/3932/7852/5350/6356/719/4283/6366/952/931/286530/2769/116/6368/5788/729230/2357/5021/1909/2359/5026/2841/948/5294/6354/5777/7070/10800/5031/10663/57419/9034/930/6373/3777/130733/4067/6375/10312/9446/51714/7474/1535/6387/205251/5336/490/5732/57214/845/7421/30001/3579/1524/7226/7225/55151/1240/5734/27334/133/920/84959/2828/255231/635…
GO:0048247	lymphocyte chemotaxis	52	0.791793	2.3887	6.08255e-10	3.59382e-08	2.80521e-08	1611	tags=52%, list=8%, signal=48%	10563/6355/1880/6351/6363/6352/3627/6362/6356/6366/58191/6368/729230/5294/6354/51192/6373/6375/7474/101/6364/6357/10344/5293/2833/2621/9420
GO:0038093	Fc receptor signaling pathway	180	0.601562	2.19148	7.09771e-10	4.15479e-08	3.24308e-08	2369	tags=36%, list=12%, signal=32%	2210/3537/3514/3702/28823/2207/3815/3055/919/2213/695/5788/6850/2205/3071/3937/196051/28461/64005/26999/7409/2206/7462/2268/28778/2212/10094/4651/4067/5588/3500/5698/5336/917/27040/10095/10213/5699/26253/7454/10093/23547/5719/9402/5685/1147/5696/10096/5683/10892/5688/5691/5686/5720/2885/131450/10109/7456/84433/10552/998/10092/8013/5689
GO:0001910	regulation of leukocyte mediated cytotoxicity	72	0.737539	2.36499	8.96585e-10	5.20019e-08	4.05909e-08	1282	tags=38%, list=6%, signal=35%	10125/3575/7305/2213/8807/56253/3952/5788/912/10859/1776/3965/7409/911/51571/409/26228/6375/146850/84868/114836/4068/3684/3902/11126/23705/3594
GO:0050871	positive regulation of B cell activation	84	0.717132	2.34134	1.15778e-09	6.65409e-08	5.19395e-08	1498	tags=36%, list=7%, signal=33%	3507/3495/1880/28639/3537/3514/939/54440/952/695/5788/940/6850/3071/64127/3574/3569/28461/972/30011/4208/115352/3635/7292/3500/4282/1026/10673/7293/100
GO:0050921	positive regulation of chemotaxis	140	0.634963	2.2245	1.42347e-09	8.10735e-08	6.32832e-08	1314	tags=32%, list=7%, signal=30%	10563/7941/6351/1236/728/1230/6363/3576/6352/3627/54209/199/56670/7852/7857/719/5880/6366/64094/1436/729230/2152/3071/3569/63940/6354/3965/3791/972/6375/5641/7474/6387/4908/5054/3929/9750/3579/9037/1240/8829/64805/7057/5228/10344
GO:0031341	regulation of cell killing	89	0.696284	2.30952	1.83554e-09	1.0361e-07	8.08743e-08	1282	tags=34%, list=6%, signal=32%	10125/3575/7305/2213/8807/56253/3952/5788/912/6850/10859/64581/5551/1776/3965/7409/911/51571/409/26228/6375/146850/84868/114836/4068/3684/3902/11126/23705/3594
GO:0032635	interleukin-6 production	134	0.639114	2.2351	2.32276e-09	1.29951e-07	1.01436e-07	2338	tags=40%, list=12%, signal=35%	5450/2207/7305/3606/10288/54209/199/7097/5603/8807/51311/116/3952/6850/3071/64127/64581/3569/948/7096/5777/3965/972/197358/409/3082/6504/51284/3553/84868/7474/7292/1535/26191/29108/3929/5452/136/11027/7124/4317/4615/2621/1445/27179/131450/91662/3586/51738/7494/400709/112744/10333
GO:0045621	positive regulation of lymphocyte differentiation	103	0.665623	2.22367	3.10433e-09	1.72154e-07	1.34378e-07	1856	tags=36%, list=9%, signal=33%	10125/939/3575/6363/942/3606/10288/54440/399/695/864/5788/6850/3071/8876/3559/3574/3965/972/146850/3553/11006/7535/3635/7292/101/4860/114548/3594/3600/941/100/9760/2621/10892/9840/9308
GO:0045619	regulation of lymphocyte differentiation	177	0.59532	2.16802	3.85584e-09	2.11971e-07	1.65457e-07	1856	tags=32%, list=9%, signal=29%	10125/914/939/3575/6363/942/3606/10288/54440/56833/399/639/56253/1378/695/864/5788/729230/940/6850/3071/8876/3559/3574/5777/3965/972/441478/146850/115352/3553/22806/11006/7535/3635/7292/101/3902/3624/4860/114548/150372/3111/57864/114770/3594/3600/8784/941/100/9760/2621/10892/9840/3718/9308
GO:0032612	interleukin-1 production	98	0.679895	2.26135	4.00679e-09	2.1837e-07	1.70452e-07	2049	tags=39%, list=10%, signal=35%	3495/4332/1236/54/7305/6363/54209/56670/51311/945/9447/64127/64581/834/115362/3569/948/3965/409/58484/3553/84868/7474/29108/114769/1524/54206/114548/406934/11027/149628/7124/2621/10892/91662/8877/3586/51738
GO:0050777	negative regulation of immune response	146	0.624715	2.2082	4.41697e-09	2.38667e-07	1.86296e-07	2069	tags=29%, list=10%, signal=26%	4321/3162/339390/3575/56833/64092/11314/11326/2213/1378/116/5788/729230/10859/3559/2876/5777/3965/10225/197358/409/4067/6375/84868/3635/7292/2/8832/11126/9466/3598/2896/114770/127943/84166/7124/725/10062/3718/3586/53833/9111
GO:0002228	natural killer cell mediated immunity	60	0.754355	2.33803	4.53061e-09	2.42733e-07	1.89469e-07	1100	tags=37%, list=5%, signal=35%	3002/10125/57823/3606/11151/8807/56253/3952/10859/5777/3965/10225/7409/409/146850/84868/114836/4068/3824/3902/11126/23705
GO:0019724	B cell mediated immunity	125	0.635628	2.21083	4.8293e-09	2.56562e-07	2.00263e-07	1913	tags=34%, list=9%, signal=31%	3507/3495/28639/3537/3514/939/28823/2207/713/2213/714/51311/1378/695/712/3119/5788/202309/940/28461/5777/972/28778/930/6375/10312/3635/7292/3500/9466/5452/3598/10538/84174/717/7124/708/725/1380/10666/1235/3586
GO:0050866	negative regulation of cell activation	189	0.574417	2.10581	4.91088e-09	2.58721e-07	2.01949e-07	1275	tags=28%, list=6%, signal=27%	3162/339390/4332/54900/7305/942/10288/7940/64092/11314/146722/11326/2213/8530/56253/695/864/5788/729230/374403/79626/10859/3559/55024/5777/2615/3965/284021/972/441478/2268/4067/6375/84868/3635/55824/7292/26191/10019/8832/5074/26279/9750/3902/836/3598/3624/201633/3620/2896/10464/84959/114770
GO:0051250	negative regulation of lymphocyte activation	142	0.621488	2.18013	5.10317e-09	2.6663e-07	2.08122e-07	1275	tags=30%, list=6%, signal=28%	339390/4332/54900/7305/942/10288/7940/64092/11314/11326/2213/56253/695/864/374403/79626/10859/3559/55024/5777/2615/3965/972/441478/2268/4067/6375/84868/3635/55824/7292/26191/5074/26279/9750/3902/836/3624/201633/3620/10464/114770
GO:0007204	positive regulation of cytosolic calcium ion concentration	305	0.502457	1.93655	7.11476e-09	3.68685e-07	2.87783e-07	1883	tags=25%, list=9%, signal=23%	10563/1043/8477/1236/728/1230/6363/11151/3627/1234/3932/7852/5350/719/4283/6366/952/931/286530/2769/116/5788/729230/2357/5021/1909/2359/5026/2841/948/5294/5777/7070/10800/5031/10663/9034/930/6373/4067/6375/9446/51714/1535/5336/5732/57214/845/30001/3579/1524/7226/7225/55151/1240/5734/27334/133/920/84959/2828/255231/2833/4828/775/10161/54923/187/2829/2280/6622/1020/7052/1235/4644/9474/57158
GO:0032675	regulation of interleukin-6 production	123	0.63734	2.20388	7.86435e-09	4.04215e-07	3.15516e-07	2338	tags=41%, list=12%, signal=36%	5450/2207/7305/10288/54209/199/7097/5603/51311/116/6850/3071/64127/64581/3569/948/7096/5777/3965/972/197358/409/3082/6504/51284/3553/84868/7474/7292/1535/26191/29108/3929/5452/136/11027/7124/4317/4615/2621/1445/27179/131450/91662/3586/51738/7494/400709/112744/10333
GO:0034341	response to interferon-gamma	181	0.583324	2.12431	8.72313e-09	4.44739e-07	3.47148e-07	2459	tags=31%, list=12%, signal=28%	2210/6355/6351/6363/3055/3122/6352/199/3394/7412/7097/6362/6356/6366/3117/3113/4360/58191/6368/3119/8942/834/115362/6354/3965/5724/1594/3115/6375/7474/6556/8638/6364/55647/3663/3594/7454/6357/10344/3459/84166/4502/10096/10062/6622/7791/4261/2643/6367/9111/2633/5771/998/3662/960/356/3665
GO:0002573	myeloid leukocyte differentiation	199	0.568046	2.09822	9.29837e-09	4.70274e-07	3.6708e-07	2515	tags=33%, list=12%, signal=29%	4318/1880/29887/2207/1236/2124/3815/1230/7305/6363/54209/7097/3059/714/1436/126014/10859/8792/81501/8600/375387/972/4830/5196/9935/284266/130733/4067/10312/9770/4208/7107/11006/3635/8111/11025/10100/55509/3930/28962/3624/4057/10538/6688/920/84959/54997/5293/3600/7124/4920/55294/10221/139716/4286/4495/4627/9644/22904/5771/998/3662/135228/3665/7037
GO:0002221	pattern recognition receptor signaling pathway	186	0.577355	2.10463	9.8276e-09	4.93096e-07	3.84894e-07	2625	tags=30%, list=13%, signal=26%	6279/6280/2219/1520/23643/7097/3689/11314/146722/51311/695/118788/64127/929/948/7096/409/4067/1508/51284/115352/84868/5641/1535/26191/3684/3929/2672/4057/51135/11027/7867/6397/330/26253/57864/1513/23547/81793/2867/708/1147/4615/7334/11331/1514/10062/10695/9641/57162/3662/10333/27293/3665/81622/130120
GO:0036336	dendritic cell migration	29	0.848724	2.28661	1.05877e-08	5.27051e-07	4.11398e-07	1878	tags=69%, list=9%, signal=63%	1880/1236/1230/6363/6352/1234/56833/7852/6366/729230/81704/5294/3965/240/3579/7226/708/2621/1235/91662
GO:0051480	regulation of cytosolic calcium ion concentration	340	0.49105	1.91106	1.08432e-08	5.35553e-07	4.18035e-07	1982	tags=25%, list=10%, signal=23%	10563/1043/8477/1236/728/1230/6363/11151/3627/1234/3932/7852/5350/719/4283/6366/952/931/286530/2769/116/5788/729230/2357/5021/1909/2359/5026/2841/948/5294/5777/7070/10800/5031/10663/9034/930/6373/3777/130733/4067/6375/9446/51714/7474/1535/5336/490/5732/57214/845/30001/3579/1524/7226/7225/55151/1240/5734/27334/133/920/84959/2828/255231/2833/4828/775/10161/54923/187/2829/7223/2280/6622/1020/7052/12…
GO:0016064	immunoglobulin mediated immune response	122	0.639399	2.20757	1.11228e-08	5.45106e-07	4.25491e-07	1913	tags=34%, list=9%, signal=31%	3507/3495/28639/3537/3514/939/28823/2207/713/2213/714/51311/1378/695/712/3119/5788/202309/940/28461/5777/972/28778/930/6375/10312/3635/7292/3500/9466/5452/3598/10538/717/7124/708/725/1380/10666/1235/3586
GO:0044782	cilium organization	382	-0.410661	-1.80919	1.26689e-08	6.161e-07	4.80907e-07	5377	tags=42%, list=27%, signal=32%	55835/9657/9696/7846/27031/54820/5991/22920/26123/10121/25930/80127/79874/55125/199223/55779/79925/79864/582/79363/89765/79600/3320/166379/3842/129880/8100/5518/196383/11020/1778/10383/123016/345895/79819/26005/7283/57787/80199/22858/55764/64518/57560/23157/2909/8558/84314/9321/54903/23332/65250/23354/9342/25937/146057/255758/140735/80184/283232/95681/22995/4867/29105/54806/203068/989/5108/85462/…
GO:0002224	toll-like receptor signaling pathway	142	0.613022	2.15043	1.3456e-08	6.49381e-07	5.06885e-07	2730	tags=34%, list=14%, signal=29%	6279/6280/1520/23643/7097/3689/11314/146722/51311/695/118788/929/948/7096/409/4067/1508/51284/115352/84868/5641/1535/26191/3684/3929/2672/4057/51135/11027/7867/330/1513/23547/81793/1147/4615/1514/10062/10695/9641/57162/3662/10333/27293/3665/81622/130120/9258
GO:0002819	regulation of adaptive immune response	163	0.584021	2.09715	1.50656e-08	7.21552e-07	5.63219e-07	2515	tags=33%, list=12%, signal=29%	339390/3575/2207/6363/3606/54440/64092/2213/962/1378/695/5788/729230/912/940/10859/3569/5777/8631/911/51571/6375/4208/3553/84868/7133/6556/5588/7292/29108/11126/9466/114548/920/3594/7454/10673/7124/941/100/725/10892/8417/10666/3718/1178/3586/53833/11035/115650/2208/8809/3665/7037
GO:0030183	B cell differentiation	132	0.627532	2.18762	1.64465e-08	7.81765e-07	6.10219e-07	2259	tags=34%, list=11%, signal=30%	5450/1880/939/3815/56833/7412/29760/2213/931/695/5788/973/6850/3676/55619/3071/3574/3569/5777/4189/930/10312/115352/22806/3635/5336/5452/7163/3624/9734/150372/3589/2322/100/10892/1380/112616/3718/3586/974/84433/7494/3451/5771/959
GO:0045576	mast cell activation	61	0.746204	2.32817	1.71895e-08	8.10986e-07	6.33028e-07	1378	tags=43%, list=7%, signal=40%	3162/10125/2207/3815/8673/399/11314/146722/5880/695/6850/3937/30817/6283/5294/3965/284021/7462/2268/4067/8832/27040/3598/136/5293/57102
GO:0090025	regulation of monocyte chemotaxis	26	0.861414	2.28968	1.94168e-08	9.09282e-07	7.09755e-07	862	tags=50%, list=4%, signal=48%	26585/7941/1230/6352/3627/199/56833/729230/4856/4067/5641/6387/5054
GO:0009615	response to virus	321	0.4958	1.91943	2.13744e-08	9.93596e-07	7.75567e-07	2209	tags=21%, list=11%, signal=19%	4321/5450/6355/6039/6351/6363/6352/3627/11040/7852/6356/4283/6036/51311/5788/9447/10859/3559/3569/5551/3669/3965/9582/2268/54541/6375/51284/3553/4277/8638/7292/26191/10577/6387/29108/3663/55509/5452/59/60489/3159/9636/114548/5654/6397/330/3594/81030/3459/84166/3600/7124/708/1147/5683/11331/6895/1755/9641/6367/3925/2633/11035/10542/10625/3451/200316
GO:0006898	receptor-mediated endocytosis	260	0.514899	1.95279	2.18589e-08	1.0087e-06	7.87358e-07	1810	tags=21%, list=9%, signal=19%	3512/2210/100506013/3043/3537/3514/26585/28823/2207/6363/3576/9332/3689/2213/341/6366/4360/58191/6850/3676/10859/929/28461/948/4481/409/2350/28778/26052/3684/5336/284/4908/5054/10267/78989/8685/3579/6614/1175/133/157/23166/8862/115548/1601/5538/10487/55589/1514/6622/2885/4074/432
GO:0032652	regulation of interleukin-1 production	88	0.68034	2.24841	2.37506e-08	1.08805e-06	8.49296e-07	2049	tags=39%, list=10%, signal=35%	3495/4332/1236/54/7305/6363/54209/51311/945/9447/64127/64581/834/3569/3965/409/58484/84868/7474/29108/114769/1524/54206/114548/406934/11027/149628/7124/2621/10892/91662/8877/3586/51738
GO:0002407	dendritic cell chemotaxis	24	0.8649	2.26211	2.53233e-08	1.15176e-06	8.99022e-07	1814	tags=71%, list=9%, signal=65%	1880/1236/1230/6363/6352/1234/56833/7852/6366/729230/5294/3965/3579/7226/708/2621/1235
GO:0048002	antigen processing and presentation of peptide antigen	183	0.571723	2.07921	2.72285e-08	1.22956e-06	9.59752e-07	1756	tags=27%, list=9%, signal=25%	2210/2207/3109/1520/3122/54209/8673/2213/3112/50856/3117/4689/3113/3108/4688/3119/55016/948/972/3115/1509/1536/5641/6556/1535/5698/29108/30835/3902/10213/3832/5699/3111/1175/8905/5719/5685/1147/5696/5683/162/5688/1514/5691/1515/1636/5686/29127/56992/5720
GO:0042267	natural killer cell mediated cytotoxicity	56	0.752113	2.28908	3.21001e-08	1.43927e-06	1.12344e-06	1100	tags=36%, list=5%, signal=34%	3002/10125/57823/3606/11151/8807/56253/3952/10859/5777/3965/7409/409/146850/84868/114836/4068/3902/11126/23705
GO:0045058	T cell selection	49	0.767639	2.30255	3.46042e-08	1.54062e-06	1.20255e-06	2327	tags=55%, list=12%, signal=49%	1236/915/5788/912/940/6850/387357/3569/64919/916/4063/972/1794/7535/114836/917/3714/10538/920/3594/3600/9760/1514/9474/84433/5771/3662
GO:0070664	negative regulation of leukocyte proliferation	81	0.688091	2.22831	3.8937e-08	1.7214e-06	1.34366e-06	1147	tags=32%, list=6%, signal=30%	6355/26585/339390/4332/7305/942/10288/7940/11314/11326/2213/56253/695/10859/3559/5777/2615/3965/4067/6375/84868/3635/5074/26279/836/3620
GO:0002279	mast cell activation involved in immune response	48	0.768174	2.29906	4.32364e-08	1.8982e-06	1.48167e-06	1378	tags=46%, list=7%, signal=43%	3162/10125/2207/3815/8673/11314/5880/695/6850/30817/5294/3965/284021/7462/2268/4067/8832/27040/3598/136/5293/57102
GO:0061844	antimicrobial humoral immune response mediated by antimicrobial peptide	67	0.719128	2.27248	4.48512e-08	1.95551e-06	1.52641e-06	1298	tags=25%, list=6%, signal=24%	5473/10563/6039/6280/6374/3576/3627/4283/2921/2919/6283/10578/5196/6373/140823/4057/6357
GO:0045582	positive regulation of T cell differentiation	90	0.664567	2.20731	4.58495e-08	1.98535e-06	1.54969e-06	1856	tags=36%, list=9%, signal=32%	10125/939/3575/6363/942/3606/10288/54440/399/864/5788/6850/3071/8876/3559/3574/3965/972/146850/3553/11006/7535/7292/101/4860/114548/3594/941/100/10892/9840/9308
GO:0071346	cellular response to interferon-gamma	162	0.575968	2.06849	4.88493e-08	2.09879e-06	1.63825e-06	2459	tags=31%, list=12%, signal=28%	2210/6355/6351/6363/3055/3122/6352/199/3394/7412/7097/6362/6356/6366/3117/3113/4360/6368/3119/834/115362/6354/3965/5724/3115/6375/7474/8638/6364/55647/3663/3594/7454/6357/10344/3459/84166/4502/10096/10062/7791/4261/6367/9111/2633/5771/998/3662/960/356/3665
GO:0071887	leukocyte apoptotic process	105	0.646608	2.1807	4.91334e-08	2.09879e-06	1.63825e-06	3114	tags=50%, list=15%, signal=42%	939/3575/2207/1236/6363/6352/1234/3059/6366/695/81704/10859/3559/64127/3569/3965/972/4067/3091/4208/7474/5588/101/6387/1942/917/836/3579/4282/1029/3620/57864/5293/79444/100/2621/1514/3718/1178/3586/11035/8013/356/3665/84941/578/6868/84807/3958/56891/27166/5133
GO:0043303	mast cell degranulation	47	0.769028	2.2961	4.97625e-08	2.1114e-06	1.64809e-06	1378	tags=47%, list=7%, signal=44%	3162/10125/2207/3815/8673/11314/5880/695/6850/30817/5294/3965/284021/7462/2268/4067/8832/27040/3598/136/5293/57102
GO:0043062	extracellular structure organization	378	0.463704	1.81873	5.07038e-08	2.137e-06	1.66807e-06	1778	tags=22%, list=9%, signal=20%	4321/4312/4318/3381/1301/1300/4322/6696/26585/1511/1215/1520/4982/4316/3936/7412/8076/3689/7177/3683/64094/1803/3676/7450/10653/7045/3569/3385/255743/3791/84830/3687/3695/1282/11096/56999/4629/7133/8038/3371/3682/101/2/9806/3684/1284/2191/5054/4643/10630/30001/6423/1280/25975/55151/176/4148/5654/64116/3679/10549/7057/81792/56605/1513/4060/255631/133584/28984/4237/222663/7124/4317/80781/2295/4320/…
GO:0046849	bone remodeling	90	0.662184	2.19939	5.46205e-08	2.28378e-06	1.78264e-06	805	tags=27%, list=4%, signal=26%	6696/29887/26585/54/4982/338773/5880/115908/952/3952/1436/6850/3574/3569/8792/81501/8600/284266/4160/10312/9770/7107/3635/101
GO:0032615	interleukin-12 production	55	0.746921	2.27766	5.4909e-08	2.28378e-06	1.78264e-06	1913	tags=45%, list=9%, signal=41%	1236/54/6363/3394/7097/51311/3952/6850/10859/64581/948/3965/409/6504/7292/3663/4050/201633/1240/3620/10464/7057/708/3718/3586
GO:0045580	regulation of T cell differentiation	146	0.597847	2.11323	5.92474e-08	2.44812e-06	1.91092e-06	1856	tags=32%, list=9%, signal=29%	10125/914/939/3575/6363/942/3606/10288/54440/399/639/56253/1378/864/5788/729230/940/6850/3071/8876/3559/3574/3965/972/441478/146850/3553/11006/7535/7292/101/3902/4860/114548/3111/57864/3594/3600/8784/941/100/9760/10892/9840/3718/9308
GO:0002448	mast cell mediated immunity	48	0.765625	2.29143	6.21976e-08	2.55333e-06	1.99304e-06	1378	tags=46%, list=7%, signal=43%	3162/10125/2207/3815/8673/11314/5880/695/6850/30817/5294/3965/284021/7462/2268/4067/8832/27040/3598/136/5293/57102
GO:0046634	regulation of alpha-beta T cell activation	89	0.667201	2.21306	6.41889e-08	2.61808e-06	2.04358e-06	1856	tags=36%, list=9%, signal=33%	6363/942/3606/54440/11314/639/56253/864/5788/729230/940/6850/3071/10859/916/3965/6375/7535/64926/5588/7292/26191/11126/4860/114548/3594/10148/941/100/10892/3718/9308
GO:0002285	lymphocyte activation involved in immune response	180	0.563271	2.05199	6.49225e-08	2.63103e-06	2.05369e-06	2428	tags=29%, list=12%, signal=26%	5450/1880/8320/2207/6363/3109/942/3606/11151/3936/3683/2213/5788/202309/4064/940/55619/10859/3569/3965/911/4063/972/930/84868/6556/114836/7292/5336/9466/114548/5734/10538/54518/26253/114770/3594/64218/941/51744/100/10892/1235/3718/3586/257101/7494/3451/959/3662/8809/3441
GO:0019884	antigen processing and presentation of exogenous antigen	174	0.563264	2.04815	7.00975e-08	2.82265e-06	2.20327e-06	1756	tags=26%, list=9%, signal=24%	2210/2207/3109/1520/3122/8673/2213/3112/50856/3117/4689/3113/3108/4688/3119/912/948/911/972/3115/1509/1536/5641/1535/5698/3902/10213/3832/5699/3111/1175/8905/5719/5685/1147/5696/5683/162/5688/1514/5691/1515/5686/29127/56992/5720
GO:0045453	bone resorption	63	0.729489	2.26801	7.1846e-08	2.87475e-06	2.24393e-06	1321	tags=35%, list=7%, signal=33%	6696/29887/54/4982/338773/5880/952/1436/6850/3574/3569/8792/81501/8600/284266/4160/10312/7107/3635/101/84959/1513
GO:0072678	T cell migration	63	0.728745	2.2657	7.70086e-08	3.06194e-06	2.39004e-06	1345	tags=43%, list=7%, signal=40%	10563/1880/6352/3627/199/3683/6366/58191/729230/3676/81704/5294/64005/3695/6373/6375/7535/7474/101/6387/29108/6364/9750/9466/10344/5293/2833
GO:0045730	respiratory burst	32	0.822442	2.27665	8.23458e-08	3.25369e-06	2.53972e-06	1347	tags=50%, list=7%, signal=47%	3512/1043/3055/56833/5880/4689/4688/64581/5294/1536/6556/1535/3929/2896/5293/79415
GO:0032611	interleukin-1 beta production	85	0.672645	2.20177	8.48685e-08	3.33254e-06	2.60126e-06	2338	tags=41%, list=12%, signal=37%	4332/1236/54/7305/6363/54209/56670/51311/945/9447/64127/64581/834/115362/3569/948/3965/409/58484/3553/7474/29108/114769/1524/54206/114548/11027/149628/7124/10892/91662/8877/51738/22900/10333
GO:0060271	cilium assembly	364	-0.407914	-1.78258	8.64208e-08	3.37254e-06	2.63249e-06	5377	tags=43%, list=27%, signal=32%	55835/9657/9696/7846/27031/54820/5991/22920/26123/10121/25930/80127/79874/55125/55779/79925/79864/582/79363/89765/79600/3320/3842/129880/8100/5518/196383/11020/1778/10383/123016/345895/79819/26005/7283/57787/80199/22858/55764/64518/57560/23157/2909/8558/84314/9321/54903/23332/65250/23354/9342/25937/146057/255758/140735/80184/283232/95681/22995/4867/29105/54806/203068/989/5108/85462/79598/83544/22…
GO:0002456	T cell mediated immunity	101	0.649654	2.16571	8.82728e-08	3.42368e-06	2.67241e-06	2110	tags=33%, list=10%, signal=29%	339390/3575/3606/925/54440/1075/2213/8807/5788/729230/912/10859/1512/3569/5551/64005/911/51571/6375/3553/7133/6556/7292/3004/114548/3594/7454/10892/8417/1178/53833/970/11035
GO:0071706	tumor necrosis factor superfamily cytokine production	104	0.628116	2.10583	9.80687e-08	3.77273e-06	2.94486e-06	1133	tags=32%, list=6%, signal=30%	10125/914/2207/54/6363/54209/54440/23643/7097/50856/945/3952/5788/64127/929/2841/948/5777/3965/197358/409/5196/5724/6504/84868/1535/26191/101/284/29108/3929/4282/4057
GO:0046635	positive regulation of alpha-beta T cell activation	61	0.73057	2.27939	9.84656e-08	3.77273e-06	2.94486e-06	1856	tags=44%, list=9%, signal=40%	6363/942/3606/54440/864/5788/729230/940/6850/3071/916/3965/6375/7535/64926/5588/7292/26191/11126/4860/114548/3594/10148/941/100/10892/9308
GO:0071356	cellular response to tumor necrosis factor	264	0.503511	1.90851	1.01426e-07	3.86275e-06	3.01513e-06	2369	tags=28%, list=12%, signal=25%	608/6355/939/6351/3875/6363/4982/3576/6352/83483/6362/1116/6356/6366/944/6368/9447/6850/834/8792/81501/6354/8600/255743/9966/6375/57817/7133/7292/1535/5698/29108/6364/8115/114769/4050/10213/5699/330/7057/27063/81792/6357/51330/10344/10673/84817/149951/5719/7293/5685/8784/7124/1147/5696/5683/2621/57824/5688/5691/5686/5720/8877/6367/427/970/2633/55512/22900/5771/837/959/6188/115650/5689
GO:2000403	positive regulation of lymphocyte migration	36	0.796317	2.25198	1.19624e-07	4.52853e-06	3.53482e-06	857	tags=44%, list=4%, signal=43%	10563/6351/6352/3627/199/6366/729230/3676/81704/6354/6375/7474/101/6387/29108/6364
GO:0002705	positive regulation of leukocyte mediated immunity	131	0.605781	2.10345	1.23817e-07	4.65937e-06	3.63694e-06	1788	tags=29%, list=9%, signal=27%	10125/2207/7305/3606/54440/8673/3689/8807/56253/695/5788/912/940/6850/64127/3569/7409/911/51571/2268/5724/26228/6375/3553/114836/7292/4068/3684/3902/11126/114548/23705/136/3594/7124/10892/8417/10666
GO:0050854	regulation of antigen receptor-mediated signaling pathway	66	0.70384	2.21737	1.25933e-07	4.70423e-06	3.67196e-06	2298	tags=53%, list=11%, signal=47%	1236/50852/3932/11314/2213/79037/5788/5777/7070/930/26228/4067/53347/9404/115352/11006/5079/26191/4068/5074/11126/3783/150372/84174/100/10892/9840/10666/29085/1845/257144/2633/84433/5771/6188
GO:0034612	response to tumor necrosis factor	284	0.501015	1.91223	1.26498e-07	4.70423e-06	3.67196e-06	2311	tags=28%, list=11%, signal=25%	608/6355/939/6351/3875/6363/4982/3576/6352/83483/6362/1116/6356/6366/58191/944/6368/9447/6850/834/929/8792/81501/6354/8600/255743/9966/6375/57817/7133/7292/1535/5698/29108/6364/8115/836/114769/2687/4050/10213/406934/5699/330/7057/27063/81792/6357/51330/10344/10673/84817/149951/5719/7293/5685/8784/7124/1147/5696/5683/2621/57824/5688/5691/5686/5720/8877/2643/6367/427/970/2633/55512/22900/5771/837/9…
GO:0002822	regulation of adaptive immune response based on somatic recombination of immune receptors built from immunoglobulin superfamily domains	148	0.573144	2.02868	1.36103e-07	5.03183e-06	3.92767e-06	1964	tags=29%, list=10%, signal=26%	339390/3575/2207/6363/3606/54440/2213/1378/695/5788/729230/912/940/10859/3569/5777/911/51571/6375/4208/3553/84868/7133/6556/5588/7292/9466/114548/920/3594/7454/10673/7124/941/100/725/10892/8417/10666/3718/1178/3586/53833
GO:0030198	extracellular matrix organization	377	0.463938	1.82139	1.4234e-07	5.23184e-06	4.08379e-06	1778	tags=22%, list=9%, signal=20%	4321/4312/4318/3381/1301/1300/4322/6696/26585/1511/1215/1520/4982/4316/3936/7412/8076/3689/7177/3683/64094/1803/3676/7450/10653/7045/3569/3385/255743/3791/84830/3687/3695/1282/11096/56999/4629/7133/8038/3371/3682/101/2/9806/3684/1284/2191/5054/4643/10630/30001/6423/1280/25975/55151/176/4148/5654/64116/3679/10549/7057/81792/56605/1513/4060/255631/133584/28984/4237/222663/7124/4317/80781/2295/4320/…
GO:0032102	negative regulation of response to external stimulus	359	0.46665	1.82731	1.81187e-07	6.62117e-06	5.16826e-06	2412	tags=26%, list=12%, signal=23%	4321/10563/6696/26585/54/199/56833/58189/285/11326/2213/8530/5329/5328/1378/116/3952/5788/1803/4856/79626/10859/3559/2876/2841/313/3965/10225/7850/84830/197358/409/3082/26228/240/89790/84868/7133/4277/7474/10507/2/10019/29108/2191/5054/5800/54437/114769/4282/9037/114548/5734/7130/5654/4057/406934/11027/2896/7869/8829/6397/84959/7057/64218/84166/7124/708/100/284207/10501/6092/10062/6895/10221/1314…
GO:0032655	regulation of interleukin-12 production	53	0.747809	2.27056	1.82923e-07	6.64621e-06	5.1878e-06	1913	tags=45%, list=9%, signal=41%	1236/54/6363/3394/7097/51311/6850/10859/64581/948/3965/409/6504/7292/3663/4050/201633/1240/3620/10464/7057/708/3718/3586
GO:0002478	antigen processing and presentation of exogenous peptide antigen	166	0.561808	2.02786	2.11871e-07	7.65398e-06	5.97443e-06	1756	tags=27%, list=9%, signal=24%	2210/2207/3109/1520/3122/8673/2213/3112/50856/3117/4689/3113/3108/4688/3119/948/972/3115/1509/1536/5641/1535/5698/3902/10213/3832/5699/3111/1175/8905/5719/5685/1147/5696/5683/162/5688/1514/5691/1515/5686/29127/56992/5720
GO:0050729	positive regulation of inflammatory response	140	0.587868	2.05951	2.19261e-07	7.87597e-06	6.14771e-06	1541	tags=32%, list=8%, signal=30%	6279/7941/6280/2207/1236/3606/54209/1075/56670/8673/7097/5603/695/729230/940/64127/6283/64581/115362/3569/63940/8792/5294/8600/26228/51284/3553/7474/7292/101/5054/3929/5734/3620/406934/136/2896/2828/81030/3600/81793/2867/7124/4317/4615
GO:0071675	regulation of mononuclear cell migration	51	0.744768	2.23287	2.29483e-07	8.19656e-06	6.39796e-06	1470	tags=37%, list=7%, signal=35%	26585/7941/728/1230/6352/3627/199/56833/719/1436/729230/4856/4067/5641/6387/5054/1240/7057/7124
GO:0046632	alpha-beta T cell differentiation	101	0.638269	2.12775	2.76513e-07	9.82088e-06	7.66584e-06	1856	tags=34%, list=9%, signal=31%	1880/3702/8320/6363/942/3606/54440/639/864/944/6850/3071/3569/2841/64919/3965/4063/7535/114836/7292/26279/4860/114548/5734/10538/3594/64218/941/100/9760/10892/1514/3718/9308
GO:0002577	regulation of antigen processing and presentation	19	0.890961	2.24069	2.78839e-07	9.84816e-06	7.68713e-06	1287	tags=74%, list=6%, signal=69%	1236/6363/10288/54209/2213/3112/6366/64127/972/6556/29108/3111/7057/7454
GO:0002700	regulation of production of molecular mediator of immune response	138	0.579663	2.03663	3.09459e-07	1.08689e-05	8.48388e-06	2670	tags=33%, list=13%, signal=28%	51237/3162/2207/3606/54440/2213/695/5788/729230/940/10859/64127/3569/948/10225/972/6375/115352/3553/7133/7474/7292/26191/11126/9466/3598/4282/114548/7293/2867/7124/51744/10892/10666/3718/1178/3586/7494/959/8013/8809/3805/7037/8140/7009
GO:2000106	regulation of leukocyte apoptotic process	83	0.669354	2.18354	3.11638e-07	1.0885e-05	8.49643e-06	3114	tags=54%, list=15%, signal=46%	939/3575/2207/1236/6363/6352/1234/3059/6366/695/81704/10859/64127/3965/972/4067/3091/4208/7474/5588/101/6387/1942/917/3579/4282/1029/3620/57864/5293/79444/100/2621/3718/3586/11035/8013/3665/84941/6868/84807/3958/56891/27166/5133
GO:0042116	macrophage activation	88	0.653619	2.1601	3.28949e-07	1.14264e-05	8.91909e-06	2006	tags=44%, list=10%, signal=40%	728/22918/7305/54209/199/1075/56670/7097/3689/11326/2213/8530/51311/712/5788/6850/3569/7096/972/26228/51284/84868/7107/7474/6556/3684/3929/4282/406934/2896/7057/3459/7124/4317/10062/6622/8877/3586/6542
GO:2000406	positive regulation of T cell migration	30	0.825223	2.25061	3.42983e-07	1.18488e-05	9.2488e-06	857	tags=47%, list=4%, signal=45%	10563/6352/3627/199/6366/729230/3676/81704/6375/7474/101/6387/29108/6364
GO:0032680	regulation of tumor necrosis factor production	95	0.642283	2.13039	3.71123e-07	1.27513e-05	9.95324e-06	1133	tags=34%, list=6%, signal=32%	10125/914/2207/54/6363/54209/54440/23643/7097/50856/945/3952/5788/64127/929/2841/948/5777/3965/197358/409/5196/5724/6504/84868/1535/26191/284/29108/3929/4282/4057
GO:0001818	negative regulation of cytokine production	254	0.499867	1.89046	3.91472e-07	1.33778e-05	1.04422e-05	2227	tags=30%, list=11%, signal=27%	3162/1236/54/7305/54209/11326/2213/50856/51311/945/695/5552/5788/3071/10859/79589/2841/5777/2615/3965/10225/7850/197358/409/3082/6504/6375/84868/3625/6556/7292/26191/8832/490/29108/3929/114769/1524/54206/3624/201633/1240/9734/9636/114548/5734/4057/3620/406934/10464/7057/114770/23547/84166/7293/28984/7124/708/4317/2621/1445/3718/10457/9308/131450/91662/3586/5966/53833/9641/51738/9111/2633/1001/229…
GO:1903555	regulation of tumor necrosis factor superfamily cytokine production	98	0.638995	2.12532	3.95735e-07	1.34507e-05	1.04992e-05	1133	tags=34%, list=6%, signal=32%	10125/914/2207/54/6363/54209/54440/23643/7097/50856/945/3952/5788/64127/929/2841/948/5777/3965/197358/409/5196/5724/6504/84868/1535/26191/101/284/29108/3929/4282/4057
GO:0030888	regulation of B cell proliferation	61	0.716238	2.23468	4.04679e-07	1.36812e-05	1.06791e-05	1498	tags=41%, list=7%, signal=38%	51237/1880/4332/7305/54440/11314/2213/952/695/5788/3071/3574/972/4067/4208/115352/22806/3635/5074/836/4282/1026/10673/7293/100
GO:0006816	calcium ion transport	404	0.446958	1.76109	4.47634e-07	1.50529e-05	1.17498e-05	1883	tags=21%, list=9%, signal=19%	6355/6351/1236/1230/6363/10288/150/6352/11151/3627/27075/6781/1234/3932/7852/5350/4283/6366/931/945/5788/2701/10859/196051/5026/5294/5777/7070/10800/5031/409/57419/55799/930/6373/93589/1594/4067/6375/9446/115352/1535/8832/6387/5336/490/10267/57214/3783/845/7421/30001/7226/7225/55151/11027/920/84959/6236/64805/255231/4638/30968/775/2631/6690/55013/8912/54923/2621/187/11331/2829/7223/2280/9456/6622…
GO:0038061	NIK/NF-kappaB signaling	160	0.564448	2.0265	4.56895e-07	1.52352e-05	1.18921e-05	2512	tags=32%, list=12%, signal=29%	939/26585/6363/942/3606/54209/7097/1116/11156/4856/64127/929/3965/197358/9966/9770/51284/3553/84868/26191/5698/10213/114548/5699/330/5719/5685/7124/4317/1147/54923/5696/5683/10892/11331/5531/5688/5691/5686/5720/91662/8877/5966/9641/11035/6188/10333/5689/8809/29775/56892/222487
GO:0070374	positive regulation of ERK1 and ERK2 cascade	189	0.537603	1.97086	4.57877e-07	1.52352e-05	1.18921e-05	1314	tags=23%, list=7%, signal=22%	6355/100506013/1880/10125/6351/1236/728/1230/6363/6352/54209/6362/1116/6356/6366/116/1436/6368/5788/64127/8792/948/6354/8600/3965/255743/3791/5031/972/409/6504/6375/84868/26191/284/29108/6364/8685/4282/8829/920/2651/6357/10344
GO:0030101	natural killer cell activation	80	0.660132	2.13931	4.93474e-07	1.63337e-05	1.27495e-05	2428	tags=34%, list=12%, signal=30%	10125/914/57823/7305/3606/11151/3689/639/50615/3952/5788/2268/84868/26191/10464/114770/5293/3600/51744/9760/2000/2621/259197/257101/3451/8809/3441
GO:0032640	tumor necrosis factor production	101	0.631108	2.10388	5.55757e-07	1.82995e-05	1.42839e-05	1133	tags=32%, list=6%, signal=30%	10125/914/2207/54/6363/54209/54440/23643/7097/50856/945/3952/5788/64127/929/2841/948/5777/3965/197358/409/5196/5724/6504/84868/1535/26191/284/29108/3929/4282/4057
GO:1903557	positive regulation of tumor necrosis factor superfamily cytokine production	47	0.744388	2.22253	6.54303e-07	2.14327e-05	1.67296e-05	1018	tags=40%, list=5%, signal=38%	10125/914/2207/6363/54440/23643/7097/3952/5788/64127/929/948/5196/5724/1535/101/29108/3929/4282
GO:0006910	phagocytosis, recognition	23	0.845611	2.19731	6.74965e-07	2.19955e-05	1.71689e-05	799	tags=43%, list=4%, signal=42%	3507/3495/28639/3537/3514/2219/64581/28461/948/3500
GO:0030099	myeloid cell differentiation	399	0.449913	1.77201	6.97618e-07	2.26171e-05	1.76542e-05	3049	tags=27%, list=15%, signal=23%	4318/23601/29909/1880/29887/2207/1236/2124/3815/1230/7305/6363/54209/3394/7097/3059/714/1436/126014/3071/10859/8792/81501/8600/5777/375387/972/4830/5196/9935/284266/130733/4067/3091/10312/9770/3217/4208/7107/85477/11006/3635/5588/1441/8111/10019/11025/10100/55509/3930/28962/10398/836/10320/3624/9636/4057/10538/6688/920/84959/7057/54997/3589/5293/3600/51522/7124/84661/4920/55294/10221/3718/139716/…
GO:0070555	response to interleukin-1	189	0.533782	1.95685	7.0926e-07	2.2825e-05	1.78164e-05	2101	tags=29%, list=10%, signal=26%	6355/6351/6363/3576/6352/8564/6362/1116/6356/5603/6366/952/6368/64127/3569/8792/6354/3965/7850/3557/3091/6375/3553/1535/5698/29108/6364/9978/1326/10213/51135/406934/5699/27063/81792/6357/81030/10344/5719/5685/1147/4615/5696/5683/7334/5688/5691/5686/6622/5720/7035/6367/2113/2633
GO:0008037	cell recognition	152	0.566881	2.01686	7.11251e-07	2.2825e-05	1.78164e-05	2004	tags=24%, list=10%, signal=21%	3507/3495/28639/3537/3514/1236/6363/2219/7852/6366/56253/81704/64581/5551/28461/948/91624/2350/1794/51294/84868/3500/133418/30835/836/63923/9037/23705/8829/84329/6092/2352/10666/53340/259197/5047
GO:0002431	Fc receptor mediated stimulatory signaling pathway	88	0.642676	2.12393	7.39695e-07	2.35727e-05	1.84e-05	2364	tags=42%, list=12%, signal=37%	3537/3514/28823/2207/3055/919/2213/5788/6850/3071/196051/28461/64005/26999/7409/2268/28778/2212/10094/4651/4067/3500/5336/917/10095/7454/10093/10096/1445/2885/10666/10109/7456/10552/998/10092/8013
GO:0032651	regulation of interleukin-1 beta production	76	0.669934	2.16242	7.42007e-07	2.35727e-05	1.84e-05	2049	tags=38%, list=10%, signal=34%	4332/1236/54/7305/6363/54209/51311/945/9447/64127/64581/834/3569/3965/409/58484/7474/29108/114769/1524/54206/114548/11027/149628/7124/10892/91662/8877/51738
GO:0002698	negative regulation of immune effector process	122	0.602769	2.0811	7.58283e-07	2.39693e-05	1.87096e-05	1964	tags=29%, list=10%, signal=26%	3162/339390/3575/56833/11314/11326/2213/1378/5788/729230/10859/3559/5777/3965/10225/409/6375/115352/84868/4277/7292/2/8832/3598/5654/2896/6397/114770/7124/708/725/6895/3718/3586/53833
GO:0038094	Fc-gamma receptor signaling pathway	85	0.646267	2.11543	8.22849e-07	2.57621e-05	2.0109e-05	2340	tags=41%, list=12%, signal=37%	3537/3514/28823/2207/3055/919/2213/5788/6850/3071/196051/28461/64005/26999/7409/2268/28778/2212/10094/4651/4067/3500/5336/917/10095/26253/7454/10093/10096/2885/10109/7456/10552/998/10092
GO:0002715	regulation of natural killer cell mediated immunity	42	0.753888	2.20584	8.23148e-07	2.57621e-05	2.0109e-05	1100	tags=38%, list=5%, signal=36%	10125/8807/56253/3952/10859/3965/10225/7409/409/146850/84868/114836/4068/3902/11126/23705
GO:0150076	neuroinflammatory response	62	0.68822	2.14563	8.27259e-07	2.57632e-05	2.01099e-05	1904	tags=44%, list=9%, signal=40%	4318/728/7305/3606/54209/199/1075/7097/3689/8530/51311/712/5788/3569/26228/51284/3553/7133/3684/406934/2896/3459/7124/4317/6622/131450/8877
GO:0032760	positive regulation of tumor necrosis factor production	45	0.744701	2.20041	8.34863e-07	2.57806e-05	2.01234e-05	1018	tags=40%, list=5%, signal=38%	10125/914/2207/6363/54440/23643/7097/3952/5788/64127/929/948/5196/5724/1535/29108/3929/4282
GO:0050672	negative regulation of lymphocyte proliferation	74	0.66809	2.1508	8.35973e-07	2.57806e-05	2.01234e-05	1147	tags=32%, list=6%, signal=31%	339390/4332/7305/942/10288/7940/11314/11326/2213/56253/695/10859/3559/5777/2615/3965/4067/6375/84868/3635/5074/26279/836/3620
GO:0002920	regulation of humoral immune response	72	0.66828	2.1429	8.687e-07	2.66598e-05	2.08097e-05	1750	tags=38%, list=9%, signal=34%	10563/3537/3514/28823/1236/728/713/11326/719/2213/714/1378/712/5788/28461/5777/28778/930/3553/3500/2/124976/717/7124/708/725/1380
GO:0030574	collagen catabolic process	46	0.742011	2.20407	9.05914e-07	2.76676e-05	2.15964e-05	1778	tags=30%, list=9%, signal=28%	4321/4312/4318/4322/1520/4316/1508/1509/2191/1513/4317/4320/1514/4319
GO:0002367	cytokine production involved in immune response	100	0.625077	2.09059	9.23624e-07	2.80728e-05	2.19127e-05	1913	tags=32%, list=9%, signal=29%	3162/2207/3815/3606/54440/7097/8807/695/729230/10859/64127/3569/948/10225/972/6375/3553/7133/7474/6556/7292/11126/4282/114548/2867/7124/2621/10892/10666/3718/1178/3586
GO:0001776	leukocyte homeostasis	85	0.644205	2.10868	9.56643e-07	2.89373e-05	2.25875e-05	1498	tags=33%, list=7%, signal=31%	608/1880/2207/11151/202309/729230/55619/3071/3559/3569/3965/972/4067/3091/10312/4208/27240/10019/27040/836/3579/124976/4282/57864/10673/5293/2322/100
GO:0002286	T cell activation involved in immune response	104	0.60157	2.01683	9.74582e-07	2.93395e-05	2.29014e-05	1627	tags=28%, list=8%, signal=26%	1880/8320/2207/6363/3109/942/3606/3936/3683/2213/10859/3569/3965/911/4063/972/84868/6556/114836/7292/114548/5734/10538/54518/26253/3594/64218/941/10892
GO:0006911	phagocytosis, engulfment	59	0.704125	2.17214	9.82316e-07	2.93953e-05	2.29449e-05	1266	tags=42%, list=6%, signal=40%	3507/3495/28639/3537/3514/2207/54209/199/399/3689/11314/2213/5880/51411/3071/28461/948/4481/26228/3500/3684/391/8685/9938/7057
GO:0016055	Wnt signaling pathway	493	-0.357943	-1.60856	9.85731e-07	2.93953e-05	2.29449e-05	3920	tags=34%, list=19%, signal=28%	79705/5702/10979/23499/54903/7481/8312/10076/65125/5705/25937/2776/51421/55737/1642/85409/283149/54361/6907/4772/4790/5708/130574/4041/51366/64750/9968/84445/5494/7088/10413/1173/351/1459/388630/8324/6801/85458/9863/2719/51741/1482/29117/5563/166/1000/7316/7249/1956/27327/6659/5530/57690/22881/9209/81839/1856/54994/7091/1855/57805/154810/1649/57822/650/23236/387914/4139/267/1499/59343/5868/7074/6…
GO:0032945	negative regulation of mononuclear cell proliferation	75	0.667221	2.15503	9.95909e-07	2.94861e-05	2.30158e-05	1147	tags=32%, list=6%, signal=30%	339390/4332/7305/942/10288/7940/11314/11326/2213/56253/695/10859/3559/5777/2615/3965/4067/6375/84868/3635/5074/26279/836/3620
GO:0031343	positive regulation of cell killing	58	0.717416	2.20447	9.98105e-07	2.94861e-05	2.30158e-05	1926	tags=41%, list=10%, signal=38%	10125/7305/8807/56253/5788/912/6850/64581/5551/7409/911/51571/26228/6375/114836/4068/3684/3902/11126/23705/3594/8417/10666/259197
GO:0016569	covalent chromatin modification	463	-0.354155	-1.59099	1.03304e-06	3.03762e-05	2.37106e-05	5399	tags=41%, list=27%, signal=31%	1643/23170/138474/26097/9678/80314/10856/54904/4591/79184/53615/9252/79813/23476/6015/79718/8850/23411/6872/23558/4302/3070/5253/2145/84289/5927/80854/2648/6830/55818/56981/10765/84148/158880/55011/1387/8314/93624/6885/9575/4000/3670/56341/4287/9070/221477/7404/79885/9320/5595/23135/79829/9739/6877/11091/5587/11108/3619/114803/58508/55806/9810/29072/387893/9733/10014/112869/9112/9025/1642/10664/6…
GO:0071347	cellular response to interleukin-1	165	0.544705	1.9647	1.07133e-06	3.13564e-05	2.44757e-05	1756	tags=27%, list=9%, signal=25%	6355/6351/6363/3576/6352/8564/6362/1116/6356/5603/6366/6368/64127/3569/6354/7850/3557/3091/6375/3553/5698/29108/6364/9978/1326/10213/51135/5699/27063/81792/6357/81030/10344/5719/5685/1147/4615/5696/5683/7334/5688/5691/5686/5720
GO:0198738	cell-cell signaling by wnt	495	-0.357266	-1.60545	1.10205e-06	3.21068e-05	2.50614e-05	3920	tags=34%, list=19%, signal=28%	79705/5702/10979/23499/54903/7481/8312/10076/65125/5705/25937/2776/51421/55737/1642/85409/283149/54361/6907/4772/4790/5708/130574/4041/51366/64750/9968/84445/5494/7088/10413/1173/351/1459/388630/8324/6801/85458/9863/2719/51741/1482/29117/5563/166/1000/7316/7249/1956/27327/6659/5530/57690/22881/9209/81839/1856/54994/7091/1855/57805/154810/1649/57822/650/23236/387914/4139/267/1499/59343/5868/7074/6…
GO:0032755	positive regulation of interleukin-6 production	81	0.658259	2.1317	1.12681e-06	3.26776e-05	2.5507e-05	1541	tags=37%, list=8%, signal=34%	5450/2207/7305/10288/199/7097/5603/51311/116/6850/64127/64581/3569/948/7096/3965/972/51284/3553/7474/7292/1535/29108/3929/5452/136/11027/7124/4317/4615
GO:0036037	CD8-positive, alpha-beta T cell activation	25	0.823872	2.17443	1.18798e-06	3.42942e-05	2.67688e-05	803	tags=40%, list=4%, signal=38%	8320/50856/56253/864/944/3071/10859/2841/6375/26191
GO:0038095	Fc-epsilon receptor signaling pathway	113	0.592845	2.02983	1.20066e-06	3.45025e-05	2.69315e-05	1758	tags=30%, list=9%, signal=28%	3537/3514/3702/28823/2207/695/6850/2205/3937/28461/7409/2206/7462/28778/4067/5588/5698/5336/27040/10213/5699/23547/5719/9402/5685/1147/5696/5683/10892/5688/5691/5686/5720/2885
GO:0070838	divalent metal ion transport	448	0.43094	1.71067	1.26612e-06	3.62191e-05	2.82714e-05	1883	tags=19%, list=9%, signal=18%	6355/6351/1236/81615/1230/6363/10288/150/6352/11151/3627/27075/6781/1234/3932/7852/5350/4283/6366/931/945/5788/2701/10859/196051/5026/5294/5777/7070/10800/5031/409/57419/55799/930/6373/93589/1594/4067/6375/9446/115352/6556/1535/8832/6387/5336/490/10267/57214/3783/845/7421/30001/55630/7226/7225/55151/64116/11027/920/84959/6236/64805/255231/4638/30968/775/2631/6690/55013/8912/54923/2621/187/11331/2…
GO:0001912	positive regulation of leukocyte mediated cytotoxicity	49	0.725482	2.1761	1.30626e-06	3.71989e-05	2.90362e-05	1926	tags=43%, list=10%, signal=39%	10125/7305/8807/56253/5788/912/7409/911/51571/26228/6375/114836/4068/3684/3902/11126/23705/3594/8417/10666/259197
GO:2000107	negative regulation of leukocyte apoptotic process	49	0.724574	2.17338	1.42046e-06	4.02698e-05	3.14333e-05	1821	tags=49%, list=9%, signal=45%	939/3575/2207/1236/6363/6352/1234/3059/6366/81704/10859/64127/972/3091/5588/6387/1942/3579/4282/3620/57864/100/2621/3718
GO:0002832	negative regulation of response to biotic stimulus	92	0.631206	2.09775	1.44485e-06	4.07782e-05	3.18301e-05	2248	tags=29%, list=11%, signal=26%	4321/56833/11326/1378/10859/3559/3965/10225/197358/409/84868/4277/2/114769/5654/4057/11027/2896/6397/84166/708/10062/6895/10221/9111/22900/5771
GO:0032418	lysosome localization	74	0.659606	2.12349	1.48896e-06	4.18366e-05	3.26562e-05	1378	tags=31%, list=7%, signal=29%	3162/10125/2207/3815/8673/11314/5880/695/6850/30817/5294/3965/284021/7462/2268/4067/8832/27040/3598/136/282991/5293/57102
GO:0099024	plasma membrane invagination	68	0.678122	2.14096	1.57117e-06	4.3951e-05	3.43066e-05	1266	tags=37%, list=6%, signal=35%	3507/3495/28639/3537/3514/2207/54209/199/399/3689/11314/2213/5880/51411/3071/28461/948/4481/26228/3500/3684/391/8685/9938/7057
GO:0002886	regulation of myeloid leukocyte mediated immunity	58	0.7089	2.1783	1.69307e-06	4.71523e-05	3.68055e-05	1581	tags=41%, list=8%, signal=38%	3162/2207/7305/8673/3689/11314/2213/5880/695/729230/6850/30817/1776/3965/2268/5724/26228/4067/8832/3684/3598/136/57102/84106
GO:0002377	immunoglobulin production	117	0.60353	2.08504	1.83802e-06	5.09646e-05	3.97812e-05	2259	tags=29%, list=11%, signal=26%	51237/3514/3575/28823/942/54440/2213/695/3119/5788/202309/940/3569/28778/4189/6375/10312/115352/7292/9466/5452/3598/10538/7518/10673/29802/7293/7124/11331/1235/3586/84433/7494/959
GO:0010324	membrane invagination	75	0.659594	2.1304	1.91996e-06	5.30042e-05	4.13733e-05	1423	tags=35%, list=7%, signal=32%	3507/3495/28639/3537/3514/2207/54209/199/399/3689/11314/2213/5880/51411/3071/28461/948/4481/26228/3500/3684/391/8685/9938/7057/115548
GO:1903038	negative regulation of leukocyte cell-cell adhesion	118	0.582472	2.01031	2.06308e-06	5.67077e-05	4.42641e-05	1147	tags=27%, list=6%, signal=26%	339390/54900/942/10288/11314/11326/2213/6366/56253/864/79626/10859/3559/5777/2615/3965/84830/972/441478/6375/84868/55824/7292/26191/6387/5074/26279/9750/3902/836/201633/3620
GO:0070372	regulation of ERK1 and ERK2 cascade	270	0.473266	1.80124	2.07599e-06	5.68156e-05	4.43483e-05	2135	tags=26%, list=11%, signal=24%	6355/81610/100506013/1880/10125/6351/1236/728/1230/6363/6352/54209/6362/1116/6356/6366/116/1436/6368/5788/374403/6850/64127/8792/948/6354/8600/5777/3965/255743/3791/5031/972/409/467/6504/4067/6375/3553/84868/26191/284/29108/6364/8685/54206/4282/1848/8829/920/1846/2651/6357/10344/7124/161742/2621/11331/10636/1445/2335/55294/10457/91662/1845/6367/195827/2633/8000/50507/2324
GO:0072511	divalent inorganic cation transport	455	0.424149	1.69011	2.13596e-06	5.82048e-05	4.54327e-05	1883	tags=19%, list=9%, signal=18%	6355/6351/1236/81615/1230/6363/10288/150/6352/11151/3627/27075/6781/1234/3932/7852/5350/4283/6366/931/945/5788/2701/10859/196051/5026/5294/5777/7070/10800/5031/409/57419/55799/930/6373/93589/1594/4067/6375/9446/115352/6556/1535/8832/6387/5336/490/10267/57214/3783/845/7421/30001/55630/7226/7225/55151/64116/11027/920/84959/6236/64805/255231/4638/30968/775/2631/6690/55013/8912/54923/2621/187/11331/2…
GO:0031663	lipopolysaccharide-mediated signaling pathway	56	0.707718	2.15396	2.2024e-06	5.97579e-05	4.6645e-05	1768	tags=38%, list=9%, signal=34%	9450/3055/3606/6352/23643/7097/4064/929/948/5724/4067/3553/26191/3929/114769/4282/4057/11027/7124/10892/10221
GO:0032695	negative regulation of interleukin-12 production	16	0.883357	2.11317	2.21506e-06	5.98446e-05	4.67126e-05	1913	tags=81%, list=9%, signal=74%	1236/54/51311/10859/409/6504/201633/1240/10464/7057/708/3718/3586
GO:0010818	T cell chemotaxis	24	0.817636	2.1385	2.32454e-06	6.2535e-05	4.88127e-05	1345	tags=58%, list=7%, signal=55%	10563/1880/6352/3627/6366/58191/729230/5294/6373/6375/7474/10344/5293/2833
GO:0002704	negative regulation of leukocyte mediated immunity	52	0.712251	2.14874	2.61424e-06	7.00306e-05	5.46635e-05	983	tags=33%, list=5%, signal=31%	3162/339390/3575/11314/2213/1378/5788/729230/10859/5777/3965/10225/409/6375/84868/8832/3598
GO:0042269	regulation of natural killer cell mediated cytotoxicity	39	0.756899	2.15746	2.65284e-06	7.07648e-05	5.52366e-05	1100	tags=38%, list=5%, signal=36%	10125/8807/56253/3952/10859/3965/7409/409/146850/84868/114836/4068/3902/11126/23705
GO:1901222	regulation of NIK/NF-kappaB signaling	104	0.589833	1.97748	2.90768e-06	7.72367e-05	6.02884e-05	2512	tags=33%, list=12%, signal=29%	939/26585/6363/942/3606/54209/7097/1116/11156/4856/64127/929/3965/197358/9966/9770/51284/3553/84868/26191/114548/7124/4317/54923/10892/11331/91662/8877/6188/10333/8809/29775/56892/222487
GO:0046641	positive regulation of alpha-beta T cell proliferation	21	0.854748	2.17169	3.00885e-06	7.95898e-05	6.21251e-05	1393	tags=62%, list=7%, signal=58%	3606/5788/729230/940/6850/916/3965/6375/7535/64926/7292/26191/10148
GO:0016570	histone modification	450	-0.3526	-1.57396	3.0727e-06	8.09401e-05	6.31791e-05	5399	tags=41%, list=27%, signal=31%	1643/23170/138474/26097/9678/80314/10856/54904/4591/79184/53615/9252/79813/23476/6015/79718/8850/23411/6872/23558/4302/5253/2145/84289/5927/80854/2648/6830/55818/56981/10765/84148/158880/55011/1387/8314/93624/6885/9575/4000/3670/56341/4287/9070/221477/7404/79885/9320/5595/23135/79829/9739/6877/11091/5587/11108/3619/114803/58508/55806/9810/29072/387893/9733/10014/112869/9112/9025/1642/10664/6018/1…
GO:0043368	positive T cell selection	36	0.755706	2.13713	3.13268e-06	8.21776e-05	6.4145e-05	2618	tags=53%, list=13%, signal=46%	915/5788/387357/3569/64919/916/4063/972/1794/7535/114836/917/10538/3594/9760/1514/5771/3662/6722
GO:0045124	regulation of bone resorption	42	0.738951	2.16213	3.14864e-06	8.22549e-05	6.42054e-05	1244	tags=38%, list=6%, signal=36%	6696/4982/338773/952/1436/6850/3569/8792/81501/8600/284266/4160/7107/3635/101/84959
GO:0046850	regulation of bone remodeling	49	0.713523	2.14023	3.25835e-06	8.47708e-05	6.61692e-05	805	tags=35%, list=4%, signal=33%	6696/26585/4982/338773/952/3952/1436/6850/3569/8792/81501/8600/284266/4160/7107/3635/101
GO:0002433	immune response-regulating cell surface receptor signaling pathway involved in phagocytosis	82	0.633727	2.05539	3.33272e-06	8.59978e-05	6.71269e-05	2340	tags=40%, list=12%, signal=36%	3537/3514/28823/3055/919/2213/5788/6850/3071/196051/28461/64005/26999/7409/2268/28778/2212/10094/4651/4067/3500/5336/917/10095/7454/10093/10096/2885/10109/7456/10552/998/10092
GO:0038096	Fc-gamma receptor signaling pathway involved in phagocytosis	82	0.633727	2.05539	3.33272e-06	8.59978e-05	6.71269e-05	2340	tags=40%, list=12%, signal=36%	3537/3514/28823/3055/919/2213/5788/6850/3071/196051/28461/64005/26999/7409/2268/28778/2212/10094/4651/4067/3500/5336/917/10095/7454/10093/10096/2885/10109/7456/10552/998/10092
GO:0072677	eosinophil migration	21	0.853845	2.1694	3.35971e-06	8.63419e-05	6.73955e-05	1314	tags=57%, list=7%, signal=53%	6355/6351/6352/7857/6356/11314/6366/6354/101/5734/6357/10344
GO:0090026	positive regulation of monocyte chemotaxis	19	0.865328	2.17623	3.59563e-06	9.20307e-05	7.1836e-05	862	tags=47%, list=4%, signal=45%	7941/1230/6352/3627/199/729230/5641/6387/5054
GO:2000401	regulation of lymphocyte migration	60	0.684838	2.12257	3.73359e-06	9.51765e-05	7.42915e-05	933	tags=33%, list=5%, signal=32%	10563/6351/6352/3627/199/6366/729230/3676/81704/6354/84830/6375/6793/7474/101/6387/29108/6364/9750/9466
GO:0046633	alpha-beta T cell proliferation	33	0.769808	2.14647	3.76849e-06	9.56802e-05	7.46847e-05	1591	tags=48%, list=8%, signal=45%	3606/5788/729230/940/6850/916/3965/6375/1794/7535/64926/7292/26191/3600/10148/2000
GO:0050868	negative regulation of T cell activation	106	0.600718	2.02682	3.83974e-06	9.70993e-05	7.57924e-05	2248	tags=35%, list=11%, signal=31%	339390/54900/942/10288/11314/11326/2213/56253/864/79626/10859/3559/5777/2615/3965/972/441478/6375/84868/55824/7292/26191/5074/26279/9750/3902/836/201633/3620/941/3718/10457/3586/53833/1845/57162/5771
GO:0002709	regulation of T cell mediated immunity	71	0.658375	2.10495	4.013e-06	0.000101077	7.88969e-05	2110	tags=34%, list=10%, signal=30%	339390/3575/3606/54440/2213/5788/729230/912/10859/3569/911/51571/6375/3553/7133/7292/114548/3594/7454/10892/8417/1178/53833/11035
GO:0048872	homeostasis of number of cells	250	0.473732	1.78979	4.12499e-06	0.000103485	8.07768e-05	3049	tags=29%, list=15%, signal=25%	608/1880/3162/3575/2207/1236/3815/272/11151/54440/3059/202309/729230/4856/55619/3071/3559/3574/3569/3965/3988/972/9935/4067/3091/10312/9770/4208/2146/27240/3635/10019/27040/836/3579/10320/124976/4282/3624/9636/6688/57864/10673/5293/51522/2322/100/3718/53833/9991/2113/11035/84433/5771/4151/115650/3216/63978/669/5881/6722/578/6868/9258/8740/2116/387597/6229/30061/7422/51327/2056
GO:0032732	positive regulation of interleukin-1 production	55	0.696471	2.12382	4.4746e-06	0.000111812	8.72765e-05	1878	tags=38%, list=9%, signal=35%	3495/4332/7305/6363/51311/9447/64127/64581/834/3569/3965/58484/84868/7474/29108/114548/11027/149628/7124/10892/91662
GO:0048771	tissue remodeling	161	0.53379	1.91633	4.62439e-06	0.0001151	8.9843e-05	2135	tags=28%, list=11%, signal=25%	6696/29887/26585/54/4982/338773/3606/5880/115908/952/3952/1436/84870/729230/6850/3574/3569/8792/81501/8600/3988/284266/3091/4160/10312/9770/4208/7107/3635/101/7421/84959/54567/1513/94/3600/1445/1636/7052/10457/9474/4286/183/50507/2324
GO:0022900	electron transport chain	165	0.530672	1.91408	4.66625e-06	0.000115686	9.03008e-05	3621	tags=40%, list=18%, signal=33%	84419/56901/4688/8630/4697/637/4199/2745/4711/27089/4696/1536/1535/314/4200/79689/1347/3620/4708/4704/9167/10327/10975/9377/983/4695/4706/1351/4722/4709/9997/4729/4694/2108/54539/6622/29796/51079/388753/1346/891/126328/2230/1349/4700/51022/50507/4702/4715/1350/1528/84701/1345/54949/1329/4713/4701/7386/790955/1340/1537/1337/6390/10539/6715/2731
GO:0070371	ERK1 and ERK2 cascade	287	0.465027	1.77929	4.79275e-06	0.000117947	9.20651e-05	2135	tags=26%, list=11%, signal=24%	6355/81610/100506013/1880/10125/6351/1236/728/1230/6363/6352/54209/6362/1116/6356/6366/116/1436/6368/5788/374403/6850/5021/64127/1512/8792/948/6354/8600/5777/3965/255743/3791/5031/972/409/467/6504/4067/6375/3553/84868/26191/284/29108/6364/8685/54206/4282/1848/5734/8829/920/1846/2651/6357/10344/7124/161742/2621/11331/10636/1445/2335/55294/10457/91662/1845/6367/195827/2633/183/8000/50507/2324
GO:0001654	eye development	377	-0.368687	-1.61505	4.79473e-06	0.000117947	9.20651e-05	2429	tags=19%, list=12%, signal=17%	57822/3913/1499/6498/8854/5950/6497/57545/55212/131544/2303/10210/2625/7275/493/55000/3725/4040/1471/50937/5961/4088/5797/1739/7068/7431/2782/2296/1410/5469/26160/51057/4853/6240/25987/7289/23554/22882/79583/10253/5764/10252/57381/8842/7042/25945/5087/5090/4628/4213/652/6935/9314/10319/357/2823/4915/4211/6297/7111/8412/2247/6662/2254/4212/27151/7472/30812/4693/91851/10218
GO:0006397	mRNA processing	476	-0.347074	-1.55825	5.30848e-06	0.000130078	0.000101535	5425	tags=45%, list=27%, signal=34%	4154/22984/10659/9879/26097/6434/22827/54439/10992/55660/255967/167153/5936/9092/9129/3178/10262/170506/3297/84271/153527/25888/7375/10073/5094/51340/92906/26121/80746/1659/6830/23524/3187/2968/22944/8458/55149/54890/23451/55796/55696/10283/4691/9416/55702/91746/6732/11066/988/10929/10921/51759/51729/3181/10147/4841/55234/55197/23435/10914/28960/54883/9904/55285/55094/57466/1478/83989/10657/22985…
GO:0050684	regulation of mRNA processing	138	-0.493967	-1.91326	5.33233e-06	0.000130158	0.000101597	5521	tags=59%, list=27%, signal=43%	84991/54033/4154/10659/6434/22827/5936/3178/10262/170506/3297/6830/55796/4691/91746/6732/10929/10921/51759/3181/55234/10914/9904/83989/10657/9810/9733/6733/1660/6625/79869/27339/6430/6429/6829/3192/22938/6294/51574/7536/60677/54715/29896/9667/6626/56853/57703/55147/58517/9588/6426/79811/29890/9584/23543/79171/8241/25962/9646/2332/123169/54623/6433/10521/57060/10284/6651/10150/1153/11052/79882/355…
GO:0002526	acute inflammatory response	102	0.588774	1.96805	6.21007e-06	0.000151	0.000117866	1964	tags=29%, list=10%, signal=27%	54210/6279/2207/1236/9332/2213/695/116/2152/8876/5265/3569/8792/5294/1776/8600/57817/3553/7292/101/26279/3929/3579/114548/2157/2867/7124/2335/3700/53833
GO:0006956	complement activation	74	0.641516	2.06525	6.23554e-06	0.000151039	0.000117896	1750	tags=35%, list=9%, signal=32%	3507/3495/28639/3537/3514/28823/728/2219/713/11326/719/714/1378/712/28461/28778/930/3553/3500/2/78989/717/28984/708/725/1380
GO:2000116	regulation of cysteine-type endopeptidase activity	225	0.486654	1.81294	6.27783e-06	0.000151483	0.000118242	2403	tags=24%, list=12%, signal=21%	4318/27074/6279/939/6280/6195/3932/8530/5329/9447/6850/2152/25816/64581/834/1512/2876/637/26999/3965/8743/409/3082/9966/58484/1509/5641/5698/29108/114769/6423/114548/4057/330/7057/3336/51065/79444/7124/56616/51499/2621/10892/6622/51079/91662/1800/10542/22900/6188/6582/960/26355/356
GO:0002708	positive regulation of lymphocyte mediated immunity	100	0.598845	2.00286	6.67153e-06	0.00016037	0.00012518	2515	tags=33%, list=12%, signal=29%	10125/2207/3606/54440/8807/56253/695/5788/912/940/3569/7409/911/51571/6375/3553/114836/7292/4068/3902/11126/114548/23705/3594/7124/10892/8417/10666/259197/2208/8809/3805/7037
GO:0046629	gamma-delta T cell activation	19	0.856324	2.15358	7.48258e-06	0.000179185	0.000139866	1049	tags=53%, list=5%, signal=50%	3702/120425/5788/6850/3071/10859/64127/2841/4277/3714
GO:0030316	osteoclast differentiation	95	0.602951	1.99993	7.53064e-06	0.000179656	0.000140233	1244	tags=26%, list=6%, signal=25%	1880/29887/2207/1230/7305/54209/1436/126014/10859/8792/81501/8600/9935/284266/130733/10312/9770/7107/11006/3635/8111/11025/28962/4057/84959
GO:0043300	regulation of leukocyte degranulation	47	0.708745	2.11611	7.99333e-06	0.000189977	0.000148289	1581	tags=43%, list=8%, signal=39%	3162/2207/8673/3689/11314/2213/5880/729230/6850/30817/3965/2268/5724/4067/8832/3684/3598/136/57102/84106
GO:0050663	cytokine secretion	65	0.661233	2.0768	8.09166e-06	0.000191593	0.000149551	1470	tags=38%, list=7%, signal=36%	23601/7097/2213/51311/56253/5552/6850/3937/64127/6283/929/7096/2615/2268/4067/4282/9734/114548/5734/23705/26253/81793/7293/28984/7124
GO:0048880	sensory system development	387	-0.36187	-1.59763	9.12288e-06	0.000215205	0.000167981	2429	tags=19%, list=12%, signal=17%	57822/3913/1499/6498/8854/5950/6497/57545/55212/131544/2303/10210/2625/7275/493/55000/3725/4040/1471/50937/5961/4088/5797/1739/7068/7431/2782/2296/1410/5469/26160/51057/4853/6240/25987/7289/23554/22882/79583/10253/5764/10252/57381/8842/7042/25945/5087/5090/4628/10371/4213/652/6935/9314/10319/718/357/2823/4915/4211/6297/7111/8412/2247/6662/2254/4212/27151/7472/30812/4693/91851/10218
GO:2000404	regulation of T cell migration	43	0.728046	2.13695	1.01831e-05	0.000239322	0.000186806	2859	tags=56%, list=14%, signal=48%	10563/6352/3627/199/6366/729230/3676/81704/6375/7474/101/6387/29108/6364/9750/9466/1235/131450/11035/58515/10850/6868/8740/326
GO:0002544	chronic inflammatory response	20	0.835896	2.10283	1.03925e-05	0.000243339	0.000189942	1913	tags=60%, list=9%, signal=54%	10563/6279/6280/6352/6356/8876/3620/136/7057/7124/191/3586
GO:0046326	positive regulation of glucose import	38	-0.671787	-2.10135	1.04493e-05	0.000243766	0.000190275	4081	tags=50%, list=20%, signal=40%	79602/5584/10580/6506/2719/4780/207/23433/26060/3479/28999/5781/8660/151176/5295/100506658/3667/55600/9370
GO:0150063	visual system development	381	-0.361347	-1.59471	1.05024e-05	0.000244103	0.000190539	2429	tags=19%, list=12%, signal=17%	57822/3913/1499/6498/8854/5950/6497/57545/55212/131544/2303/10210/2625/7275/493/55000/3725/4040/1471/50937/5961/4088/5797/1739/7068/7431/2782/2296/1410/5469/26160/51057/4853/6240/25987/7289/23554/22882/79583/10253/5764/10252/57381/8842/7042/25945/5087/5090/4628/4213/652/6935/9314/10319/718/357/2823/4915/4211/6297/7111/8412/2247/6662/2254/4212/27151/7472/30812/4693/91851/10218
GO:0035710	CD4-positive, alpha-beta T cell activation	89	0.604111	2.00379	1.09353e-05	0.000253234	0.000197666	1856	tags=33%, list=9%, signal=30%	1880/6363/942/3606/54440/864/3071/3569/3965/4063/6375/10312/114836/5588/7292/26279/11126/114548/5734/10538/3594/64218/30968/941/9760/10892/1514/3718/9308
GO:0009620	response to fungus	44	0.712502	2.10172	1.14546e-05	0.000264291	0.000206297	2100	tags=34%, list=10%, signal=31%	6279/6280/1511/695/6850/6283/64581/10578/23406/57817/4057/10892/9474/1669/5806
GO:0031348	negative regulation of defense response	206	0.485512	1.80027	1.15107e-05	0.000264619	0.000206553	2097	tags=24%, list=10%, signal=22%	4321/54/56833/58189/11326/2213/8530/1378/116/5788/4856/79626/10859/3559/2876/313/3965/10225/7850/197358/409/3082/240/89790/84868/7133/4277/2/29108/114548/5734/7130/5654/406934/2896/6397/84166/708/100/284207/10062/6895/131450/91662/3586/53833/51738/9111/2113
GO:0002532	production of molecular mediator involved in inflammatory response	71	0.644376	2.0602	1.1739e-05	0.000268892	0.000209888	2759	tags=45%, list=14%, signal=39%	2207/56833/8673/695/3952/6850/64127/64581/115362/3569/63940/948/10225/7850/197358/240/4067/29108/5054/3929/3620/2896/7124/4615/81929/6542/23646/112744/10333/4878/2147/27190
GO:0002718	regulation of cytokine production involved in immune response	79	0.617637	2.00227	1.20506e-05	0.000275032	0.000214681	1913	tags=34%, list=9%, signal=31%	3162/2207/3606/54440/695/729230/10859/64127/3569/948/10225/972/6375/3553/7133/7474/7292/11126/4282/114548/2867/7124/10892/10666/3718/1178/3586
GO:0052548	regulation of endopeptidase activity	388	0.424264	1.66514	1.21362e-05	0.000275989	0.000215427	2486	tags=22%, list=12%, signal=20%	4318/27074/6279/939/6280/6590/6195/3699/1475/3932/58189/8530/5329/1378/9447/6850/2152/10653/25816/5265/64581/834/1512/2876/637/26999/3965/8743/409/3082/9966/58484/4067/1509/9232/5641/2/9806/5698/29108/5054/1942/5858/114769/6423/1474/6695/10213/114548/4057/330/7057/3336/51065/3697/6690/79444/7124/56616/89777/51499/5696/404203/2621/10892/6622/5720/3700/51079/91662/1800/5274/7035/10542/183/3933/2290…
GO:1901623	regulation of lymphocyte chemotaxis	23	0.814912	2.11754	1.23833e-05	0.0002806	0.000219027	778	tags=39%, list=4%, signal=38%	10563/6351/6352/3627/6366/729230/6354/6375/7474
GO:1901224	positive regulation of NIK/NF-kappaB signaling	78	0.620747	2.0041	1.26131e-05	0.000284787	0.000222295	2485	tags=35%, list=12%, signal=30%	939/26585/6363/942/3606/54209/7097/1116/11156/64127/929/3965/9966/51284/3553/84868/7124/4317/10892/11331/91662/8877/6188/10333/8809/29775/56892
GO:0061900	glial cell activation	50	0.685823	2.05876	1.29948e-05	0.00029236	0.000228206	1904	tags=46%, list=9%, signal=42%	728/7305/54209/199/1075/7097/3689/8530/51311/712/5788/3569/26228/51284/3553/3684/406934/2896/3459/7124/4317/6622/8877
GO:0032653	regulation of interleukin-10 production	53	0.690855	2.09763	1.32289e-05	0.000296462	0.000231408	2327	tags=49%, list=12%, signal=44%	2207/7305/54209/54440/7097/2213/940/6850/10859/64127/64581/3569/3965/3082/6375/7292/29108/201633/3620/10464/4317/3718/9308/53833/959/3662
GO:0002495	antigen processing and presentation of peptide antigen via MHC class II	97	0.586654	1.94487	1.32709e-05	0.000296462	0.000231408	2047	tags=30%, list=10%, signal=27%	2207/3109/1520/3122/54209/2213/3112/3117/3113/3108/3119/55016/972/3115/1509/5641/29108/3902/3832/3111/1175/8905/162/1514/1515/29127/56992/830/51128
GO:0043547	positive regulation of GTPase activity	365	0.421607	1.6514	1.37307e-05	0.000305653	0.000238582	1780	tags=18%, list=9%, signal=16%	10563/64407/6355/10125/8477/6351/1236/5996/6363/6352/6362/6356/6366/93663/64333/55803/116/6368/374403/55619/81704/3071/5997/6354/7409/7070/26575/6375/64744/1794/2146/397/257106/55357/7474/64926/10507/6364/4908/391/54206/8997/25780/9938/9744/8829/393/1124/6001/6357/10344/10235/50807/6004/10113/1123/10636/79890/51291/64786/117289/29127/11033/23526
GO:0002218	activation of innate immune response	135	0.542552	1.90059	1.4108e-05	0.00031295	0.000244278	1798	tags=25%, list=9%, signal=23%	4332/2207/2219/3055/50856/10462/9447/6850/3385/58484/4067/4893/5698/5336/29108/30835/10213/5699/11027/149628/26253/81030/5719/2867/5685/1147/5696/5683/10892/5688/5691/5686/5720/4584
GO:0050856	regulation of T cell receptor signaling pathway	43	0.723094	2.12241	1.42431e-05	0.000314841	0.000245754	2298	tags=58%, list=11%, signal=52%	1236/50852/3932/11314/79037/5777/7070/53347/11006/26191/4068/5074/11126/3783/84174/100/10892/9840/10666/29085/1845/2633/84433/5771/6188
GO:0002755	MyD88-dependent toll-like receptor signaling pathway	36	0.732354	2.07109	1.48662e-05	0.000327472	0.000255613	1541	tags=36%, list=8%, signal=33%	23643/7097/11314/146722/51311/695/929/948/7096/51284/51135/81793/4615
GO:0045666	positive regulation of neuron differentiation	359	-0.364799	-1.5866	1.58595e-05	0.000348138	0.000271745	3525	tags=32%, list=17%, signal=27%	659/1789/22954/79594/26039/27339/9798/375/23363/8175/375567/1954/81532/1523/9863/1482/4780/9373/9897/5364/5365/4076/85358/2624/55906/1981/4804/1856/1855/9638/8904/55558/9693/23394/6376/5048/650/322/4897/1627/4135/6498/147040/7074/26230/57498/2260/23426/8766/29882/2332/4192/7804/8536/91584/10494/50937/2736/4058/9043/22902/950/8153/5526/158866/8837/79191/8321/4131/55607/482/1268/8648/6925/5362/9231…
GO:0051092	positive regulation of NF-kappaB transcription factor activity	152	0.525655	1.87018	1.65664e-05	0.000362397	0.000282875	2604	tags=28%, list=13%, signal=25%	6279/26585/6280/3606/7097/3689/8807/695/9447/64127/6283/8792/948/8600/3965/58484/3553/7474/5588/101/29108/114769/1524/114548/4057/7124/1147/4615/7334/10892/8877/205860/11035/10542/183/84433/959/4869/6188/10333/8809/7037/7188
GO:0032613	interleukin-10 production	56	0.676691	2.05953	1.69466e-05	0.000369435	0.000288368	2327	tags=48%, list=12%, signal=43%	2207/7305/54209/54440/7097/2213/940/6850/10859/64127/64581/3569/3965/3082/6375/7292/29108/201633/9636/3620/10464/4317/3718/9308/53833/959/3662
GO:0045061	thymic T cell selection	22	0.80414	2.09004	1.74476e-05	0.000379051	0.000295874	2859	tags=73%, list=14%, signal=62%	1236/915/5788/940/916/972/1794/7535/917/3714/9760/9474/84433/5771/6722/326
GO:0007162	negative regulation of cell adhesion	267	0.45853	1.74154	1.75473e-05	0.00037991	0.000296545	1473	tags=22%, list=7%, signal=20%	4321/27299/339390/54900/942/10288/285/11314/11326/2213/6366/56253/864/5788/79626/10653/10859/7045/3559/5777/2615/3965/84830/972/441478/3557/6375/397/9404/84868/3371/55824/7292/10507/26191/10019/6387/284/5074/26279/5054/5800/9750/3902/836/6695/1029/201633/9037/3620/2651/84959/7057/80139/1366/94/28984/941
GO:0071622	regulation of granulocyte chemotaxis	51	0.685585	2.05544	1.81764e-05	0.000392188	0.000306128	1481	tags=39%, list=7%, signal=36%	1236/728/6363/3576/6352/719/5880/6366/1436/1803/3071/972/4354/6375/3929/9750/3579/1240/7057/708
GO:0032733	positive regulation of interleukin-10 production	37	0.727539	2.05567	1.90331e-05	0.000409277	0.000319467	2327	tags=54%, list=12%, signal=48%	2207/54209/54440/7097/940/6850/64127/64581/3569/3965/3082/6375/7292/29108/201633/10464/9308/53833/959/3662
GO:0032814	regulation of natural killer cell activation	34	0.746826	2.10012	1.91957e-05	0.000409508	0.000319648	1607	tags=38%, list=8%, signal=35%	10125/7305/3606/639/3952/2268/84868/26191/10464/114770/3600/9760/2621
GO:0000377	RNA splicing, via transesterification reactions with bulged adenosine as nucleophile	328	-0.369231	-1.60084	1.92382e-05	0.000409508	0.000319648	5425	tags=48%, list=27%, signal=36%	4154/10659/9879/6434/22827/10992/55660/5936/9092/9129/3178/10262/153527/7375/10073/5094/51340/26121/1659/23524/3187/23451/55796/55696/10283/4691/9416/91746/6732/11066/988/10929/10921/51759/51729/3181/4841/55234/10914/28960/54883/9904/55285/55094/1478/83989/10657/23398/5356/9733/22889/1477/55596/6733/81608/1207/1660/55749/6625/5093/11100/10492/79753/56949/51691/79869/27339/23350/6430/6429/55954/57…
GO:0000398	mRNA splicing, via spliceosome	328	-0.369231	-1.60084	1.92382e-05	0.000409508	0.000319648	5425	tags=48%, list=27%, signal=36%	4154/10659/9879/6434/22827/10992/55660/5936/9092/9129/3178/10262/153527/7375/10073/5094/51340/26121/1659/23524/3187/23451/55796/55696/10283/4691/9416/91746/6732/11066/988/10929/10921/51759/51729/3181/4841/55234/10914/28960/54883/9904/55285/55094/1478/83989/10657/23398/5356/9733/22889/1477/55596/6733/81608/1207/1660/55749/6625/5093/11100/10492/79753/56949/51691/79869/27339/23350/6430/6429/55954/57…
GO:0032735	positive regulation of interleukin-12 production	34	0.744757	2.0943	2.11273e-05	0.000448212	0.000349859	1147	tags=35%, list=6%, signal=33%	1236/6363/3394/7097/6850/64581/948/3965/7292/3663/4050/3620
GO:0002455	humoral immune response mediated by circulating immunoglobulin	52	0.685777	2.06887	2.12253e-05	0.000448783	0.000350305	1750	tags=42%, list=9%, signal=39%	3507/3495/28639/3537/3514/28823/713/2213/714/1378/712/3119/5788/28461/5777/28778/3500/717/7124/708/725/1380
GO:0043281	regulation of cysteine-type endopeptidase activity involved in apoptotic process	202	0.485557	1.79594	2.20784e-05	0.000465266	0.000363171	2403	tags=24%, list=12%, signal=21%	4318/27074/6279/939/6280/6195/3932/5329/6850/2152/25816/64581/834/1512/2876/637/3965/8743/409/3082/9966/58484/1509/29108/114769/6423/114548/330/7057/3336/51065/79444/7124/56616/51499/2621/10892/6622/51079/91662/1800/10542/22900/6188/6582/960/26355/356
GO:0050830	defense response to Gram-positive bacterium	76	0.626218	2.02131	2.2328e-05	0.000468963	0.000366056	1998	tags=29%, list=10%, signal=26%	6039/1511/4069/728/54/7097/219972/944/3569/948/2268/84868/3929/9466/140823/114548/114770/7124/4615/1755/1669/81929
GO:0032633	interleukin-4 production	32	0.756164	2.09318	2.33816e-05	0.000489465	0.00038206	2852	tags=59%, list=14%, signal=51%	3702/2207/942/54440/940/6850/916/3965/84868/5588/7292/160365/114548/9308/53833/959/3662/8140/51176
GO:0002504	antigen processing and presentation of peptide or polysaccharide antigen via MHC class II	98	0.590508	1.96405	2.35418e-05	0.000491192	0.000383408	2047	tags=31%, list=10%, signal=28%	2207/3109/1520/3122/54209/2213/3112/3117/3113/3108/3119/55016/972/3115/1509/5641/29108/3902/3832/3111/1175/7057/8905/162/1514/1515/29127/56992/830/51128
GO:0001911	negative regulation of leukocyte mediated cytotoxicity	20	0.823311	2.07117	2.40014e-05	0.000499134	0.000389607	745	tags=35%, list=4%, signal=34%	3575/2213/5788/10859/3965/409/84868
GO:0045824	negative regulation of innate immune response	57	0.669154	2.04811	2.41543e-05	0.000500667	0.000390803	1353	tags=23%, list=7%, signal=21%	4321/56833/11326/1378/10859/3965/10225/197358/409/84868/2/2896/84166
GO:0097028	dendritic cell differentiation	42	0.70653	2.06727	2.50863e-05	0.000518286	0.000404556	1607	tags=36%, list=8%, signal=33%	1236/6363/10288/54209/2213/10859/81501/3965/4067/55509/7226/10538/6688/2322/2621
GO:0033209	tumor necrosis factor-mediated signaling pathway	160	0.517299	1.85723	2.73626e-05	0.000563472	0.000439827	2855	tags=33%, list=14%, signal=29%	608/939/3875/4982/83483/944/9447/6850/834/8792/8600/9966/7133/7292/5698/29108/114769/4050/10213/5699/330/51330/10673/84817/149951/5719/7293/5685/8784/7124/1147/5696/5683/2621/5688/5691/5686/5720/8877/970/22900/5771/837/959/115650/5689/8970/8744/7188/6868/5682/8740/3856
GO:0002790	peptide secretion	464	0.39352	1.56734	2.81604e-05	0.000578019	0.000451182	2263	tags=21%, list=11%, signal=19%	23601/6279/150/6352/54209/117247/56670/7097/5341/7857/2213/952/51311/56253/945/116/3952/5552/1803/4856/6850/3937/64127/6283/3569/929/7096/8600/2615/84830/972/2268/3557/240/4067/51167/3091/4160/10312/2922/51714/1363/3553/3625/7292/101/8111/292/285381/3783/5452/406/4282/9734/8997/25874/114548/5734/23705/3418/6513/26253/79651/27063/10673/8862/81793/775/7293/28984/2867/7124/6400/10113/2752/26251/1006…
GO:0003281	ventricular septum development	74	-0.554251	-1.95533	2.87429e-05	0.000586429	0.000457747	3912	tags=50%, list=19%, signal=40%	9321/7481/65250/4091/10818/659/7468/4089/1482/4194/6659/54583/5138/2625/3280/60485/4052/3398/8321/2535/163/7049/4092/90/7042/9353/57493/2626/23414/8543/652/23493/6091/57216/6299/4846/9241
GO:0043367	CD4-positive, alpha-beta T cell differentiation	74	0.61625	1.98391	2.87556e-05	0.000586429	0.000457747	1856	tags=32%, list=9%, signal=30%	1880/6363/942/3606/54440/864/3071/3569/3965/4063/114836/7292/26279/114548/5734/10538/3594/64218/941/9760/10892/1514/3718/9308
GO:0007409	axonogenesis	468	-0.33108	-1.48697	2.94182e-05	0.000598012	0.000466788	3394	tags=29%, list=17%, signal=24%	4133/7345/126147/152330/351/3730/10439/9334/1954/8408/4089/1267/23111/1000/5364/5365/85358/9369/10939/4804/4756/1855/9638/55740/55558/23394/4684/2064/5048/8633/5786/8650/3913/322/4897/1627/4135/6498/10505/7074/7155/26230/1948/8766/29882/8609/2625/91584/6405/23077/10494/9499/9706/323/5797/2736/80031/9253/57715/2549/5290/11127/22902/5598/8153/5781/4131/54910/5362/65059/6709/4692/4853/9423/25987/642…
GO:0001894	tissue homeostasis	249	0.461914	1.74338	3.03352e-05	0.000614677	0.000479796	2660	tags=24%, list=13%, signal=21%	3512/6696/29887/3514/4069/54/4982/338773/11151/54440/5880/952/1436/729230/6850/64127/3574/1512/3569/8792/81501/8600/3988/284266/4160/10312/128338/7107/3635/101/284/7122/1280/64116/4057/6513/2651/84959/1513/6505/282809/1445/9456/53833/90952/50507/8195/1001/3933/124220/63978/3690/84879/4155/7037/5881/6722/3848/3375
GO:0032731	positive regulation of interleukin-1 beta production	49	0.676385	2.02883	3.06689e-05	0.000619452	0.000483523	1878	tags=39%, list=9%, signal=35%	4332/7305/6363/51311/9447/64127/64581/834/3569/3965/58484/7474/29108/114548/11027/149628/7124/10892/91662
GO:1904645	response to amyloid-beta	48	0.685325	2.0511	3.09279e-05	0.000622695	0.000486054	776	tags=21%, list=4%, signal=20%	4321/4318/4322/54209/7412/2213/3676/948/58533/5641
GO:0042775	mitochondrial ATP synthesis coupled electron transport	82	0.595264	1.93064	3.15311e-05	0.000632824	0.000493961	3414	tags=49%, list=17%, signal=41%	4697/637/4711/27089/4696/4708/4704/9167/10975/9377/983/4695/4706/1351/4722/4709/4729/4694/54539/6622/29796/51079/891/126328/1349/4700/4702/4715/1350/84701/1345/54949/1329/4713/4701/7386/790955/1340/1537/1337
GO:0048245	eosinophil chemotaxis	17	0.847771	2.05547	3.19691e-05	0.000639585	0.000499238	1314	tags=53%, list=7%, signal=50%	6355/6351/6352/7857/6356/6366/6354/6357/10344
GO:0034329	cell junction assembly	414	-0.343143	-1.52603	3.20794e-05	0.000639766	0.000499379	3026	tags=26%, list=15%, signal=23%	5339/87/1000/5364/55679/85358/576/1981/3691/1855/389/9693/23394/9270/88/64398/55209/56940/7248/667/4897/1499/4641/8502/928/1948/7010/8506/3551/83660/22859/324/64284/4088/6281/56125/79414/4204/1739/56132/10266/8642/79983/1495/8321/4131/55607/22883/51057/3673/9231/9423/347/5789/9748/857/3728/4092/5583/56288/10052/151306/4649/80823/56123/57463/147381/83700/9379/56130/6422/145581/1946/84628/577/3655/…
GO:0002028	regulation of sodium ion transport	86	-0.530252	-1.91712	3.31413e-05	0.000658865	0.000514287	2010	tags=24%, list=10%, signal=22%	6640/493/53826/1739/482/2259/154215/55800/5270/481/1272/5774/81831/5348/6330/288/65267/4846/5318/130497/477
GO:0086010	membrane depolarization during action potential	36	-0.66541	-2.0528	3.43005e-05	0.000679773	0.000530607	987	tags=25%, list=5%, signal=24%	55800/6326/3759/5774/287/6330/288/6332/477
GO:1902622	regulation of neutrophil migration	41	0.715062	2.07426	3.85142e-05	0.000760896	0.000593929	979	tags=46%, list=5%, signal=44%	1236/728/6363/3576/56833/399/719/5880/6366/1803/3071/972/4354/6375/101/3929/9750/391/3579
GO:0010828	positive regulation of glucose transmembrane transport	44	-0.639415	-2.03558	3.89179e-05	0.000766477	0.000598286	3555	tags=43%, list=18%, signal=36%	10580/6506/2719/4780/207/25999/23433/26060/3479/28999/5781/8660/151176/5295/100506658/3667/718/55600/9370
GO:1901136	carbohydrate derivative catabolic process	181	0.497547	1.81193	4.02421e-05	0.000790095	0.000616721	3023	tags=34%, list=15%, signal=29%	4321/272/1118/6382/1116/80896/10855/10894/3161/313/9582/56999/7378/10007/4758/4958/57214/1890/60489/10082/4860/55741/176/5136/114770/81792/4969/4060/79077/3094/3074/100/1807/4521/26270/9695/1514/1486/191/10675/2760/200316/51816/4126/2717/3251/960/2581/5973/2239/4245/5580/55276/2517/10930/126433/411/4668/51733/55577/51071
GO:0002707	negative regulation of lymphocyte mediated immunity	42	0.699424	2.04648	4.03766e-05	0.000790281	0.000616867	745	tags=29%, list=4%, signal=28%	339390/3575/2213/1378/5788/10859/5777/3965/10225/409/6375/84868
GO:0050769	positive regulation of neurogenesis	461	-0.329483	-1.47816	4.0927e-05	0.000798582	0.000623346	3063	tags=27%, list=15%, signal=23%	3572/1482/4780/9373/9897/5364/5365/4076/85358/2624/55906/1981/4804/25836/1856/1855/9638/8904/55558/9693/23394/6376/10419/5048/8650/650/322/4897/1627/4135/1499/6498/147040/7074/26230/55179/57498/2260/23426/8766/29882/2332/4192/7804/443/8536/91584/3280/10494/50937/2736/9253/22891/4058/9043/22902/950/8153/5526/158866/8837/79191/3398/8321/4131/55607/482/1268/8648/6925/5362/653464/23013/9231/54700/942…
GO:0035589	G protein-coupled purinergic nucleotide receptor signaling pathway	13	0.876456	2.01325	4.21174e-05	0.00081928	0.000639502	1258	tags=62%, list=6%, signal=58%	29909/2857/286530/53829/5031/5724/27334/64805
GO:0052547	regulation of peptidase activity	417	0.403719	1.59312	4.29714e-05	0.000833329	0.000650468	2486	tags=21%, list=12%, signal=19%	4318/27074/6279/939/6280/6590/6195/3699/1475/3932/58189/8530/5329/1378/9447/6850/2152/10653/25816/51050/5265/64581/834/1512/2876/637/26999/3965/8743/409/3082/9966/58484/4067/1509/9232/5641/2/9806/5698/29108/5054/1942/5858/114769/6423/1474/6695/10213/114548/4057/2896/330/7057/3336/51065/3697/6690/79444/7124/56616/89777/51499/5696/404203/2621/10892/2335/6622/5720/3700/51079/91662/1800/5274/7035/105…
GO:0060760	positive regulation of response to cytokine stimulus	52	0.672625	2.02919	4.36029e-05	0.00084299	0.000658009	1607	tags=27%, list=8%, signal=25%	4321/54209/7852/7097/146722/3574/834/972/3091/7474/2672/81030/84166/2621
GO:0072224	metanephric glomerulus development	16	-0.799242	-2.02117	4.45502e-05	0.000858678	0.000670255	333	tags=25%, list=2%, signal=25%	947/6943/130497/9370
GO:0002702	positive regulation of production of molecular mediator of immune response	95	0.578522	1.9189	4.48948e-05	0.000859812	0.00067114	2635	tags=32%, list=13%, signal=28%	51237/2207/3606/54440/5788/940/10859/64127/3569/948/972/6375/3553/7474/7292/26191/11126/4282/114548/7293/2867/51744/10892/10666/7494/8013/8809/3805/7037/8140
GO:0071677	positive regulation of mononuclear cell migration	25	0.77223	2.03814	4.49963e-05	0.000859812	0.00067114	862	tags=36%, list=4%, signal=35%	7941/1230/6352/3627/199/729230/5641/6387/5054
GO:0001961	positive regulation of cytokine-mediated signaling pathway	47	0.681678	2.0353	4.50171e-05	0.000859812	0.00067114	1607	tags=28%, list=8%, signal=26%	4321/54209/7852/146722/3574/834/972/3091/7474/2672/81030/84166/2621
GO:0003279	cardiac septum development	112	-0.491257	-1.84126	4.5576e-05	0.0008667	0.000676516	3912	tags=40%, list=19%, signal=33%	9321/54903/7481/65250/4091/10818/659/9794/7468/4089/1482/4194/6659/54583/5138/657/2625/3280/60485/2627/4052/3398/8321/2535/4853/163/7049/4092/90/10512/7042/9353/57493/2626/23414/4628/8543/652/23493/287/6091/57216/6299/4846/9241
GO:0019731	antibacterial humoral response	49	0.670691	2.01175	4.56519e-05	0.0008667	0.000676516	96	tags=10%, list=0%, signal=10%	3512/3507/6039/1511/6590
GO:0046640	regulation of alpha-beta T cell proliferation	30	0.762853	2.08051	4.64246e-05	0.000878731	0.000685907	1393	tags=43%, list=7%, signal=40%	3606/5788/729230/940/6850/916/3965/6375/7535/64926/7292/26191/10148
GO:0010819	regulation of T cell chemotaxis	16	0.842834	2.01623	4.73916e-05	0.000894358	0.000698105	778	tags=44%, list=4%, signal=42%	10563/6352/3627/6366/729230/6375/7474
GO:0032623	interleukin-2 production	52	0.671598	2.02609	4.78453e-05	0.000899095	0.000701803	2337	tags=48%, list=12%, signal=43%	2207/942/919/54440/11326/5788/729230/940/64581/6375/3553/84868/6556/4860/920/30968/941/10892/9308/53833/2633/84433/6188/3662/112744
GO:0033033	negative regulation of myeloid cell apoptotic process	16	0.842454	2.01532	4.79271e-05	0.000899095	0.000701803	1018	tags=44%, list=5%, signal=42%	23601/2207/6352/1234/64127/3579/4282
GO:0000375	RNA splicing, via transesterification reactions	331	-0.363574	-1.57866	4.84667e-05	0.000906529	0.000707605	5425	tags=48%, list=27%, signal=36%	4154/10659/9879/6434/22827/10992/55660/5936/9092/9129/3178/10262/153527/7375/10073/5094/51340/26121/1659/23524/3187/23451/55796/55696/10283/4691/9416/91746/6732/11066/988/10929/10921/51759/51729/3181/4841/55234/10914/28960/54883/9904/55285/55094/1478/83989/10657/23398/5356/9733/22889/1477/55596/6733/81608/1207/1660/55749/6625/5093/11100/10492/79753/56949/51691/79869/10199/27339/23350/6430/6429/55…
GO:0050707	regulation of cytokine secretion	53	0.662986	2.01301	4.87106e-05	0.000908402	0.000709068	1913	tags=43%, list=9%, signal=39%	23601/7097/2213/51311/56253/5552/6850/929/7096/2615/2268/4067/4282/9734/5734/23705/26253/81793/7293/28984/7124/91662/3586
GO:0032673	regulation of interleukin-4 production	29	0.744148	2.00486	4.94897e-05	0.000920218	0.00071829	2852	tags=59%, list=14%, signal=50%	2207/942/54440/940/6850/916/3965/84868/5588/7292/114548/9308/53833/959/3662/8140/51176
GO:0033006	regulation of mast cell activation involved in immune response	33	0.731456	2.03953	5.06727e-05	0.00093945	0.000733303	1378	tags=42%, list=7%, signal=40%	3162/2207/8673/11314/5880/6850/30817/3965/2268/4067/8832/3598/136/57102
GO:0033003	regulation of mast cell activation	44	0.685911	2.02328	5.10318e-05	0.000943341	0.00073634	1378	tags=36%, list=7%, signal=34%	3162/2207/8673/11314/146722/5880/6850/30817/3965/284021/2268/4067/8832/3598/136/57102
GO:0010975	regulation of neuron projection development	495	-0.329514	-1.48074	5.1669e-05	0.000952336	0.000743361	3024	tags=27%, list=15%, signal=24%	23111/4780/29956/9373/9897/1000/5364/5365/4076/85358/207/5530/5396/4804/1856/1855/9638/55558/9693/23394/6376/7248/9912/5048/322/4897/1627/4139/4135/6498/10505/7074/26230/57498/1948/2260/23258/23426/8766/29882/2625/23189/2332/4192/7804/8536/91584/112/6405/5376/27124/23077/10494/64284/9706/26115/25793/80031/56963/57715/22891/4058/4776/22902/950/23271/7431/8153/5526/158866/8837/8321/4131/55607/482/5…
GO:0071624	positive regulation of granulocyte chemotaxis	29	0.742373	2.00008	5.24838e-05	0.000964542	0.000752889	979	tags=45%, list=5%, signal=43%	1236/728/6363/3576/719/5880/6366/3071/972/6375/3929/9750/3579
GO:0002821	positive regulation of adaptive immune response	106	0.564191	1.90358	5.42479e-05	0.000994074	0.00077594	1788	tags=28%, list=9%, signal=26%	2207/6363/3606/54440/695/5788/729230/912/940/3569/8631/911/51571/6375/3553/6556/5588/7292/29108/9466/114548/920/3594/10673/7124/941/100/10892/8417/10666
GO:0042773	ATP synthesis coupled electron transport	83	0.599109	1.95439	5.45848e-05	0.000997356	0.000778502	3414	tags=49%, list=17%, signal=41%	4697/637/4711/27089/4696/4708/4704/9167/10975/9377/983/4695/4706/1351/4722/4709/4729/4694/54539/6622/29796/51079/388753/891/126328/1349/4700/4702/4715/1350/84701/1345/54949/1329/4713/4701/7386/790955/1340/1537/1337
GO:0006119	oxidative phosphorylation	132	0.534313	1.86266	5.57692e-05	0.00101606	0.000793102	3452	tags=45%, list=17%, signal=37%	4697/637/4711/27089/4696/1347/10632/10105/4708/4704/9167/10975/9377/983/30968/4695/2631/4706/1351/4722/521/4709/4729/4694/5230/54539/400916/6622/29796/51079/388753/1346/891/126328/522/1349/4700/509/4702/4715/84275/6472/1350/84701/1345/54949/1329/518/516/4713/4701/7386/790955/1340/515/1537/5232/1337/65990
GO:0033077	T cell differentiation in thymus	75	0.611243	1.97423	5.93979e-05	0.00107906	0.000842278	2866	tags=39%, list=14%, signal=33%	10125/3575/1236/915/5788/940/8876/64919/916/972/9935/1794/3553/7535/101/917/3714/100/9760/9840/1235/9474/11035/84433/5771/6722/6868/326/84807
GO:0019058	viral life cycle	321	0.425979	1.64913	6.14947e-05	0.00111395	0.000869513	2546	tags=19%, list=13%, signal=17%	23601/6355/27074/339390/6590/942/2219/3576/6352/1234/7852/8673/4360/1378/1803/940/3669/3965/9582/10663/972/131578/3695/6504/1508/8638/92421/23225/30835/6614/6404/60489/9636/4057/6993/920/3839/10465/7153/983/7293/7124/941/2621/1514/6895/1380/51510/9474/81929/205860/5806/10542/4864/200316/998/2494/3690/7037/5091/8468
GO:0140131	positive regulation of lymphocyte chemotaxis	19	0.821906	2.06702	6.28288e-05	0.00113487	0.000885839	778	tags=42%, list=4%, signal=41%	10563/6351/6352/6366/729230/6354/6375/7474
GO:0002437	inflammatory response to antigenic stimulus	54	0.647204	1.96958	6.35227e-05	0.00114413	0.000893071	1964	tags=33%, list=10%, signal=30%	10125/2207/1236/2213/695/116/940/3559/2876/10800/3557/26279/3579/7124/27179/191/3586/53833
GO:0043383	negative T cell selection	12	0.880941	1.97894	6.46587e-05	0.00116129	0.00090646	772	tags=67%, list=4%, signal=64%	1236/5788/940/387357/916/972/1794/7535
GO:0070391	response to lipoteichoic acid	10	0.890843	1.92892	6.56886e-05	0.00117312	0.000915695	874	tags=50%, list=4%, signal=48%	54209/7097/929/948/3929
GO:0071223	cellular response to lipoteichoic acid	10	0.890843	1.92892	6.56886e-05	0.00117312	0.000915695	874	tags=50%, list=4%, signal=48%	54209/7097/929/948/3929
GO:0001774	microglial cell activation	43	0.698127	2.04913	6.6239e-05	0.0011763	0.000918179	1904	tags=51%, list=9%, signal=46%	728/7305/54209/199/1075/7097/3689/8530/51311/712/5788/3569/26228/51284/3684/406934/2896/3459/7124/4317/6622/8877
GO:0002269	leukocyte activation involved in inflammatory response	43	0.698127	2.04913	6.6239e-05	0.0011763	0.000918179	1904	tags=51%, list=9%, signal=46%	728/7305/54209/199/1075/7097/3689/8530/51311/712/5788/3569/26228/51284/3684/406934/2896/3459/7124/4317/6622/8877
GO:0098581	detection of external biotic stimulus	22	0.777182	2.01997	6.6425e-05	0.0011763	0.000918179	1275	tags=45%, list=6%, signal=43%	54209/23643/7097/912/64127/64581/7096/58484/3929/114770
GO:0050808	synapse organization	416	-0.332682	-1.48257	6.69025e-05	0.00118145	0.000922196	2903	tags=27%, list=14%, signal=24%	4076/85358/55906/6780/576/55752/1981/10939/22866/8404/1855/23394/1639/2064/6376/55209/7248/9912/5913/5048/54583/3913/4897/1627/1499/7074/1948/5098/10397/29882/7804/8536/1488/22859/6405/285489/64284/9499/8495/10163/56125/26115/5621/8496/22891/79414/4204/1741/1739/56132/4776/158866/8321/4131/8326/55607/10497/22883/9231/9423/5789/1605/80823/56123/57463/5764/147381/9379/56130/145581/5064/5792/1946/12…
GO:0042590	antigen processing and presentation of exogenous peptide antigen via MHC class I	74	0.599819	1.93101	6.94437e-05	0.00122291	0.000954558	1756	tags=28%, list=9%, signal=26%	2210/2207/8673/50856/4689/4688/948/1536/1535/5698/10213/5699/5719/5685/1147/5696/5683/5688/5691/5686/5720
GO:0002260	lymphocyte homeostasis	62	0.62396	1.94529	7.10297e-05	0.00124428	0.000971244	1498	tags=32%, list=7%, signal=30%	608/11151/202309/55619/3071/3559/3965/972/4067/3091/10312/4208/27240/27040/836/124976/4282/57864/10673/100
GO:0031295	T cell costimulation	54	0.64511	1.96321	7.10512e-05	0.00124428	0.000971244	2323	tags=48%, list=12%, signal=43%	1236/6363/942/3932/6366/1803/940/916/5777/7409/151888/4067/7292/11126/1326/10673/9402/941/29851/1445/2885/84433/959/998/115650/921
GO:0046638	positive regulation of alpha-beta T cell differentiation	45	0.684465	2.02243	7.32187e-05	0.0012787	0.000998108	1856	tags=38%, list=9%, signal=34%	6363/942/3606/54440/864/6850/3071/3965/7535/7292/4860/114548/3594/941/100/10892/9308
GO:0032963	collagen metabolic process	101	0.567225	1.89092	7.61863e-05	0.00132513	0.00103435	1894	tags=21%, list=9%, signal=19%	4321/4312/4318/4322/1520/4316/3569/409/3091/1508/1509/2191/54206/1513/28984/4317/4320/1514/90993/4319/4261
GO:0007389	pattern specification process	435	-0.333078	-1.49121	7.64141e-05	0.00132513	0.00103435	2844	tags=23%, list=14%, signal=20%	3213/161582/26146/57534/7703/23432/1856/9742/79365/57728/1649/57822/650/1499/59343/8854/2186/6497/57545/55212/9371/3212/2260/2303/657/64853/3280/8313/4040/324/6405/50937/5046/22955/63917/4088/80173/2736/7403/1952/4487/57619/200894/8642/79191/4300/2296/8481/26160/5362/4853/8553/54880/7289/79659/55081/8726/10194/56603/10718/90/10512/83538/10252/6422/23242/79971/80114/367/5087/5090/2626/80055/27152/…
GO:0030007	cellular potassium ion homeostasis	13	-0.831763	-1.99642	7.65061e-05	0.00132513	0.00103435	1217	tags=38%, list=6%, signal=36%	482/3759/481/6558/477
GO:0050832	defense response to fungus	33	0.723895	2.01845	7.72382e-05	0.00133092	0.00103887	1133	tags=24%, list=6%, signal=23%	6279/6280/1511/6283/10578/23406/57817/4057
GO:0032637	interleukin-8 production	79	0.584167	1.89376	7.72616e-05	0.00133092	0.00103887	1541	tags=35%, list=8%, signal=33%	914/2219/7097/1116/51311/945/3952/5788/6850/2152/64127/64581/3569/929/7096/3965/972/51284/3553/26191/29108/5054/3929/11027/2867/7124/51744/4615
GO:0032494	response to peptidoglycan	11	0.885721	1.97658	7.85056e-05	0.00134868	0.00105273	1094	tags=55%, list=5%, signal=52%	728/54209/64127/3569/3663/114548
GO:0033627	cell adhesion mediated by integrin	68	0.621707	1.96284	7.88921e-05	0.00135164	0.00105505	1498	tags=38%, list=7%, signal=36%	10563/6352/3689/6366/5328/1803/4856/6850/3676/3071/5294/916/5777/8631/255743/3695/4067/9404/5054/1942/6423/64805/54997/9358/83706/100
GO:0007565	female pregnancy	187	0.476521	1.74077	7.93112e-05	0.00135515	0.00105778	1481	tags=18%, list=7%, signal=17%	4318/6696/100506013/3485/2706/4316/6781/285/639/952/5368/116/3952/3248/5021/5997/3965/7026/1594/1508/397/3553/84868/81671/5858/7421/3620/133/6513/5228/53405/1833/708
GO:0044409	entry into host	140	0.511749	1.79284	8.20682e-05	0.00139848	0.0010916	2140	tags=23%, list=11%, signal=21%	23601/339390/942/2219/3576/1234/7852/8673/4360/1378/1803/3965/972/3695/6504/1508/30835/6614/6404/6993/920/3839/983/7293/941/2621/1514/1380/2885/205860/5806/4864
GO:0002763	positive regulation of myeloid leukocyte differentiation	54	0.643413	1.95804	8.3285e-05	0.0014154	0.00110481	1768	tags=28%, list=9%, signal=25%	2124/1230/7305/54209/3059/81501/8600/972/5196/8111/920/54997/7124/4920/10221
GO:0072073	kidney epithelium development	141	-0.442879	-1.72244	8.40388e-05	0.00142438	0.00111182	2413	tags=28%, list=12%, signal=25%	650/3913/38/1499/1948/2260/2303/2625/3280/4088/79633/1739/8642/28999/79191/2296/4853/847/4092/10252/6422/8842/9353/5087/2045/2138/652/947/5311/6943/2247/5420/6662/6299/9241/130497/30812/168667/9370
GO:0031122	cytoplasmic microtubule organization	62	-0.561851	-1.93085	8.44904e-05	0.0014282	0.00111481	4637	tags=58%, list=23%, signal=45%	1778/85378/7283/10345/10426/11261/23332/4926/6249/5108/3837/84942/1855/1639/5048/667/25999/8766/153241/11104/57606/1739/23271/27229/11076/26160/63979/9748/114791/29911/27175/7430/4137/55137/7461/57562
GO:0051924	regulation of calcium ion transport	240	0.454614	1.70239	8.49195e-05	0.00143163	0.00111748	1883	tags=23%, list=9%, signal=21%	6351/1230/10288/150/6352/11151/3627/27075/6781/7852/5350/4283/945/10859/196051/5026/5294/5777/7070/5031/409/930/6373/4067/6375/9446/115352/1535/8832/6387/5336/490/57214/845/7225/55151/11027/920/84959/6236/64805/4638/775/2631/6690/54923/187/2280/9456/6622/246329/84876/1020/4644/9474/57158
GO:0086064	cell communication by electrical coupling involved in cardiac conduction	23	-0.741879	-2.0633	9.13277e-05	0.00153557	0.00119861	1217	tags=35%, list=6%, signal=33%	482/857/10052/801/6262/481/5318/477
GO:0043372	positive regulation of CD4-positive, alpha-beta T cell differentiation	29	0.733539	1.97628	9.44699e-05	0.00158081	0.00123392	1856	tags=41%, list=9%, signal=38%	6363/942/3606/54440/3071/3965/7292/114548/3594/941/10892/9308
GO:0016339	calcium-dependent cell-cell adhesion via plasma membrane cell adhesion molecules	41	-0.633051	-1.9885	9.45184e-05	0.00158081	0.00123392	2192	tags=37%, list=11%, signal=33%	1012/5098/56125/56132/8642/56123/56130/6403/22871/56131/57717/56122/6402/26167/28513
GO:0043304	regulation of mast cell degranulation	32	0.732693	2.02821	9.54312e-05	0.00159186	0.00124255	1378	tags=44%, list=7%, signal=41%	3162/2207/8673/11314/5880/6850/30817/3965/2268/4067/8832/3598/136/57102
GO:0002761	regulation of myeloid leukocyte differentiation	113	0.529951	1.81449	9.64352e-05	0.00160438	0.00125232	1768	tags=27%, list=9%, signal=25%	2124/1230/7305/54209/3059/714/10859/81501/8600/972/4830/5196/9935/284266/130733/4067/9770/7107/11006/3635/8111/11025/3624/4057/920/84959/54997/7124/4920/55294/10221
GO:0045577	regulation of B cell differentiation	29	0.732561	1.97364	9.94682e-05	0.00165049	0.00128832	1101	tags=41%, list=5%, signal=39%	939/56833/695/6850/3071/3574/5777/115352/22806/3635/3624/150372
GO:0050804	modulation of chemical synaptic transmission	442	-0.326087	-1.45781	0.000100327	0.00166038	0.00129604	2896	tags=21%, list=14%, signal=18%	1956/85358/5743/6780/56853/5530/1855/4355/9693/23394/9783/84896/2982/6376/5913/4889/54583/5786/440275/23236/1627/5868/64854/8766/29882/2332/7804/6844/5621/29/9145/2770/3356/4204/54899/4776/23208/9581/5023/4131/55607/10497/1268/84961/22883/2259/1136/6863/6285/127262/10142/2852/10718/65018/5764/9211/84628/57502/120892/5270/4137/2534/27345/22871/9515/347730/9590/25/6812/6532/5332/3908/66000/112476/6…
GO:0002468	dendritic cell antigen processing and presentation	11	0.882311	1.96897	0.000100935	0.00166609	0.0013005	1266	tags=82%, list=6%, signal=77%	1236/6363/2213/50856/6366/64127/972/6556/7057
GO:0051899	membrane depolarization	84	-0.518431	-1.87016	0.00010125	0.00166693	0.00130115	1484	tags=20%, list=7%, signal=19%	1634/8326/857/4092/55800/6326/120892/25/3759/2273/5774/287/6330/288/6332/4653/477
GO:0098742	cell-cell adhesion via plasma-membrane adhesion molecules	247	-0.374973	-1.57028	0.000102094	0.00167646	0.00130859	1903	tags=20%, list=9%, signal=18%	22859/57575/9499/79633/56125/5797/79414/1952/56132/5598/8642/22883/64221/5789/5101/90/56123/57463/56130/7042/145581/56129/5792/1946/25945/84628/6403/22871/347902/9752/5010/9314/56131/57717/3897/152404/56122/6091/64084/140628/6402/869/6401/26167/56121/57863/84623/28513/9370
GO:0032753	positive regulation of interleukin-4 production	23	0.783729	2.03651	0.000102563	0.00167979	0.00131119	2635	tags=65%, list=13%, signal=57%	2207/942/54440/940/6850/916/3965/84868/5588/7292/114548/53833/959/3662/8140
GO:0002820	negative regulation of adaptive immune response	47	0.66301	1.97956	0.000105684	0.00172644	0.0013476	1964	tags=34%, list=10%, signal=31%	339390/3575/64092/2213/1378/5788/10859/5777/6375/84868/7292/11126/9466/725/3718/53833
GO:0002824	positive regulation of adaptive immune response based on somatic recombination of immune receptors built from immunoglobulin superfamily domains	101	0.561738	1.87263	0.000108642	0.0017702	0.00138176	1788	tags=28%, list=9%, signal=25%	2207/6363/3606/54440/695/5788/729230/912/940/3569/911/51571/6375/3553/6556/5588/7292/9466/114548/920/3594/10673/7124/941/100/10892/8417/10666
GO:0019722	calcium-mediated signaling	210	0.46226	1.71946	0.000113682	0.00184756	0.00144214	1982	tags=27%, list=10%, signal=25%	6351/1236/1230/3576/54209/50852/1234/7412/7852/5341/5350/79772/695/5788/729230/374403/6850/10231/5026/2274/8600/916/3791/5031/10663/7462/9034/58529/9446/7535/5336/6364/27040/845/3579/1524/7226/55151/1240/920/64805/84174/2833/3094/775/7124/100/2516/2829/51778/2280/1235/4644/57158/8877/83988/5024
GO:2000516	positive regulation of CD4-positive, alpha-beta T cell activation	35	0.723646	2.03259	0.000114111	0.00184976	0.00144386	1856	tags=43%, list=9%, signal=39%	6363/942/3606/54440/3071/3965/6375/5588/7292/11126/114548/3594/941/10892/9308
GO:0001822	kidney development	278	-0.363448	-1.55177	0.000117514	0.00190005	0.00148312	2534	tags=26%, list=13%, signal=23%	84662/7248/7466/650/3913/4357/38/1499/8854/1948/2260/23371/2303/2625/7010/3280/80310/4088/80144/79633/2736/79810/1739/359/1634/8642/28999/8837/79191/2296/3398/168002/51057/9104/4853/9231/847/4092/56603/10252/6422/8842/7042/9353/51196/120892/5087/1285/2045/2138/652/231/947/185/5311/3037/4038/6943/1286/2247/7704/5420/57216/6662/6299/9241/130497/84623/30812/168667/9370
GO:0046718	viral entry into host cell	128	0.525794	1.82908	0.000118037	0.00190168	0.00148439	2140	tags=23%, list=11%, signal=21%	23601/339390/942/2219/1234/7852/8673/4360/1378/1803/3965/972/3695/6504/1508/30835/6614/6404/6993/920/3839/983/7293/941/2621/1514/1380/205860/5806/4864
GO:0031640	killing of cells of other organism	54	0.637639	1.94047	0.000118216	0.00190168	0.00148439	2729	tags=33%, list=14%, signal=29%	1511/4069/6850/6283/64581/10578/5551/5196/57817/140823/4057/6357/1669/2208/8970/566/130120/2147
GO:0045954	positive regulation of natural killer cell mediated cytotoxicity	22	0.769003	1.99871	0.000121277	0.00194597	0.00151896	1926	tags=50%, list=10%, signal=45%	10125/8807/56253/7409/114836/4068/3902/11126/23705/10666/259197
GO:0042073	intraciliary transport	51	-0.594227	-1.96998	0.000125689	0.00200757	0.00156704	4779	tags=67%, list=24%, signal=51%	166379/3842/8100/11020/22858/55764/57560/9321/255758/140735/5108/167691/92104/26146/28981/9742/57728/89891/9371/7275/3797/55112/80173/150737/11127/57539/79989/26160/23059/79659/55081/64792/83657/117178
GO:0022904	respiratory electron transport chain	101	0.558748	1.86266	0.000125751	0.00200757	0.00156704	3516	tags=44%, list=17%, signal=36%	4697/637/4711/27089/4696/4708/4704/9167/10975/9377/983/4695/4706/1351/4722/4709/9997/4729/4694/2108/54539/6622/29796/51079/388753/891/126328/1349/4700/4702/4715/1350/84701/1345/54949/1329/4713/4701/7386/790955/1340/1537/1337/6390
GO:0043010	camera-type eye development	325	-0.353605	-1.53011	0.000128027	0.00203876	0.00159138	4137	tags=28%, list=21%, signal=23%	200734/5916/8736/7483/2909/220/28514/7528/2201/204851/10220/1545/10818/1296/659/23770/4041/4867/54806/23363/25932/388585/221322/7291/2200/1956/65979/56853/26146/9742/57728/57822/3913/1499/6498/8854/5950/6497/57545/131544/2303/10210/2625/7275/493/3725/4040/50937/5961/4088/5797/1739/7068/7431/2782/2296/1410/5469/26160/51057/4853/6240/25987/7289/23554/22882/79583/10253/5764/10252/57381/8842/7042/259…
GO:0009595	detection of biotic stimulus	33	0.712903	1.9878	0.000129531	0.00205753	0.00160604	2338	tags=48%, list=12%, signal=43%	54209/23643/7097/56253/912/64127/64581/7096/58484/2191/3929/114548/114770/1755/1602/10333
GO:0090023	positive regulation of neutrophil chemotaxis	26	0.746526	1.9843	0.000133026	0.00210774	0.00164523	979	tags=50%, list=5%, signal=48%	1236/728/6363/3576/719/5880/6366/3071/972/6375/3929/9750/3579
GO:0003149	membranous septum morphogenesis	10	-0.853801	-1.93661	0.000134033	0.00211839	0.00165355	1271	tags=70%, list=6%, signal=66%	3398/8321/2535/7042/652/57216/9241
GO:0050869	negative regulation of B cell activation	32	0.723168	2.00184	0.00013869	0.00218653	0.00170673	1022	tags=41%, list=5%, signal=39%	4332/7305/64092/11314/2213/695/374403/55024/4067/3635/5074/836/3624
GO:0043087	regulation of GTPase activity	436	0.390733	1.54495	0.000141504	0.00222535	0.00173703	1780	tags=17%, list=9%, signal=16%	10563/64407/6355/10125/8477/6351/1236/5996/6363/6352/399/6362/6356/6366/93663/64333/55803/116/6368/374403/55619/81704/3071/5997/6354/7409/7070/409/26575/6375/64744/1794/2146/397/257106/55357/7107/7474/64926/10507/10788/29108/6364/4908/89846/391/54206/8997/25780/6993/9938/9744/8829/393/1124/6001/6357/10344/10235/50807/6004/10113/1123/10636/79890/51291/64786/117289/29127/56882/11033/221472/23526
GO:0019886	antigen processing and presentation of exogenous peptide antigen via MHC class II	93	0.556518	1.84363	0.000146569	0.00229928	0.00179474	2047	tags=28%, list=10%, signal=25%	2207/3109/1520/3122/2213/3112/3117/3113/3108/3119/972/3115/1509/5641/3902/3832/3111/1175/8905/162/1514/1515/29127/56992/830/51128
GO:2000117	negative regulation of cysteine-type endopeptidase activity	88	0.563456	1.86212	0.000148304	0.00232074	0.00181149	3390	tags=36%, list=17%, signal=30%	4318/27074/939/6195/8530/5329/25816/2876/409/3082/114769/6423/4057/330/7057/79444/7124/51499/2621/6622/1800/10542/22900/960/8740/5062/51176/7422/4803/9709/332/2537
GO:0071692	protein localization to extracellular region	435	0.386571	1.52621	0.000151208	0.00236033	0.0018424	2121	tags=20%, list=11%, signal=18%	23601/150/6352/54209/56670/7097/5341/7857/2213/952/51311/56253/945/116/3952/5552/1803/4856/6850/3937/64127/6283/3569/929/7096/2615/375387/84830/2268/3557/240/4067/51167/3091/4160/10312/51714/3553/3625/7292/101/8111/292/285381/3783/5452/406/4282/9734/25874/114548/5734/23705/3418/6513/26253/79651/27063/10673/81793/775/7293/28984/7124/6400/10113/2752/26251/10062/4074/128989/153339/4825/4644/91662/35…
GO:0035590	purinergic nucleotide receptor signaling pathway	31	0.734148	2.00569	0.000152891	0.00238073	0.00185831	1498	tags=39%, list=7%, signal=36%	29909/2857/140/286530/53829/5026/5031/5724/27334/136/64805/100
GO:0009306	protein secretion	427	0.386933	1.5286	0.000155586	0.00241165	0.00188245	2168	tags=20%, list=11%, signal=18%	23601/150/6352/54209/56670/7097/5341/7857/2213/952/51311/56253/945/116/3952/5552/1803/4856/6850/3937/64127/6283/3569/929/7096/2615/84830/2268/3557/240/4067/51167/3091/4160/10312/51714/3553/3625/7292/101/8111/292/285381/3783/5452/406/4282/9734/25874/114548/5734/23705/3418/6513/26253/79651/27063/10673/81793/775/7293/28984/7124/6400/10113/2752/26251/10062/4074/128989/153339/4825/4644/91662/3586/2908…
GO:0002604	regulation of dendritic cell antigen processing and presentation	10	0.874602	1.89376	0.00015564	0.00241165	0.00188245	1266	tags=80%, list=6%, signal=75%	1236/6363/2213/6366/64127/972/6556/7057
GO:1905269	positive regulation of chromatin organization	104	-0.491153	-1.82203	0.000157748	0.00243835	0.00190329	5355	tags=50%, list=27%, signal=37%	26097/10856/54904/9252/23476/23411/23558/2648/55011/93624/4000/3670/221477/5595/11091/5587/6886/9810/9733/1789/57343/22938/4089/122953/29117/4297/55729/5252/25836/1499/9646/2625/2332/54623/22880/11143/1487/7175/8473/4204/6720/22976/56254/54737/8726/65018/80312/55904/604/120892/4674/5081
GO:0072210	metanephric nephron development	39	-0.635007	-1.98878	0.000158914	0.00245038	0.00191269	396	tags=23%, list=2%, signal=23%	652/947/5311/6943/6662/6299/130497/30812/9370
GO:0018108	peptidyl-tyrosine phosphorylation	352	0.409025	1.5981	0.000161281	0.00248082	0.00193644	2135	tags=21%, list=11%, signal=19%	26585/3702/3815/3055/3606/150/6352/54209/6503/3932/64092/3689/11314/3059/695/5168/3952/1436/5788/6850/3574/3569/948/55024/916/5777/7070/3791/972/409/3595/3082/2268/26228/4067/58533/7535/10507/10019/284/4908/4145/1942/7272/6423/54206/4282/7039/10464/9244/9833/8829/920/3589/3600/2322/8784/6690/7124/941/2621/1445/1636/4920/55294/3718/57826/3643/51738/30844/183/50507/2324
GO:0001913	T cell mediated cytotoxicity	43	0.682663	2.00374	0.000164228	0.00252003	0.00196705	1282	tags=30%, list=6%, signal=28%	3575/1075/2213/5788/912/10859/1512/5551/911/51571/6375/3004/3594
GO:0002720	positive regulation of cytokine production involved in immune response	51	0.651529	1.95333	0.000164713	0.00252135	0.00196808	2635	tags=43%, list=13%, signal=38%	2207/3606/54440/10859/64127/3569/948/972/6375/3553/7474/7292/11126/4282/114548/2867/10892/10666/8013/8809/3805/8140
GO:0008380	RNA splicing	414	-0.329382	-1.46484	0.000167729	0.00255244	0.00199234	4964	tags=41%, list=25%, signal=31%	7375/10073/5094/51340/92906/26121/80746/1659/6830/23524/3187/5518/8458/23451/55796/55696/10283/4691/9416/55702/91746/6732/11066/7490/988/10929/10921/51759/51729/3181/10147/4841/55234/23435/10914/27332/28960/54883/9904/55285/55094/1478/83989/10657/22985/23398/5356/9733/22889/1477/55596/6733/81608/1207/1660/55749/57187/6625/284695/5093/11100/10492/79753/56949/51691/79869/10199/27339/23350/6430/6429…
GO:0007156	homophilic cell adhesion via plasma membrane adhesion molecules	143	-0.439054	-1.71412	0.000167828	0.00255244	0.00199234	2192	tags=23%, list=11%, signal=21%	1012/5098/7216/57575/9499/79633/56125/5797/1952/56132/8642/22883/64221/5101/56123/57463/56130/56129/25945/347902/9752/56131/57717/3897/152404/56122/6091/64084/26167/56121/57863/84623/28513
GO:0031294	lymphocyte costimulation	56	0.634368	1.93072	0.000167955	0.00255244	0.00199234	2323	tags=46%, list=12%, signal=41%	1236/6363/942/3932/6366/1803/940/916/5777/7409/151888/4067/7292/11126/1326/10673/9402/941/29851/1445/2885/84433/959/998/115650/921
GO:0051607	defense response to virus	239	0.434515	1.62959	0.000170216	0.0025806	0.00201432	2576	tags=19%, list=13%, signal=17%	4321/6039/3627/4283/6036/51311/5788/9447/10859/3559/3569/5551/3669/9582/54541/51284/3553/4277/8638/26191/29108/3663/60489/9636/114548/5654/6397/330/3594/81030/84166/3600/708/11331/6895/1755/2633/11035/3451/200316/58515/3441/3665/81622/566
GO:0044091	membrane biogenesis	42	-0.619951	-1.94978	0.000177368	0.00268258	0.00209393	3435	tags=40%, list=17%, signal=34%	22829/9863/1000/2319/25999/6281/8800/23208/5789/857/2013/9379/6711/57502/22871/4038/288
GO:0050792	regulation of viral process	201	0.455668	1.68396	0.000179504	0.00270841	0.00211409	2722	tags=20%, list=14%, signal=18%	6355/27074/6351/6590/2219/3576/6352/7852/1436/940/3669/3965/9582/972/8638/92421/60489/9636/4057/6993/920/10465/7153/7124/2959/5433/5437/5440/6895/5441/205860/6827/5436/5806/200316/29969/2494/5091/8468/9525/2040
GO:0062207	regulation of pattern recognition receptor signaling pathway	88	0.559289	1.84835	0.000183029	0.00275502	0.00215047	2459	tags=31%, list=12%, signal=27%	23643/7097/11314/146722/929/948/7096/409/4067/115352/1535/26191/3929/2672/4057/11027/6397/330/57864/23547/708/10062/57162/3662/10333/27293/3665
GO:0034121	regulation of toll-like receptor signaling pathway	67	0.610713	1.92988	0.000183969	0.00276259	0.00215639	2459	tags=36%, list=12%, signal=32%	23643/7097/11314/146722/929/948/7096/409/4067/115352/1535/26191/3929/2672/4057/11027/330/23547/10062/57162/3662/10333/27293/3665
GO:0001525	angiogenesis	496	0.374211	1.50111	0.000188899	0.0028299	0.00220892	1773	tags=21%, list=9%, signal=20%	10563/100506013/3162/26585/1215/728/3576/3606/3627/7852/285/1116/7857/3689/6356/719/2028/64094/11082/5168/3952/84870/10855/729230/4856/6850/2152/7045/1909/1512/3569/26051/2876/5294/23462/9047/7070/3791/64321/84830/441478/3687/3082/5196/221981/1647/1282/240/3091/56999/11235/81575/146850/3553/8038/1536/7058/7474/101/284/1284/2191/5054/7122/1942/10267/4854/11126/3579/1524/6423/2246/1890/9037/9734/79…
GO:0045060	negative thymic T cell selection	11	0.870504	1.94262	0.000192134	0.00287157	0.00224145	772	tags=64%, list=4%, signal=61%	1236/5788/940/916/972/1794/7535
GO:0031503	protein-containing complex localization	272	-0.359862	-1.5265	0.000193692	0.00288803	0.0022543	5052	tags=39%, list=25%, signal=30%	199223/84271/79902/23212/56850/2060/29091/56000/166379/3842/6830/8100/10482/11020/54890/91746/57122/10921/22858/3181/160622/55764/57560/1984/23293/9321/3798/29072/255758/55737/81608/140735/11269/57187/9972/6430/6429/23165/5108/55746/3192/5976/4599/6421/167691/9897/10250/9295/92104/26146/28981/9742/6426/55308/57728/9785/29890/84896/7248/9912/8650/1627/26019/89891/9371/64854/84248/56899/1948/23513/…
GO:0045059	positive thymic T cell selection	14	0.82996	1.92208	0.000194351	0.00289103	0.00225664	2618	tags=71%, list=13%, signal=62%	915/5788/916/972/1794/7535/917/9760/5771/6722
GO:0018212	peptidyl-tyrosine modification	355	0.407442	1.59644	0.000208545	0.0030885	0.00241078	2135	tags=21%, list=11%, signal=19%	26585/3702/3815/3055/3606/150/6352/54209/6503/3932/64092/3689/11314/3059/695/5168/3952/1436/5788/6850/3574/3569/948/55024/916/5777/7070/3791/972/409/3595/3082/2268/26228/4067/58533/7535/10507/10019/284/4908/4145/1942/7272/6423/54206/4282/7039/10464/9244/9833/8829/920/3589/3600/2322/8784/6690/7124/941/2621/1445/1636/4920/55294/3718/57826/3643/51738/30844/183/50507/2324
GO:0022408	negative regulation of cell-cell adhesion	171	0.478476	1.74082	0.000209037	0.0030885	0.00241078	2248	tags=29%, list=11%, signal=26%	339390/54900/942/10288/11314/11326/2213/6366/56253/864/79626/10653/10859/3559/5777/2615/3965/84830/972/441478/3557/6375/84868/55824/7292/26191/10019/6387/5074/26279/9750/3902/836/201633/3620/84959/80139/28984/941/3718/10457/3586/4072/53833/1845/170692/57162/7143/5771
GO:0002335	mature B cell differentiation	27	0.736302	1.96792	0.000209092	0.0030885	0.00241078	1765	tags=44%, list=9%, signal=41%	5450/1880/56833/2213/55619/3569/930/5336/5452/100/10892/112616
GO:0019932	second-messenger-mediated signaling	440	0.380732	1.50687	0.000214725	0.00316431	0.00246995	1982	tags=20%, list=10%, signal=19%	8477/6351/1236/1230/3576/150/3627/54209/50852/1234/7412/7852/5341/5350/10335/4283/64123/79772/695/116/5788/729230/374403/6850/10231/2357/30817/5026/5997/2274/948/8600/916/3791/5031/10663/84873/7462/9034/5196/6373/23284/58529/4160/9446/2983/7535/5336/2015/6364/5732/10267/27040/845/59350/3579/1524/7226/170589/55151/1240/5734/136/133/920/2828/64805/7057/84174/2833/3094/775/6690/7124/100/187/2516/282…
GO:0002758	innate immune response-activating signal transduction	109	0.537125	1.8273	0.00021559	0.00316967	0.00247414	1798	tags=26%, list=9%, signal=24%	2207/2219/3055/50856/10462/6850/3385/4067/4893/5698/5336/30835/10213/5699/11027/26253/5719/2867/5685/1147/5696/5683/10892/5688/5691/5686/5720/4584
GO:0045779	negative regulation of bone resorption	15	0.82909	1.96183	0.000217895	0.00319613	0.00249479	1649	tags=53%, list=8%, signal=49%	4982/338773/952/3569/7107/3635/84959/1445
GO:0051047	positive regulation of secretion	326	0.407194	1.57709	0.000219016	0.00320514	0.00250182	2263	tags=21%, list=11%, signal=19%	23601/6696/6279/2207/6382/54209/8564/8673/7097/3689/952/56253/945/116/3952/6850/5021/3569/929/8792/8600/2268/5724/3091/54843/2922/51714/3553/85477/3625/7292/1535/101/8111/6387/3684/5874/3783/4282/3624/25874/5734/23705/6857/136/26253/27063/8862/4828/7293/28984/7124/8912/2752/6622/1020/4825/9474/3586/29085/9619/8431/51738/183/7494/55512/51083
GO:0098586	cellular response to virus	55	0.634176	1.93386	0.000219816	0.00320941	0.00250516	1628	tags=20%, list=8%, signal=18%	4321/5450/6363/3569/3965/5452/6397/330/708/1147/11331
GO:0034103	regulation of tissue remodeling	75	0.581773	1.87905	0.000225511	0.0032838	0.00256322	2135	tags=33%, list=11%, signal=30%	6696/26585/4982/338773/3606/952/3952/1436/6850/3569/8792/81501/8600/284266/4160/7107/3635/101/7421/84959/3600/1445/10457/183/2324
GO:0007178	transmembrane receptor protein serine/threonine kinase signaling pathway	329	-0.343168	-1.48632	0.00022595	0.0032838	0.00256322	3904	tags=31%, list=19%, signal=25%	2201/10979/10273/4091/25937/10220/221496/10566/283149/659/4926/23770/64750/5494/388585/375567/11167/22938/1954/2530/9863/4089/2719/2200/23111/7316/163126/10432/9110/4756/4093/56937/151742/2660/4221/9315/56940/650/285704/6498/6497/4053/657/3725/3280/26060/5046/4088/56963/4487/4052/4054/8287/7431/81031/8321/1149/1655/168002/84913/4853/7049/857/4092/56288/1028/55612/25805/9372/2734/90/10253/6424/102…
GO:0045765	regulation of angiogenesis	294	0.414551	1.59153	0.00023228	0.00336806	0.00262899	1913	tags=25%, list=9%, signal=23%	10563/100506013/3162/26585/1215/728/3576/3627/7852/285/1116/3689/6356/719/64094/5168/3952/729230/2152/1512/3569/26051/3791/3687/3082/5196/1647/240/3091/56999/11235/146850/3553/8038/1536/7058/7474/1284/5054/7122/1942/11126/3579/1524/6423/2246/9037/9734/2896/133/23166/8829/2828/54567/7057/64218/5228/51330/94/694/128240/28984/7124/161742/2752/187/5230/23213/90993/55294/56005/10457/8877/3586
GO:0090022	regulation of neutrophil chemotaxis	32	0.712267	1.97167	0.000235258	0.00340344	0.00265661	979	tags=47%, list=5%, signal=45%	1236/728/6363/3576/719/5880/6366/1803/3071/972/4354/6375/3929/9750/3579
GO:0046637	regulation of alpha-beta T cell differentiation	61	0.616173	1.92247	0.000242504	0.00350026	0.00273218	2327	tags=34%, list=12%, signal=31%	6363/942/3606/54440/639/864/6850/3071/3965/7535/7292/4860/114548/3594/941/100/10892/3718/9308/257101/3662
GO:0031058	positive regulation of histone modification	90	-0.492691	-1.77681	0.000248943	0.00358501	0.00279833	5355	tags=52%, list=27%, signal=39%	26097/10856/54904/9252/23476/23411/23558/2648/55011/93624/4000/3670/221477/5595/11091/5587/9810/9733/1789/57343/22938/4089/122953/29117/4297/5252/25836/1499/9646/2625/2332/54623/11143/1487/8473/4204/6720/22976/56254/8726/65018/80312/55904/604/120892/4674/5081
GO:0006925	inflammatory cell apoptotic process	20	0.780777	1.96417	0.000251937	0.00361987	0.00282555	2459	tags=55%, list=12%, signal=48%	6352/1234/64127/3569/4208/3579/1029/5293/1514/356/3665
GO:0030449	regulation of complement activation	54	0.622744	1.89514	0.000252805	0.00362411	0.00282886	1750	tags=37%, list=9%, signal=34%	3537/3514/28823/728/713/11326/719/714/1378/712/28461/28778/930/3553/3500/2/717/708/725/1380
GO:0033628	regulation of cell adhesion mediated by integrin	47	0.64535	1.92683	0.00025451	0.0036403	0.0028415	1498	tags=43%, list=7%, signal=39%	10563/6352/6366/5328/1803/6850/3071/5294/916/5777/8631/4067/9404/5054/1942/6423/64805/54997/83706/100
GO:0036376	sodium ion export across plasma membrane	15	-0.779647	-1.92749	0.000255087	0.00364031	0.0028415	1217	tags=27%, list=6%, signal=25%	482/481/5348/477
GO:0071709	membrane assembly	37	-0.628922	-1.95596	0.000258719	0.00368384	0.00287548	3435	tags=41%, list=17%, signal=34%	22829/9863/1000/2319/6281/23208/5789/857/2013/9379/6711/57502/22871/4038/288
GO:0097711	ciliary basal body-plasma membrane docking	94	-0.481971	-1.7523	0.00026196	0.00372159	0.00290495	5594	tags=52%, list=28%, signal=38%	1781/84131/55835/9657/7846/54820/26123/10121/55125/79600/3320/5518/1778/10383/26005/7283/57787/54903/23332/23354/146057/80184/95681/22995/4867/54806/203068/5108/79598/121441/4957/80321/91147/1639/5048/55755/57545/80254/54801/8766/9738/9793/22897/8481/7840/10142/55559/22981/5577
GO:0051897	positive regulation of protein kinase B signaling	162	0.478098	1.717	0.000266535	0.00376954	0.00294237	1773	tags=28%, list=9%, signal=26%	1236/3815/6363/942/3606/50852/3932/1116/3059/5880/6366/3952/10855/940/2152/118788/2876/5294/8600/7409/409/3082/930/101/642273/284/391/1524/2246/7039/9037/2651/64805/7057/5293/23533/7124/941/708/2621/29851/23551/9365/2885/56005
GO:0052126	movement in host environment	161	0.479696	1.72213	0.000266535	0.00376954	0.00294237	1758	tags=19%, list=9%, signal=17%	23601/339390/942/2219/3576/1234/7852/8673/4360/1378/1803/3965/972/3695/6504/1508/92421/30835/6614/6404/6993/920/3839/983/7293/941/2621/1514/1380/2885
GO:0050858	negative regulation of antigen receptor-mediated signaling pathway	31	0.718639	1.96332	0.000267123	0.00376954	0.00294237	3108	tags=68%, list=15%, signal=57%	11314/2213/79037/5777/7070/53347/9404/115352/11006/26191/4068/5074/11126/84174/29085/1845/2633/5771/8525/3958/933
GO:0010820	positive regulation of T cell chemotaxis	15	0.824553	1.9511	0.000273985	0.00385776	0.00301123	778	tags=40%, list=4%, signal=38%	10563/6352/6366/729230/6375/7474
GO:0090092	regulation of transmembrane receptor protein serine/threonine kinase signaling pathway	233	-0.376689	-1.56929	0.000275979	0.0038772	0.00302641	3904	tags=33%, list=19%, signal=27%	2201/10273/4091/25937/10220/221496/283149/659/4926/23770/64750/5494/388585/375567/11167/22938/9863/4089/2719/2200/23111/7316/163126/9110/4756/56937/2660/4221/9315/650/6498/6497/657/3280/5046/4088/4487/4052/81031/8321/1149/168002/4853/7049/857/4092/1028/55612/25805/2734/90/10253/6424/10252/6711/6422/7042/3326/27122/23089/10140/8425/54756/2626/9719/25/652/6935/23090/2662/94031/9241/50964/2254/16866…
GO:0001764	neuron migration	158	-0.417005	-1.6418	0.000276652	0.00387804	0.00302707	3062	tags=28%, list=15%, signal=24%	55140/7291/9373/2624/161582/25836/7280/9693/6376/5048/4897/4139/1499/7155/2260/2625/4192/323/1952/4131/653464/4692/9423/84892/57556/4929/10718/10752/84628/2534/2796/4147/4628/460/10371/2676/2823/4915/9201/5649/84623/347733/285313/79625
GO:0001655	urogenital system development	324	-0.338122	-1.46209	0.000279779	0.0039132	0.00305451	2534	tags=23%, list=13%, signal=21%	84662/7248/7466/650/3913/4357/38/1499/8854/5950/1948/2260/23371/2303/2625/7010/5618/3280/80310/4088/80144/79633/2736/79810/1739/359/1634/8642/28999/8837/79191/2296/3398/168002/51057/9104/4853/9231/847/4092/56603/10252/6422/8842/7042/9353/51196/120892/367/5087/1285/2045/2138/652/231/947/185/5311/3037/4038/6943/1286/2247/7704/4774/5420/57216/6662/6299/9241/130497/84623/30812/168667/9370
GO:0043374	CD8-positive, alpha-beta T cell differentiation	13	0.850215	1.95298	0.00028097	0.00391714	0.00305758	446	tags=38%, list=2%, signal=38%	8320/864/944/3071/2841
GO:1905517	macrophage migration	52	0.633847	1.9122	0.0002813	0.00391714	0.00305758	2960	tags=42%, list=15%, signal=36%	728/6352/54209/56833/719/1436/729230/51192/26228/1524/4282/1240/64805/7057/255231/4920/131450/79647/566/3958/1910/59341
GO:0099177	regulation of trans-synaptic signaling	443	-0.320876	-1.43185	0.000282329	0.00392282	0.00306202	2896	tags=21%, list=14%, signal=18%	1956/85358/5743/6780/56853/5530/1855/4355/9693/23394/9783/84896/2982/6376/5913/4889/54583/5786/440275/23236/1627/5868/64854/8766/29882/2332/7804/6844/5621/29/9145/2770/3356/4204/54899/4776/23208/9581/5023/4131/55607/10497/1268/84961/22883/2259/1136/6863/6285/127262/10142/2852/10718/65018/5764/9211/84628/57502/120892/5270/4137/2534/27345/22871/9515/347730/9590/25/6812/6532/5332/3908/66000/112476/6…
GO:0050922	negative regulation of chemotaxis	55	0.627533	1.9136	0.000283692	0.00393312	0.00307006	1616	tags=38%, list=8%, signal=35%	10563/26585/199/56833/285/1803/4856/2841/26228/7474/10507/5800/54437/4282/9037/7869/8829/7057/64218/10501/6092
GO:0030889	negative regulation of B cell proliferation	17	0.812062	1.96889	0.000285302	0.00394678	0.00308072	960	tags=53%, list=5%, signal=50%	4332/7305/11314/2213/695/4067/3635/5074/836
GO:0002673	regulation of acute inflammatory response	45	0.652905	1.92918	0.000288042	0.00397599	0.00310352	1470	tags=36%, list=7%, signal=33%	2207/1236/2213/695/116/3569/8792/5294/1776/8600/3553/101/26279/114548/2867/7124
GO:0048024	regulation of mRNA splicing, via spliceosome	102	-0.476318	-1.76348	0.00029812	0.00410613	0.0032051	5521	tags=58%, list=27%, signal=42%	84991/54033/4154/10659/6434/22827/5936/3178/10262/55796/4691/91746/6732/10929/10921/51759/3181/55234/9904/83989/10657/9733/6733/6625/27339/6430/6429/3192/22938/51574/7536/60677/54715/29896/56853/57703/55147/58517/9588/6426/29890/9584/23543/79171/8241/2332/6433/10521/57060/10284/6651/10150/1153/3550/8087/10181/1655/84081/4857
GO:0050766	positive regulation of phagocytosis	63	0.60425	1.87864	0.000300985	0.00413658	0.00322887	1607	tags=33%, list=8%, signal=31%	2207/54209/146722/2213/3560/5788/3071/64581/3561/948/26228/1794/3553/6556/1535/29108/55423/3600/717/7124/2621
GO:0086065	cell communication involved in cardiac conduction	53	-0.561577	-1.87124	0.000303163	0.00415748	0.00324519	1217	tags=25%, list=6%, signal=23%	482/857/3728/55800/10052/801/3781/6262/481/287/6330/5318/477
GO:1904894	positive regulation of receptor signaling pathway via STAT	88	0.548054	1.81122	0.000305045	0.00417423	0.00325826	1470	tags=20%, list=7%, signal=19%	3575/3815/3606/6352/11314/3587/3059/3952/1436/3569/51379/4067/10464/9244/3600/2322/8784/7124
GO:0002830	positive regulation of type 2 immune response	16	0.805301	1.92644	0.000306518	0.00418533	0.00326693	1147	tags=56%, list=6%, signal=53%	942/3606/64127/3569/972/6375/7292/114548/3620
GO:0030509	BMP signaling pathway	140	-0.421614	-1.6425	0.000307471	0.00418929	0.00327002	3820	tags=35%, list=19%, signal=29%	4091/221496/659/4926/23770/64750/5494/388585/375567/11167/1954/4089/2719/2200/23111/4756/4093/650/285704/6498/6497/657/3280/5046/4088/56963/4487/8287/8321/1655/4853/7049/4092/90/6424/6422/7042/10140/2626/25/652/23090/94031/3397/9241/50964/55273/168667/91851
GO:0031334	positive regulation of protein-containing complex assembly	247	0.425862	1.60375	0.00030879	0.00419813	0.00327692	1470	tags=17%, list=7%, signal=16%	4312/10563/1236/9535/3055/11151/3936/5341/6356/6366/6850/3071/64581/115362/637/948/10602/8631/10094/85477/10788/2764/205251/29108/8115/9978/10095/5216/55971/90427/25802/6119/5217/64805/7408/7454/10344/10093/143098/50807/7124
GO:0006883	cellular sodium ion homeostasis	18	-0.744361	-1.96153	0.000309698	0.00419813	0.00327692	1217	tags=28%, list=6%, signal=26%	482/730/481/6558/477
GO:0050764	regulation of phagocytosis	89	0.550427	1.82573	0.000310112	0.00419813	0.00327692	1904	tags=34%, list=9%, signal=31%	2207/3055/54209/7097/11314/146722/2213/3560/5788/6850/3071/64581/3561/948/2268/26228/1794/3553/6556/1535/29108/55423/3600/717/7124/2621/725/1445/9474/8877
GO:0150077	regulation of neuroinflammatory response	30	0.731157	1.99407	0.000313108	0.00422964	0.00330151	1904	tags=53%, list=9%, signal=48%	4318/3606/54209/1075/8530/5788/3569/26228/3553/7133/406934/2896/7124/4317/131450/8877
GO:0010769	regulation of cell morphogenesis involved in differentiation	303	-0.34433	-1.48539	0.000316842	0.00427095	0.00333375	3512	tags=29%, list=17%, signal=25%	26039/57689/9798/10631/4133/23363/10439/1954/1523/55604/23111/1000/5364/5365/55679/4076/85358/5530/4804/253725/55558/9693/23394/9270/9912/5048/4897/1627/4135/6498/10505/7074/26230/8766/29882/23189/4192/7804/11078/91584/6405/23077/10494/6281/9706/26115/80031/57715/4776/22902/8153/158866/4131/55607/54910/5362/1136/9423/5789/57556/2803/10512/80823/57463/1946/9353/577/1808/120892/23303/4137/9762/2287…
GO:0006958	complement activation, classical pathway	41	0.676181	1.96147	0.000320567	0.00431197	0.00336577	1750	tags=41%, list=9%, signal=38%	3507/3495/28639/3537/3514/28823/713/714/1378/712/28461/28778/3500/717/708/725/1380
GO:0007416	synapse assembly	173	-0.404804	-1.59839	0.00032234	0.00432661	0.00337721	1903	tags=24%, list=9%, signal=22%	22859/64284/56125/79414/4204/56132/8321/4131/55607/22883/9231/9423/5789/80823/56123/57463/147381/9379/56130/145581/1946/84628/577/26050/57502/22871/347730/347902/2045/7162/56131/57717/2823/54674/4915/4038/57633/56122/64084/869/26167/84623
GO:0034332	adherens junction organization	66	-0.533529	-1.85663	0.000324647	0.00434835	0.00339417	2415	tags=32%, list=12%, signal=28%	8650/1499/1012/1948/1832/11228/9253/283/10266/8642/1495/9231/3728/4092/83700/25945/7082/144100/57863/253559/28513
GO:0002686	negative regulation of leukocyte migration	43	0.665136	1.9523	0.000326172	0.00435954	0.00340291	2020	tags=42%, list=10%, signal=38%	3162/26585/56833/11314/6366/1803/4856/2841/84830/26228/6387/9750/9466/4282/5734/100/131450/257144
GO:0002220	innate immune response activating cell surface receptor signaling pathway	108	0.521954	1.77213	0.000327821	0.00437233	0.00341289	3980	tags=39%, list=20%, signal=31%	2207/2219/50856/10462/6850/3385/4067/4893/5698/5336/30835/10213/5699/11027/26253/5719/2867/5685/1147/5696/5683/10892/5688/5691/5686/5720/4584/84433/5689/5580/5682/5062/4588/5971/5568/5058/4586/5716/4583/170482/8915/5714
GO:0035592	establishment of protein localization to extracellular region	428	0.386917	1.52825	0.000329506	0.00438556	0.00342322	2168	tags=20%, list=11%, signal=18%	23601/150/6352/54209/56670/7097/5341/7857/2213/952/51311/56253/945/116/3952/5552/1803/4856/6850/3937/64127/6283/3569/929/7096/2615/84830/2268/3557/240/4067/51167/3091/4160/10312/51714/3553/3625/7292/101/8111/292/285381/3783/5452/406/4282/9734/25874/114548/5734/23705/3418/6513/26253/79651/27063/10673/81793/775/7293/28984/7124/6400/10113/2752/26251/10062/4074/128989/153339/4825/4644/91662/3586/2908…
GO:1902624	positive regulation of neutrophil migration	31	0.71233	1.94608	0.000331392	0.00440139	0.00343558	979	tags=45%, list=5%, signal=43%	1236/728/6363/3576/719/5880/6366/3071/972/6375/101/3929/9750/3579
GO:0016571	histone methylation	140	-0.419504	-1.63428	0.000339836	0.00450407	0.00351572	5380	tags=46%, list=27%, signal=34%	23170/26097/54904/79813/23476/23411/4302/2145/80854/6830/55818/56981/55011/1387/4000/56341/9070/9739/11091/11108/58508/29072/387893/10664/6018/55170/1789/57343/7468/30827/54496/22938/80335/5926/4089/4297/11107/51111/5252/4221/79447/55209/10419/5929/1499/10782/546/9646/2625/54623/8473/7403/55870/4204/3275/22976/54880/56254/8726/2122/80312/55904/79918/7552/5081
GO:0002887	negative regulation of myeloid leukocyte mediated immunity	10	0.861176	1.86468	0.000343019	0.00453675	0.00354123	983	tags=70%, list=5%, signal=67%	3162/11314/2213/729230/3965/8832/3598
GO:0035735	intraciliary transport involved in cilium assembly	39	-0.617014	-1.93242	0.000350559	0.00462679	0.00361151	4743	tags=72%, list=24%, signal=55%	3842/8100/11020/55764/57560/9321/140735/5108/26146/28981/9742/57728/89891/9371/3797/55112/80173/150737/11127/57539/79989/26160/23059/79659/55081/64792/83657/117178
GO:0035725	sodium ion transmembrane transport	169	-0.408411	-1.61734	0.000353839	0.00466035	0.00363771	2010	tags=16%, list=10%, signal=15%	6640/493/54716/53826/1739/196527/28968/482/2259/55800/254428/6326/6532/481/5311/5774/6558/357/81831/5348/6330/288/65267/6529/6332/130497/477
GO:0072243	metanephric nephron epithelium development	22	-0.720309	-1.97172	0.000362215	0.00476075	0.00371608	2407	tags=41%, list=12%, signal=36%	3913/38/3280/79633/5311/6662/130497/30812/9370
GO:0002479	antigen processing and presentation of exogenous peptide antigen via MHC class I, TAP-dependent	70	0.584285	1.86003	0.000363637	0.00476286	0.00371772	1756	tags=27%, list=9%, signal=25%	2210/8673/4689/4688/948/1536/1535/5698/10213/5699/5719/5685/1147/5696/5683/5688/5691/5686/5720
GO:0060412	ventricular septum morphogenesis	43	-0.599404	-1.89995	0.000363882	0.00476286	0.00371772	3114	tags=56%, list=15%, signal=47%	7481/659/7468/4089/1482/6659/54583/3280/60485/3398/8321/2535/7049/4092/90/7042/9353/23414/652/23493/6091/57216/4846/9241
GO:0098840	protein transport along microtubule	66	-0.532331	-1.85246	0.000366344	0.00477532	0.00372745	4779	tags=61%, list=24%, signal=46%	166379/3842/8100/11020/22858/55764/57560/9321/3798/255758/140735/5108/3192/6421/167691/92104/26146/28981/9742/57728/89891/9371/7275/5813/3797/55112/3315/80173/150737/11127/57539/79989/26160/23059/79659/55081/64792/83657/3800/117178
GO:0099118	microtubule-based protein transport	66	-0.532331	-1.85246	0.000366344	0.00477532	0.00372745	4779	tags=61%, list=24%, signal=46%	166379/3842/8100/11020/22858/55764/57560/9321/3798/255758/140735/5108/3192/6421/167691/92104/26146/28981/9742/57728/89891/9371/7275/5813/3797/55112/3315/80173/150737/11127/57539/79989/26160/23059/79659/55081/64792/83657/3800/117178
GO:0045579	positive regulation of B cell differentiation	13	0.844994	1.94099	0.00038116	0.00495821	0.00387021	775	tags=46%, list=4%, signal=44%	939/695/6850/3071/3574/3635
GO:0050829	defense response to Gram-negative bacterium	65	0.596728	1.8742	0.000386258	0.00501136	0.0039117	2729	tags=32%, list=14%, signal=28%	3507/6039/1511/4069/219972/3569/6556/29108/5054/3929/11126/140823/4057/920/1755/1669/8970/566/5544/575/2147
GO:0044706	multi-multicellular organism process	216	0.445089	1.66054	0.000386831	0.00501136	0.0039117	1481	tags=17%, list=7%, signal=16%	4318/6696/100506013/3485/2706/4316/6781/285/639/952/5368/116/3952/3248/5021/5997/3965/5724/7026/1594/1508/397/3553/84868/81671/5858/406/7421/8997/3620/133/6513/5228/53405/1833/3074/708
GO:0072001	renal system development	287	-0.35552	-1.52051	0.00039568	0.00511552	0.003993	2534	tags=25%, list=13%, signal=23%	84662/7248/7466/650/3913/4357/38/1499/8854/5950/1948/2260/23371/2303/2625/7010/3280/80310/4088/80144/79633/2736/79810/1739/359/1634/8642/28999/8837/79191/2296/3398/168002/51057/9104/4853/9231/847/4092/56603/10252/6422/8842/7042/9353/51196/120892/5087/1285/2045/2138/652/231/947/185/5311/3037/4038/6943/1286/2247/7704/4774/5420/57216/6662/6299/9241/130497/84623/30812/168667/9370
GO:0050691	regulation of defense response to virus by host	38	0.665914	1.88412	0.00040688	0.00524958	0.00409764	2280	tags=34%, list=11%, signal=30%	4321/9447/10859/3553/4277/26191/29108/60489/3594/3600/6895/200316/58515
GO:0003272	endocardial cushion formation	24	-0.68901	-1.93826	0.000413326	0.00532189	0.00415408	2129	tags=38%, list=11%, signal=34%	657/4487/8642/90/7042/23493/6091/9241/55273
GO:0060038	cardiac muscle cell proliferation	53	-0.554189	-1.84663	0.000414413	0.00532504	0.00415655	2302	tags=34%, list=11%, signal=30%	5950/2260/2303/657/196528/60485/2627/2296/7049/7042/23414/23493/4211/2247/9241/2254/65009/7472
GO:0045123	cellular extravasation	67	0.590804	1.86697	0.00043565	0.00558657	0.00436069	1571	tags=34%, list=8%, signal=32%	83483/7412/3689/3683/6366/3952/120425/729230/3676/5294/7070/3695/5724/101/6387/9750/9466/1524/6404/5734/5293/7124/2650
GO:0046034	ATP metabolic process	285	0.412454	1.57461	0.000445837	0.00570564	0.00445362	4412	tags=37%, list=22%, signal=29%	272/2203/54209/116/57103/4697/637/3101/526/54541/3091/4711/27089/4696/23225/5167/1347/10632/10105/4708/4704/9167/10975/9377/983/30968/4695/2631/4706/1351/4722/521/4709/5224/4729/4694/5230/54539/400916/6622/29796/5571/51079/388753/3643/3948/1346/891/126328/522/1349/81929/7167/4700/195827/26289/509/5210/4702/4622/4715/84275/4621/6472/1350/84701/1345/669/54949/318/1329/518/516/56975/55753/4713/4701/…
GO:0050688	regulation of defense response to virus	74	0.555183	1.78732	0.000447421	0.00571433	0.00446041	1747	tags=22%, list=9%, signal=20%	4321/9447/10859/3559/3553/4277/26191/29108/60489/5654/6397/330/3594/3600/708/6895
GO:0070227	lymphocyte apoptotic process	72	0.569443	1.82597	0.000450293	0.00573942	0.00448	3114	tags=44%, list=15%, signal=38%	939/3575/6352/695/81704/3559/3965/972/4067/3091/7474/5588/101/1942/917/4282/3620/57864/79444/100/3718/1178/3586/11035/356/84941/578/84807/3958/56891/27166/5133
GO:0055078	sodium ion homeostasis	51	-0.565627	-1.87517	0.000452243	0.00574182	0.00448187	1409	tags=20%, list=7%, signal=18%	66002/4881/482/6863/730/481/185/6558/6332/477
GO:0031342	negative regulation of cell killing	24	0.730673	1.91105	0.000452829	0.00574182	0.00448187	745	tags=29%, list=4%, signal=28%	3575/2213/5788/10859/3965/409/84868
GO:0072009	nephron epithelium development	109	-0.451781	-1.68783	0.000453206	0.00574182	0.00448187	2413	tags=27%, list=12%, signal=24%	650/3913/38/1499/2303/2625/3280/79633/1739/8642/28999/79191/2296/4853/8842/5087/2138/652/947/5311/6943/2247/5420/6662/6299/9241/130497/30812/9370
GO:0006814	sodium ion transport	229	-0.370014	-1.53657	0.000456423	0.00577101	0.00450466	2010	tags=14%, list=10%, signal=13%	6640/493/6584/54716/53826/1739/196527/28968/482/2259/154215/55800/254428/6326/5270/6532/481/1272/5311/5774/6558/357/81831/5348/6330/288/65267/4846/6529/5318/6332/130497/477
GO:0051965	positive regulation of synapse assembly	59	-0.546564	-1.87383	0.000457889	0.00577799	0.0045101	1196	tags=31%, list=6%, signal=29%	22883/9231/5789/80823/57463/147381/1946/577/26050/22871/347730/347902/7162/54674/4915/57633/64084/869
GO:0019395	fatty acid oxidation	103	-0.465797	-1.72559	0.000468051	0.00589446	0.00460101	5393	tags=42%, list=27%, signal=31%	23409/208/83667/549/23417/1891/55198/285440/5264/51/3030/2110/225/55862/79602/1962/2639/1384/1374/5465/7291/5166/207/2109/114757/38/10455/254013/5825/27349/56898/37/126129/1268/8660/32/8309/3667/55268/224/6662/33/9370
GO:0046851	negative regulation of bone remodeling	17	0.800383	1.94058	0.000469949	0.00590659	0.00461049	1649	tags=53%, list=8%, signal=49%	26585/4982/338773/952/3569/7107/3635/84959/1445
GO:1903306	negative regulation of regulated secretory pathway	23	0.753732	1.95856	0.000471739	0.00591734	0.00461887	983	tags=35%, list=5%, signal=33%	3162/150/11314/2213/729230/3965/8832/3598
GO:0032743	positive regulation of interleukin-2 production	25	0.723644	1.9099	0.000479943	0.00600832	0.00468989	2327	tags=56%, list=12%, signal=50%	942/54440/5788/729230/940/64581/3553/920/941/10892/9308/84433/6188/3662
GO:0090192	regulation of glomerulus development	14	-0.772718	-1.8819	0.000496847	0.00618369	0.00482678	1840	tags=36%, list=9%, signal=32%	80310/8837/652/9241/9370
GO:0097048	dendritic cell apoptotic process	11	0.853239	1.90409	0.000498645	0.00618369	0.00482678	1607	tags=73%, list=8%, signal=67%	1236/6363/6366/10859/3965/4067/6387/2621
GO:2000668	regulation of dendritic cell apoptotic process	11	0.853239	1.90409	0.000498645	0.00618369	0.00482678	1607	tags=73%, list=8%, signal=67%	1236/6363/6366/10859/3965/4067/6387/2621
GO:0071772	response to BMP	153	-0.420541	-1.64605	0.000498843	0.00618369	0.00482678	3645	tags=35%, list=18%, signal=29%	659/4926/23770/64750/5494/388585/375567/11167/1954/4089/2719/2200/23111/4756/4093/650/285704/6498/6497/657/2625/3280/5046/4088/2627/56963/4487/8287/8321/1655/4853/64102/7049/4092/90/6424/6422/7042/10140/2626/222008/25/652/23090/94031/140628/6662/3397/9241/50964/55273/168667/91851
GO:0071773	cellular response to BMP stimulus	153	-0.420541	-1.64605	0.000498843	0.00618369	0.00482678	3645	tags=35%, list=18%, signal=29%	659/4926/23770/64750/5494/388585/375567/11167/1954/4089/2719/2200/23111/4756/4093/650/285704/6498/6497/657/2625/3280/5046/4088/2627/56963/4487/8287/8321/1655/4853/64102/7049/4092/90/6424/6422/7042/10140/2626/222008/25/652/23090/94031/140628/6662/3397/9241/50964/55273/168667/91851
GO:0097696	receptor signaling pathway via STAT	152	0.474701	1.6889	0.000504302	0.00622451	0.00485864	2248	tags=20%, list=11%, signal=18%	3575/3815/3606/6352/11314/3587/3059/6775/3952/1436/5788/729230/3569/51379/1647/4067/10019/10464/9244/3600/2322/8784/7124/1020/3718/3586/9111/183/3451/5771
GO:0001771	immunological synapse formation	14	0.810759	1.87761	0.000504398	0.00622451	0.00485864	745	tags=50%, list=4%, signal=48%	1236/6363/6366/81704/5551/1794/84868
GO:0051651	maintenance of location in cell	201	0.441465	1.63147	0.000505089	0.00622451	0.00485864	1883	tags=23%, list=9%, signal=21%	6279/6280/1236/6363/11151/3627/1234/3932/5350/4283/6366/5552/5788/5777/7070/5031/930/6373/4067/6375/9446/85477/1535/205251/5336/57214/845/30001/7226/55151/920/84959/255231/775/11015/54923/187/2516/2829/2280/400916/6622/1020/4644/9474/57158
GO:1905523	positive regulation of macrophage migration	25	0.722128	1.9059	0.000512759	0.00630674	0.00492283	1266	tags=36%, list=6%, signal=34%	728/6352/54209/719/1436/1524/1240/64805/7057
GO:0010463	mesenchymal cell proliferation	44	-0.59501	-1.89422	0.000513805	0.00630733	0.00492328	3094	tags=43%, list=15%, signal=37%	2719/9464/5396/650/1499/2260/657/79633/4487/8642/8660/5764/4781/652/6935/6662/2254/7472/130497
GO:0043154	negative regulation of cysteine-type endopeptidase activity involved in apoptotic process	80	0.557334	1.80617	0.000516189	0.00632431	0.00493654	3390	tags=36%, list=17%, signal=30%	4318/27074/939/6195/5329/25816/2876/409/3082/114769/6423/330/7057/79444/7124/51499/2621/6622/1800/10542/960/8740/5062/51176/7422/4803/9709/332/2537
GO:1903532	positive regulation of secretion by cell	300	0.406765	1.56638	0.000521057	0.00637161	0.00497346	2263	tags=21%, list=11%, signal=19%	23601/6696/2207/6382/54209/8564/8673/7097/3689/952/56253/945/116/3952/6850/5021/3569/929/8792/8600/2268/5724/3091/2922/51714/3553/3625/7292/101/8111/6387/3684/5874/3783/4282/3624/25874/5734/23705/6857/136/26253/27063/8862/4828/7293/28984/7124/8912/2752/6622/1020/4825/3586/29085/9619/8431/51738/183/7494/55512/51083
GO:0035987	endodermal cell differentiation	44	0.640671	1.88983	0.000522753	0.00638	0.00498001	1716	tags=25%, list=9%, signal=23%	4318/1301/8320/3689/3676/64321/1284/3624/3679/4317/2335
GO:0043301	negative regulation of leukocyte degranulation	12	0.841419	1.89016	0.000524971	0.00639473	0.00499151	983	tags=58%, list=5%, signal=56%	3162/11314/2213/729230/3965/8832/3598
GO:0030890	positive regulation of B cell proliferation	40	0.652328	1.87606	0.000527548	0.00641376	0.00500636	2515	tags=45%, list=12%, signal=39%	1880/54440/952/5788/3071/3574/972/4208/115352/4282/1026/10673/7293/100/84433/57162/115650/7037
GO:0070126	mitochondrial translational termination	87	0.534241	1.75808	0.000532292	0.00645902	0.00504169	6504	tags=62%, list=32%, signal=42%	28998/29088/51650/64928/122704/3396/116541/64976/65003/64968/29093/64960/64979/60488/740/118487/51642/9553/51264/92259/64983/51081/63875/26589/11222/65080/51373/29074/23107/65008/6183/51021/54460/51318/28957/28977/56945/9617/6182/51649/51258/28973/55173/64981/90480/5018/78988/7818/26284/65005/54534/124995/128308/57129
GO:1903010	regulation of bone development	23	0.750277	1.94959	0.000537371	0.00650816	0.00508005	2049	tags=48%, list=10%, signal=43%	26585/7305/338773/10859/8600/284266/8111/359845/4057/55294/51738
GO:0060263	regulation of respiratory burst	15	0.809806	1.9162	0.000559348	0.00676137	0.0052777	1165	tags=40%, list=6%, signal=38%	3512/56833/5880/64581/3929/2896
GO:0002717	positive regulation of natural killer cell mediated immunity	26	0.714558	1.89932	0.000570187	0.00687767	0.00536848	1926	tags=42%, list=10%, signal=38%	10125/8807/56253/7409/114836/4068/3902/11126/23705/10666/259197
GO:2000514	regulation of CD4-positive, alpha-beta T cell activation	56	0.607201	1.84804	0.000571145	0.00687767	0.00536848	1856	tags=30%, list=9%, signal=28%	6363/942/3606/54440/864/3071/3965/6375/5588/7292/11126/114548/3594/941/10892/3718/9308
GO:0002292	T cell differentiation involved in immune response	68	0.577813	1.82426	0.000573889	0.00689043	0.00537843	1821	tags=29%, list=9%, signal=27%	1880/8320/2207/6363/942/3606/3569/3965/4063/114836/7292/114548/5734/10538/26253/3594/64218/941/10892/3718
GO:0051209	release of sequestered calcium ion into cytosol	109	0.518501	1.76394	0.000574384	0.00689043	0.00537843	1883	tags=33%, list=9%, signal=30%	1236/6363/11151/3627/1234/3932/5350/4283/6366/5788/5777/7070/5031/930/6373/4067/6375/9446/1535/5336/57214/845/30001/7226/55151/84959/255231/775/54923/187/2829/2280/6622/4644/9474/57158
GO:0002474	antigen processing and presentation of peptide antigen via MHC class I	93	0.521447	1.72745	0.000585075	0.00698152	0.00544954	1756	tags=24%, list=9%, signal=22%	2210/2207/8673/50856/4689/4688/948/1536/1535/5698/10213/5699/5719/5685/1147/5696/5683/5688/5691/1636/5686/5720
GO:0002287	alpha-beta T cell activation involved in immune response	60	0.597082	1.85058	0.000585291	0.00698152	0.00544954	3389	tags=43%, list=17%, signal=36%	1880/8320/6363/942/3606/3569/3965/4063/114836/7292/114548/5734/10538/3594/64218/941/10892/3718/3662/8809/51176/84807/9655/5971/4602/30009
GO:0002293	alpha-beta T cell differentiation involved in immune response	60	0.597082	1.85058	0.000585291	0.00698152	0.00544954	3389	tags=43%, list=17%, signal=36%	1880/8320/6363/942/3606/3569/3965/4063/114836/7292/114548/5734/10538/3594/64218/941/10892/3718/3662/8809/51176/84807/9655/5971/4602/30009
GO:0072006	nephron development	141	-0.415377	-1.61548	0.00059475	0.007081	0.00552718	2413	tags=26%, list=12%, signal=23%	650/3913/38/1499/2303/2625/7010/3280/80310/79633/1739/8642/28999/8837/79191/2296/4853/8842/51196/5087/1285/2138/652/947/5311/6943/1286/2247/5420/57216/6662/6299/9241/130497/84623/30812/9370
GO:0001914	regulation of T cell mediated cytotoxicity	34	0.678385	1.90766	0.000597904	0.00710517	0.00554605	2110	tags=32%, list=10%, signal=29%	3575/2213/5788/912/10859/911/51571/6375/3594/8417/11035
GO:0042130	negative regulation of T cell proliferation	59	0.598829	1.84731	0.000608955	0.00722291	0.00563796	1964	tags=34%, list=10%, signal=31%	339390/942/10288/11326/56253/10859/3559/5777/2615/3965/6375/84868/5074/26279/836/3620/941/10457/3586/53833
GO:0032602	chemokine production	71	0.573841	1.83468	0.000619687	0.00733645	0.00572658	1470	tags=34%, list=7%, signal=31%	6279/6280/3606/54209/7097/116/6850/3574/64581/3569/2532/3965/972/3091/51284/3553/84868/7292/3929/4282/136/255231/2867/7124
GO:0051235	maintenance of location	303	0.40062	1.54331	0.000653152	0.00771378	0.00602111	2027	tags=22%, list=10%, signal=20%	6279/6280/1236/6363/11151/3627/1234/3932/5350/4283/6366/3952/5552/5788/3569/948/4481/5777/7070/5031/4794/375387/930/6373/4067/6375/9446/3553/85477/1535/205251/5336/5167/57214/6571/845/30001/7226/55151/134429/920/84959/255231/6646/775/2867/3074/7124/11015/54923/187/2516/2829/2280/400916/10062/6622/55294/1020/4644/9474/57158/3586/9619/2760/9641
GO:0003197	endocardial cushion development	45	-0.578028	-1.8471	0.000654	0.00771378	0.00602111	1517	tags=42%, list=8%, signal=39%	4089/7291/4194/650/657/4487/8642/90/7042/2626/2065/652/23493/6091/140628/6662/4846/9241/55273
GO:0030838	positive regulation of actin filament polymerization	97	0.514468	1.70556	0.000658107	0.00774777	0.00604764	2678	tags=32%, list=13%, signal=28%	1236/9535/3055/11151/6356/6366/3071/10602/10094/85477/10788/2764/29108/10095/5216/55971/25802/5217/7408/7454/10344/10093/10096/2885/81873/10109/10552/10092/55845/146206/442721
GO:0051283	negative regulation of sequestering of calcium ion	110	0.517807	1.76401	0.000660743	0.00776435	0.00606059	1883	tags=33%, list=9%, signal=30%	1236/6363/11151/3627/1234/3932/5350/4283/6366/5788/5777/7070/5031/930/6373/4067/6375/9446/1535/5336/57214/845/30001/7226/55151/84959/255231/775/54923/187/2829/2280/6622/4644/9474/57158
GO:1904892	regulation of receptor signaling pathway via STAT	132	0.494481	1.7238	0.000667451	0.00782862	0.00611076	2248	tags=20%, list=11%, signal=18%	3575/3815/3606/6352/11314/3587/3059/3952/1436/5788/3569/51379/1647/4067/10019/10464/9244/3600/2322/8784/7124/1020/3718/3586/183/3451/5771
GO:0043370	regulation of CD4-positive, alpha-beta T cell differentiation	45	0.637381	1.88331	0.000672178	0.00786946	0.00614263	1856	tags=31%, list=9%, signal=28%	6363/942/3606/54440/864/3071/3965/7292/114548/3594/941/10892/3718/9308
GO:0006479	protein methylation	178	-0.393432	-1.56706	0.000685672	0.00799782	0.00624283	5234	tags=44%, list=26%, signal=33%	23170/26097/54904/79091/79813/23476/54093/23411/134145/4302/2145/80854/6830/55818/56981/25940/115294/55011/1387/4000/56341/9070/9739/11091/11108/58508/29072/387893/10664/6018/55170/80204/1789/57343/7468/30827/55199/54496/22938/80335/2935/7832/25895/5926/4089/4297/11107/51111/5252/283742/4221/79447/55209/10419/196483/5929/1499/10782/254013/546/9646/2625/54623/8473/7403/55870/4204/3275/22976/54880/…
GO:0008213	protein alkylation	178	-0.393432	-1.56706	0.000685672	0.00799782	0.00624283	5234	tags=44%, list=26%, signal=33%	23170/26097/54904/79091/79813/23476/54093/23411/134145/4302/2145/80854/6830/55818/56981/25940/115294/55011/1387/4000/56341/9070/9739/11091/11108/58508/29072/387893/10664/6018/55170/80204/1789/57343/7468/30827/55199/54496/22938/80335/2935/7832/25895/5926/4089/4297/11107/51111/5252/283742/4221/79447/55209/10419/196483/5929/1499/10782/254013/546/9646/2625/54623/8473/7403/55870/4204/3275/22976/54880/…
GO:0045670	regulation of osteoclast differentiation	64	0.586048	1.83142	0.000689439	0.00802695	0.00626557	1970	tags=30%, list=10%, signal=27%	1230/7305/54209/10859/8600/9935/284266/130733/9770/7107/11006/3635/8111/11025/4057/84959/7124/55294/4286
GO:0051282	regulation of sequestering of calcium ion	112	0.517831	1.76709	0.00069435	0.00806926	0.00629859	1883	tags=33%, list=9%, signal=30%	1236/6363/11151/3627/1234/3932/5350/4283/6366/5788/5777/7070/5031/930/6373/4067/6375/9446/1535/205251/5336/57214/845/30001/7226/55151/84959/255231/775/54923/187/2829/2280/6622/4644/9474/57158
GO:0070125	mitochondrial translational elongation	86	0.541853	1.77935	0.000717415	0.00830195	0.00648022	6504	tags=62%, list=32%, signal=42%	28998/29088/51650/64928/122704/3396/116541/64976/65003/64968/29093/64960/64979/60488/740/118487/51642/9553/51264/92259/64983/51081/63875/26589/11222/65080/51373/29074/23107/65008/6183/51021/54460/51318/28957/28977/56945/6182/51649/51258/28973/55173/64981/90480/5018/78988/7818/26284/65005/54534/124995/128308/57129
GO:0001782	B cell homeostasis	29	0.68804	1.8537	0.000718312	0.00830195	0.00648022	1498	tags=41%, list=7%, signal=38%	202309/55619/3071/972/4067/3091/4208/836/124976/4282/10673/100
GO:0032692	negative regulation of interleukin-1 production	29	0.687793	1.85303	0.000718312	0.00830195	0.00648022	2227	tags=48%, list=11%, signal=43%	54/54209/945/409/114769/1524/54206/114548/406934/2621/91662/3586/51738/22900
GO:0043484	regulation of RNA splicing	139	-0.420569	-1.63372	0.000735966	0.00847981	0.00661905	5756	tags=51%, list=29%, signal=37%	140890/10922/57396/84991/54033/4154/10659/6434/22827/5936/3178/10262/92906/3187/55796/55696/4691/91746/6732/10929/10921/51759/3181/55234/9904/83989/10657/9733/6733/6625/284695/27339/6430/6429/1196/3192/22938/51574/7536/60677/54715/29896/56853/57703/55147/58517/9588/6426/29890/9584/23543/79171/8241/2521/2332/6433/10521/57060/10284/6651/3189/10150/1153/3550/8087/10181/1655/84081/58155/4857/5295
GO:0051208	sequestering of calcium ion	115	0.508702	1.75017	0.000737433	0.00847981	0.00661905	1883	tags=32%, list=9%, signal=29%	1236/6363/11151/3627/1234/3932/5350/4283/6366/5788/5777/7070/5031/930/6373/4067/6375/9446/1535/205251/5336/57214/845/30001/7226/55151/84959/255231/775/54923/187/2829/2280/6622/4644/9474/57158
GO:2000649	regulation of sodium ion transmembrane transporter activity	54	-0.537447	-1.80172	0.000737724	0.00847981	0.00661905	1613	tags=22%, list=8%, signal=20%	53826/2259/55800/481/5774/81831/5348/6330/288/65267/130497/477
GO:0002281	macrophage activation involved in immune response	14	0.801751	1.85675	0.000741241	0.00849513	0.006631	1165	tags=50%, list=6%, signal=47%	7305/54209/56670/6850/84868/3929/2896
GO:0035107	appendage morphogenesis	146	-0.40759	-1.59591	0.000743088	0.00849513	0.006631	3208	tags=33%, list=16%, signal=28%	1954/221322/4089/2719/7291/9464/6659/26146/5396/1889/25836/9742/57728/2768/1499/8854/6497/546/2260/657/4040/80144/2736/4487/5469/23288/5362/51057/4853/6468/7289/79659/79583/56603/10512/7042/5087/91461/27152/652/4038/7704/6662/6299/9241/2254/27164/130497
GO:0035108	limb morphogenesis	146	-0.40759	-1.59591	0.000743088	0.00849513	0.006631	3208	tags=33%, list=16%, signal=28%	1954/221322/4089/2719/7291/9464/6659/26146/5396/1889/25836/9742/57728/2768/1499/8854/6497/546/2260/657/4040/80144/2736/4487/5469/23288/5362/51057/4853/6468/7289/79659/79583/56603/10512/7042/5087/91461/27152/652/4038/7704/6662/6299/9241/2254/27164/130497
GO:0021510	spinal cord development	102	-0.45695	-1.69177	0.000746798	0.00852212	0.00665207	2877	tags=26%, list=14%, signal=23%	2624/207/55906/6659/4779/1639/8620/4357/2736/55553/26160/7289/79659/8726/58155/5764/5212/57125/5090/26227/27152/8543/5311/7436/9241/5081/5649
GO:0099111	microtubule-based transport	182	-0.386367	-1.54602	0.000749967	0.00852683	0.00665575	5362	tags=49%, list=27%, signal=37%	26958/27031/54820/5991/22920/5195/199223/79925/6683/25893/1780/166379/10749/3842/23095/4976/8100/11020/1778/22906/22858/23011/55764/57560/7314/9321/3798/26985/255758/140735/23299/5108/4133/25911/7345/10947/25777/351/3192/3916/6421/167691/55330/361/161582/92104/26146/28981/6647/9638/9742/2319/57728/5048/667/118426/63971/89891/8546/9371/7275/5813/3797/55112/3315/27148/80173/23291/25809/150737/11127…
GO:0007224	smoothened signaling pathway	139	-0.419348	-1.62898	0.000750539	0.00852683	0.00665575	4657	tags=41%, list=23%, signal=32%	11020/1387/26005/6608/80199/23295/55764/57560/7483/50846/54903/204851/146057/6095/200845/23770/388585/2619/1954/221322/2719/26146/28981/5396/23432/374654/9742/57728/84662/55733/57545/55212/2121/132884/139411/3280/50937/283219/27148/2736/200894/79989/1495/26160/51057/9231/7289/79659/55081/79583/6422/22873/5270/91653/27152/2254/27164
GO:0002711	positive regulation of T cell mediated immunity	48	0.619872	1.85521	0.000751257	0.00852683	0.00665575	1769	tags=29%, list=9%, signal=27%	3606/54440/5788/912/3569/911/51571/6375/3553/7292/114548/3594/10892/8417
GO:0070228	regulation of lymphocyte apoptotic process	55	0.607873	1.85365	0.00076654	0.00867554	0.00677183	3114	tags=51%, list=15%, signal=43%	939/3575/6352/695/81704/3965/972/4067/3091/7474/5588/101/1942/917/4282/3620/57864/79444/100/3718/3586/11035/84941/84807/3958/56891/27166/5133
GO:0007411	axon guidance	274	-0.34676	-1.47499	0.000767103	0.00867554	0.00677183	2950	tags=28%, list=15%, signal=25%	5364/5365/85358/9369/4804/4756/1855/9638/55740/55558/4684/2064/8633/5786/3913/4897/10505/1948/8609/2625/91584/6405/23077/9499/323/5797/2736/80031/57715/2549/5290/11127/5598/5781/54910/5362/6709/4853/9423/64221/2887/57556/8660/1605/2131/10512/6711/10752/3800/9211/9846/5295/1946/9353/1808/7430/2674/2534/4781/4147/91653/4628/2045/2115/10371/3908/2051/2676/57643/59277/3897/220164/6091/57216/7436/9241…
GO:0001508	action potential	129	-0.426355	-1.64682	0.000774203	0.0087402	0.0068223	2463	tags=26%, list=12%, signal=23%	3737/4897/23630/1832/2332/6640/8506/2767/3752/1739/5023/1268/6863/857/3728/55800/10052/6326/10142/2852/3781/27345/6262/3759/481/5774/287/4915/6330/288/9630/5318/6332/477
GO:0060411	cardiac septum morphogenesis	75	-0.507997	-1.79704	0.000813244	0.00916457	0.00715355	3895	tags=41%, list=19%, signal=33%	54903/7481/4091/659/7468/4089/1482/6659/54583/657/3280/60485/2627/3398/8321/2535/4853/7049/4092/90/10512/7042/9353/2626/23414/652/23493/6091/57216/4846/9241
GO:1905515	non-motile cilium assembly	54	-0.534089	-1.79046	0.000816564	0.00918562	0.00716998	4693	tags=52%, list=23%, signal=40%	8100/123016/26005/80199/55764/57560/84314/54903/283232/989/5108/221322/10640/9742/1639/583/57545/55212/23116/4134/80173/200894/26160/79659/55081/27152/57216/57562
GO:0006635	fatty acid beta-oxidation	71	-0.507316	-1.77881	0.00082227	0.00923338	0.00720726	3437	tags=32%, list=17%, signal=27%	2639/1384/1374/5465/7291/207/2109/38/10455/254013/5825/27349/56898/37/126129/1268/8660/32/8309/3667/55268/33/9370
GO:1902305	regulation of sodium ion transmembrane transport	64	-0.516722	-1.80549	0.000824578	0.00924288	0.00721467	2010	tags=25%, list=10%, signal=23%	6640/493/53826/1739/482/2259/55800/481/5774/81831/5348/6330/288/65267/130497/477
GO:0014037	Schwann cell differentiation	38	-0.584457	-1.82818	0.00083168	0.00929162	0.00725272	3449	tags=47%, list=17%, signal=39%	9968/22933/207/6647/64398/3913/6497/10397/8506/163175/56288/4664/9639/1605/2065/3908/4915/4653
GO:0043631	RNA polyadenylation	46	-0.558124	-1.79785	0.000831866	0.00929162	0.00725272	6191	tags=65%, list=31%, signal=45%	23318/10768/29101/1025/8189/167153/3297/55149/10914/1478/9810/81608/79670/22828/79869/6829/11044/351/6626/51585/64282/25962/9646/123169/54623/80336/11052/79882/56254/64506
GO:0010738	regulation of protein kinase A signaling	25	-0.669643	-1.90099	0.000843773	0.00937857	0.00732059	1324	tags=24%, list=7%, signal=22%	84221/120892/9590/10268/5577/9370
GO:0070231	T cell apoptotic process	48	0.616884	1.84627	0.000844022	0.00937857	0.00732059	3114	tags=50%, list=15%, signal=42%	939/3575/6352/81704/3559/3965/3091/7474/5588/101/1942/3620/57864/100/3718/1178/11035/356/578/84807/3958/56891/27166/5133
GO:0043903	regulation of symbiotic process	215	0.429928	1.60444	0.000844101	0.00937857	0.00732059	2852	tags=20%, list=14%, signal=17%	6355/27074/6351/6590/2219/3576/6352/7852/1436/940/3669/3965/9582/972/8638/92421/60489/9636/4057/6993/920/10465/7153/7124/2959/5433/5437/5440/6895/5441/205860/6827/5436/5806/200316/29969/2494/5091/8468/9525/2040/3685/51176
GO:0043030	regulation of macrophage activation	49	0.612194	1.83629	0.00085231	0.00945316	0.00737882	2006	tags=45%, list=10%, signal=41%	54209/1075/11326/2213/8530/5788/3569/972/26228/84868/7107/7474/3929/4282/406934/2896/7057/4317/10062/8877/3586/6542
GO:1903779	regulation of cardiac conduction	67	-0.498283	-1.73292	0.000872581	0.00963682	0.00752218	3156	tags=30%, list=16%, signal=25%	817/5144/1482/3709/3708/493/53826/4881/482/857/801/4882/4880/7220/6262/6263/481/5348/287/477
GO:0051701	interaction with host	198	0.439959	1.62377	0.000872848	0.00963682	0.00752218	2140	tags=19%, list=11%, signal=17%	23601/339390/942/2219/3576/1234/7852/8673/4360/1378/1803/3965/972/3695/6504/1508/92421/30835/6614/6404/6993/920/3839/983/7293/941/2621/11331/1514/1380/2885/9474/3643/80145/205860/5806/4864
GO:0007249	I-kappaB kinase/NF-kappaB signaling	264	0.406013	1.53896	0.000873442	0.00963682	0.00752218	2439	tags=22%, list=12%, signal=20%	3162/1236/6363/23643/11040/7097/399/6366/51311/695/64127/6283/834/929/948/8600/3965/8743/972/197358/6398/51026/51284/3553/7474/284/29108/114769/286827/6574/1524/4057/51135/10549/920/330/10783/7124/1147/4615/54923/7334/10892/2280/7052/91662/5966/205860/9641/11035/10542/84433/57162/22900/10333/356/84336/497189
GO:0051656	establishment of organelle localization	422	0.370637	1.46052	0.000885149	0.00974898	0.00760972	3253	tags=24%, list=16%, signal=20%	81610/3162/10125/2207/3815/1075/8673/11314/55930/5880/4542/695/6850/3676/30817/5265/4033/5294/64005/83930/3965/284021/9787/7462/2268/26052/4067/3091/10312/11235/8409/55686/92421/8832/4643/5874/27040/3598/7039/10282/6993/136/2157/10175/282991/83540/10464/5293/57102/1522/29109/10113/79003/150365/10096/51510/1020/387755/4644/9700/51203/64149/58485/891/81929/4085/51128/4627/157769/8195/2647/1001/4869…
GO:0050730	regulation of peptidyl-tyrosine phosphorylation	245	0.421884	1.58489	0.00088703	0.0097527	0.00761262	1473	tags=20%, list=7%, signal=18%	26585/3815/3606/150/6352/54209/64092/3689/11314/3059/5168/3952/1436/5788/6850/3574/3569/948/55024/916/5777/7070/972/409/3082/26228/4067/58533/10507/10019/284/4908/1942/6423/54206/4282/7039/10464/9244/8829/920/3589/3600/2322/8784/6690/7124/941
GO:0016485	protein processing	211	0.426562	1.58837	0.000897008	0.00984528	0.00768489	2693	tags=23%, list=13%, signal=20%	1359/1511/1215/1520/2028/8530/5328/5552/2152/60559/834/1512/26999/7850/5122/58484/1363/5641/101/29108/5054/55848/90701/29100/836/114769/330/7057/56605/30968/1522/79444/1368/5972/5230/1514/1636/10699/4627/23478/1203/22900/11236/147372/79094/578/55851/83464
GO:0034105	positive regulation of tissue remodeling	32	0.676934	1.87386	0.000902434	0.00988767	0.00771798	1387	tags=31%, list=7%, signal=29%	6696/3606/6850/8792/81501/8600/4160/101/7421/3600
GO:0002312	B cell activation involved in immune response	78	0.547641	1.76807	0.000905034	0.0098978	0.00772588	2259	tags=24%, list=11%, signal=22%	5450/1880/2213/5788/202309/4064/940/55619/3569/930/7292/5336/9466/10538/100/1235/3586/7494/959
GO:0032677	regulation of interleukin-8 production	71	0.564645	1.80528	0.000906489	0.0098978	0.00772588	1541	tags=35%, list=8%, signal=33%	914/2219/7097/51311/945/5788/6850/2152/64127/64581/3569/929/7096/3965/972/51284/3553/26191/29108/5054/3929/2867/7124/51744/4615
GO:0003203	endocardial cushion morphogenesis	35	-0.606788	-1.85966	0.000911243	0.00993255	0.00775301	3114	tags=46%, list=15%, signal=39%	4089/7291/4194/650/657/4487/8642/90/7042/23493/6091/140628/6662/4846/9241/55273
GO:0060221	retinal rod cell differentiation	13	-0.774828	-1.85976	0.000915141	0.00995787	0.00777277	784	tags=38%, list=4%, signal=37%	10210/5764/4915/6662/30812
GO:0045444	fat cell differentiation	217	-0.369431	-1.50892	0.000917449	0.00996583	0.00777899	2880	tags=29%, list=14%, signal=26%	5743/2624/207/84498/2874/10974/25836/27241/28971/583/1649/678/22852/650/23236/59343/55212/2869/25999/222236/2625/55885/144404/1488/4037/3280/283927/2308/1487/60485/284273/4088/4023/862/688/8800/3356/114899/28951/6934/201501/8554/79068/3398/5469/6720/2487/4929/2852/8864/6422/3655/23414/222008/4329/9314/153/2662/7704/221395/148979/11197/30812/9370
GO:0010770	positive regulation of cell morphogenesis involved in differentiation	152	-0.407076	-1.59519	0.000932003	0.0101066	0.00788883	3512	tags=32%, list=17%, signal=26%	26039/9798/23363/1954/1523/55604/5364/5365/55679/4076/4804/55558/23394/5048/1627/4135/6498/7074/26230/8766/29882/4192/7804/11078/91584/10494/6281/22902/8153/4131/5362/9423/5789/2803/80823/57463/1946/9353/4137/25/3037/4915/3897/6091/5649/140578/4653/347733
GO:1905521	regulation of macrophage migration	40	0.640766	1.84281	0.000948696	0.01027	0.00801638	1266	tags=30%, list=6%, signal=28%	728/6352/54209/56833/719/1436/26228/1524/4282/1240/64805/7057
GO:0090181	regulation of cholesterol metabolic process	58	-0.534564	-1.83482	0.00095221	0.0102904	0.00803232	4097	tags=45%, list=20%, signal=36%	3949/11160/2224/31/3157/3837/26119/6647/2222/10654/22937/6319/8720/37/1717/4047/6720/1066/10613/64788/32/6667/7108/2053/57678/33
GO:0000380	alternative mRNA splicing, via spliceosome	78	-0.477518	-1.7036	0.000956829	0.010306	0.00804448	5829	tags=58%, list=29%, signal=41%	4670/140890/8621/84991/54033/4154/10659/6434/22827/5936/3178/55796/91746/10929/10921/55234/9904/83989/10657/9733/1660/6430/6429/3192/7536/60677/6421/54715/56853/58517/6426/29890/23543/8241/2332/6433/10521/10284/10150/3550/8087/10181/1655/84081/4857
GO:0060249	anatomical structure homeostasis	442	0.370342	1.46685	0.000956912	0.010306	0.00804448	2660	tags=19%, list=13%, signal=16%	3512/6696/29887/3514/4069/54/4982/338773/11151/54440/5880/4753/952/1436/729230/6850/64127/3574/1512/3569/8792/81501/8600/3988/284266/3091/4160/10312/5570/128338/7107/3635/5588/101/284/490/7122/55505/1280/64116/4057/6119/6513/2651/84959/641/5111/286053/1513/6505/282809/1445/56655/5427/9456/54107/1020/57804/53833/90952/50507/8195/1001/3933/124220/63978/167227/3690/84879/140609/4155/328/7037/1134/72…
GO:0002088	lens development in camera-type eye	82	-0.469692	-1.68898	0.000974005	0.0104626	0.00816677	2334	tags=26%, list=12%, signal=23%	1499/6498/6497/131544/2625/50937/4088/1739/7431/1410/5469/10253/10252/25945/652/357/4211/7111/8412/2247/7472
GO:0032740	positive regulation of interleukin-17 production	18	0.770315	1.88879	0.000974768	0.0104626	0.00816677	2635	tags=61%, list=13%, signal=53%	3606/64127/3569/4063/114836/5588/3600/4615/8877/5008/8140
GO:0042092	type 2 immune response	38	0.642639	1.81826	0.000982884	0.0105318	0.0082208	1148	tags=32%, list=6%, signal=30%	942/3606/729230/64127/3569/972/6375/7292/9466/114548/3620/10538
GO:0051604	protein maturation	279	0.403804	1.53915	0.000985349	0.0105342	0.00822262	3604	tags=28%, list=18%, signal=23%	1359/1511/1215/1520/2028/8530/5328/5552/2152/60559/84191/834/1512/26999/7850/5122/58484/1363/5641/101/23555/29108/5054/55848/90701/340348/29100/836/114769/30001/10549/330/7057/54997/56605/30968/1522/79444/4706/1368/5972/5230/51647/1514/2280/1636/122961/10699/4627/23478/1203/22900/11236/81619/147372/79094/578/55851/83464/28972/6687/2266/23557/871/51126/4803/10730/10077/51726/4311/142/27247/5125/15…
GO:0045766	positive regulation of angiogenesis	162	0.452535	1.6252	0.000986434	0.0105342	0.00822262	1372	tags=24%, list=7%, signal=23%	100506013/3162/26585/1215/728/3576/7852/285/1116/3689/6356/719/64094/2152/1512/26051/3791/3687/3082/3091/146850/3553/8038/1536/7474/5054/3579/1524/6423/2246/9037/9734/2896/133/8829/7057/5228/94/694
GO:0048813	dendrite morphogenesis	142	-0.4061	-1.58344	0.000991945	0.0105752	0.00825462	2903	tags=27%, list=14%, signal=23%	4076/85358/5530/1855/9693/9912/5048/23543/1627/4135/7074/57498/29882/8609/7804/26115/22891/1952/4776/158866/55607/1136/5789/80823/5764/577/26050/120892/2534/9762/22871/10371/4038/22903/3397/7436/9201/5649
GO:2001185	regulation of CD8-positive, alpha-beta T cell activation	17	0.77814	1.88664	0.000996531	0.0105955	0.00827046	803	tags=35%, list=4%, signal=34%	56253/864/3071/10859/6375/26191
GO:0032663	regulation of interleukin-2 production	47	0.616979	1.84212	0.0009972	0.0105955	0.00827046	2337	tags=43%, list=12%, signal=38%	942/54440/11326/5788/729230/940/64581/6375/3553/84868/920/941/10892/9308/53833/2633/84433/6188/3662/112744
GO:0002888	positive regulation of myeloid leukocyte mediated immunity	34	0.662991	1.86437	0.00104255	0.0110587	0.00863205	1156	tags=32%, list=6%, signal=31%	2207/7305/8673/3689/695/6850/2268/5724/26228/3684/136
GO:0097485	neuron projection guidance	275	-0.346435	-1.47111	0.00106314	0.0112583	0.00878781	2950	tags=28%, list=15%, signal=25%	5364/5365/85358/9369/4804/4756/1855/9638/55740/55558/4684/2064/8633/5786/3913/4897/10505/1948/8609/2625/91584/6405/23077/9499/323/5797/2736/80031/57715/2549/5290/11127/5598/5781/54910/5362/6709/4853/9423/64221/2887/57556/8660/1605/2131/10512/6711/10752/3800/9211/9846/5295/1946/9353/1808/7430/2674/2534/4781/4147/91653/4628/2045/2115/10371/3908/2051/2676/57643/59277/3897/220164/6091/57216/7436/9241…
GO:0033004	negative regulation of mast cell activation	12	0.823713	1.85038	0.00107286	0.0113302	0.008844	983	tags=58%, list=5%, signal=56%	3162/11314/146722/3965/284021/8832/3598
GO:0002823	negative regulation of adaptive immune response based on somatic recombination of immune receptors built from immunoglobulin superfamily domains	42	0.640267	1.87339	0.00107352	0.0113302	0.008844	1964	tags=33%, list=10%, signal=30%	339390/3575/2213/1378/5788/10859/5777/6375/84868/7292/9466/725/3718/53833
GO:0030510	regulation of BMP signaling pathway	86	-0.463695	-1.67648	0.00108697	0.011453	0.00893981	3820	tags=41%, list=19%, signal=33%	4091/221496/659/4926/23770/64750/5494/388585/375567/11167/4089/2719/2200/23111/4756/6498/6497/3280/5046/4487/8321/4853/4092/6424/6422/10140/2626/25/652/23090/94031/9241/50964/168667/91851
GO:0055069	zinc ion homeostasis	36	0.650547	1.83974	0.00109336	0.0114857	0.00896534	2010	tags=33%, list=10%, signal=30%	6279/6280/3932/147138/55630/4494/4496/64116/4493/4502/645745/4495
GO:1900121	negative regulation of receptor binding	14	-0.752123	-1.83174	0.0010937	0.0114857	0.00896534	683	tags=21%, list=3%, signal=21%	5792/9241/9370
GO:0002369	T cell cytokine production	43	0.632669	1.857	0.00109669	0.011498	0.00897495	1896	tags=30%, list=9%, signal=27%	3606/54440/8807/729230/3569/6375/3553/7133/6556/7292/114548/10892/1178
GO:0086001	cardiac muscle cell action potential	68	-0.501136	-1.7561	0.00110492	0.0115651	0.00902728	2330	tags=28%, list=12%, signal=25%	23630/1832/6640/3752/1739/857/3728/55800/10052/10142/3781/6262/3759/481/287/6330/288/5318/477
GO:0001991	regulation of systemic arterial blood pressure by circulatory renin-angiotensin	19	0.760951	1.91373	0.00112694	0.0117761	0.009192	1715	tags=42%, list=9%, signal=39%	1359/1511/1215/56670/2028/1522/5972/1636
GO:0045639	positive regulation of myeloid cell differentiation	92	0.523287	1.73909	0.00113555	0.0118465	0.00924696	1768	tags=23%, list=9%, signal=21%	2124/1230/7305/54209/3059/3071/81501/8600/972/5196/3091/85477/3635/8111/3624/9636/920/54997/7124/4920/10221
GO:0010466	negative regulation of peptidase activity	237	0.410564	1.53877	0.00113977	0.0118709	0.00926603	2486	tags=22%, list=12%, signal=19%	4318/27074/939/6590/6195/3699/1475/58189/8530/5329/1378/10653/25816/51050/5265/2876/409/3082/9232/2/9806/5054/5858/114769/6423/1474/6695/4057/330/7057/3697/6690/79444/7124/89777/51499/404203/2621/6622/3700/1800/5274/7035/10542/183/3933/22900/960/135228/197/5973
GO:0031664	regulation of lipopolysaccharide-mediated signaling pathway	25	0.701069	1.85032	0.00116249	0.0120877	0.00943521	2227	tags=40%, list=11%, signal=36%	9450/23643/4064/948/114769/4282/4057/11027/10221/22900
GO:0051090	regulation of DNA-binding transcription factor activity	416	0.366736	1.44696	0.00117643	0.0122124	0.00953259	2658	tags=21%, list=13%, signal=19%	3162/6279/26585/6280/8320/3815/3055/3606/140/7097/3689/3059/8807/695/9447/6850/93649/64127/6283/3569/8792/948/8600/3965/4794/197358/409/58484/6375/2146/3553/84868/7474/5588/7292/101/29108/5167/6446/114769/1524/8896/1029/150684/1240/114548/150372/2672/4057/149951/84166/7293/28984/7124/1147/4615/2307/7334/2621/10892/11331/10221/8323/4825/91662/8877/3586/8431/205860/11035/10542/183/51389/84433/57162…
GO:0072207	metanephric epithelium development	26	-0.656803	-1.88506	0.00118198	0.01225	0.00956193	308	tags=50%, list=2%, signal=49%	25937/54361/10413/388585/3913/38/3280/79633/5311/6662/130497/30812/9370
GO:0038083	peptidyl-tyrosine autophosphorylation	40	0.634302	1.82422	0.00118786	0.012256	0.00956662	772	tags=25%, list=4%, signal=24%	26585/3702/3055/6503/3932/6850/3791/2268/4067/7535
GO:0048736	appendage development	176	-0.391823	-1.54792	0.0011896	0.012256	0.00956662	3208	tags=30%, list=16%, signal=26%	1954/221322/4089/2719/7291/9464/3691/6659/26146/5396/1889/25836/9742/57728/2768/1499/8854/6497/55212/546/2260/657/4040/80144/2736/4487/5469/23288/26160/5362/51057/4853/6468/7289/79659/79583/56603/10512/7042/3655/5087/91461/27152/652/4038/7704/6662/6299/84133/9241/2254/27164/130497
GO:0060173	limb development	176	-0.391823	-1.54792	0.0011896	0.012256	0.00956662	3208	tags=30%, list=16%, signal=26%	1954/221322/4089/2719/7291/9464/3691/6659/26146/5396/1889/25836/9742/57728/2768/1499/8854/6497/55212/546/2260/657/4040/80144/2736/4487/5469/23288/26160/5362/51057/4853/6468/7289/79659/79583/56603/10512/7042/3655/5087/91461/27152/652/4038/7704/6662/6299/84133/9241/2254/27164/130497
GO:0035637	multicellular organismal signaling	196	-0.377509	-1.52634	0.00119032	0.012256	0.00956662	2483	tags=22%, list=12%, signal=20%	5048/3737/4897/3775/23630/3708/1832/3750/2332/8506/493/3752/53826/5023/4881/482/3673/857/3728/55800/10052/6326/801/10142/2852/4882/83700/3781/27345/4880/7220/6262/3759/6263/481/9254/5348/287/4915/6330/288/5318/6332/477
GO:0002710	negative regulation of T cell mediated immunity	19	0.757943	1.90616	0.00119473	0.0122814	0.00958644	655	tags=32%, list=3%, signal=31%	339390/3575/2213/5788/10859/6375
GO:0014855	striated muscle cell proliferation	67	-0.493114	-1.71494	0.00119754	0.0122856	0.00958973	2302	tags=31%, list=11%, signal=28%	2660/5950/2260/2303/657/196528/60485/2627/8837/2296/84466/7049/7042/23414/23493/4211/2247/9241/2254/65009/7472
GO:0050715	positive regulation of cytokine secretion	29	0.674959	1.81845	0.00119902	0.0122856	0.00958973	1913	tags=41%, list=9%, signal=38%	23601/56253/6850/929/2268/4282/5734/23705/26253/28984/7124/3586
GO:0046427	positive regulation of receptor signaling pathway via JAK-STAT	85	0.52716	1.72556	0.00120177	0.0122939	0.00959618	1470	tags=20%, list=7%, signal=19%	3815/3606/6352/11314/3587/3059/3952/1436/3569/51379/4067/10464/9244/3600/2322/8784/7124
GO:0010976	positive regulation of neuron projection development	276	-0.340811	-1.45225	0.00122534	0.0125147	0.00976858	3208	tags=29%, list=16%, signal=25%	1954/81532/1523/9863/4780/9373/9897/5364/5365/4076/85358/4804/1856/1855/9638/55558/9693/23394/6376/5048/322/1627/4135/6498/7074/26230/57498/2260/23426/8766/29882/2332/4192/7804/8536/91584/10494/4058/22902/950/8153/5526/158866/8837/8321/4131/55607/482/1268/5362/9231/54700/9423/5789/2803/285016/80823/57463/5764/1946/9353/23242/57118/3655/4137/2534/22871/1809/1902/1272/4915/3897/6091/257194/51760/74…
GO:0022011	myelination in peripheral nervous system	27	-0.63993	-1.84412	0.00123138	0.0125359	0.00978507	3115	tags=48%, list=15%, signal=41%	22933/207/6647/64398/6497/10397/8506/163175/56288/9639/1605/4915/4653
GO:0032292	peripheral nervous system axon ensheathment	27	-0.63993	-1.84412	0.00123138	0.0125359	0.00978507	3115	tags=48%, list=15%, signal=41%	22933/207/6647/64398/6497/10397/8506/163175/56288/9639/1605/4915/4653
GO:0060402	calcium ion transport into cytosol	149	0.464049	1.64474	0.00125078	0.0127129	0.00992325	1982	tags=27%, list=10%, signal=24%	1236/6363/11151/3627/1234/3932/5350/4283/6366/931/5788/5026/5777/7070/5031/930/6373/4067/6375/9446/1535/5336/57214/845/30001/7226/55151/920/84959/255231/775/54923/187/2829/2280/6622/4644/9474/57158/5024
GO:0031128	developmental induction	34	-0.60249	-1.82223	0.001259	0.0127657	0.00996449	768	tags=26%, list=4%, signal=26%	10252/367/652/6091/140628/6662/6299/7472/30812
GO:0031060	regulation of histone methylation	65	-0.498868	-1.74367	0.00126001	0.0127657	0.00996449	5355	tags=52%, list=27%, signal=39%	26097/54904/23476/23411/4302/80854/6830/55818/55011/4000/11091/10664/55170/1789/57343/22938/4089/4297/5252/1499/10782/546/9646/2625/54623/8473/4204/22976/54880/56254/8726/80312/55904/5081
GO:0060142	regulation of syncytium formation by plasma membrane fusion	29	0.673733	1.81515	0.00126427	0.0127884	0.00998218	885	tags=24%, list=4%, signal=23%	7305/3627/54209/4283/81501/963/9750
GO:0021915	neural tube development	159	-0.390934	-1.53684	0.00126708	0.0127963	0.00998834	4486	tags=42%, list=22%, signal=33%	26005/10522/6608/80199/4763/7189/55764/5916/2909/84314/54903/29072/23770/10395/9968/388585/55746/221322/10427/7291/7249/65979/6659/26146/6046/57534/23432/4522/1856/1855/9742/57728/7248/57822/8854/6497/57545/23513/3280/4040/2736/7403/57619/200894/8642/8321/54910/26160/2535/5362/7289/55081/10512/6422/7042/23242/26227/25/27152/8543/652/5311/6297/144165/57216/9241/5081
GO:0031062	positive regulation of histone methylation	39	-0.5838	-1.8284	0.00126926	0.0127979	0.00998961	5355	tags=59%, list=27%, signal=43%	26097/54904/23476/23411/4000/11091/1789/57343/22938/4089/4297/5252/1499/9646/54623/8473/4204/22976/56254/8726/80312/55904/5081
GO:0002791	regulation of peptide secretion	355	0.384689	1.50729	0.00127282	0.0128134	0.0100017	1972	tags=19%, list=10%, signal=18%	23601/6279/150/6352/54209/7097/2213/952/51311/56253/945/116/3952/5552/1803/4856/6850/3569/929/7096/8600/2615/84830/972/2268/240/4067/3091/10312/2922/51714/3553/3625/7292/101/8111/292/285381/3783/406/4282/9734/8997/25874/5734/23705/3418/6513/26253/79651/27063/8862/81793/775/7293/28984/2867/7124/2752/26251/10062/4825/91662/3586/29085/9619/3741/8431
GO:0042531	positive regulation of tyrosine phosphorylation of STAT protein	66	0.553075	1.7424	0.00127703	0.0128352	0.0100187	1470	tags=21%, list=7%, signal=20%	3815/3606/6352/3059/3952/1436/3569/4067/10464/9244/3600/2322/8784/7124
GO:0050772	positive regulation of axonogenesis	83	-0.465665	-1.67034	0.00127956	0.0128403	0.0100227	2950	tags=36%, list=15%, signal=31%	5364/5365/4804/55558/23394/5048/1627/4135/6498/7074/26230/8766/29882/91584/10494/22902/8153/4131/5362/9423/2803/57463/1946/9353/4137/4915/3897/6091/140578/347733
GO:0046425	regulation of receptor signaling pathway via JAK-STAT	128	0.480423	1.67125	0.00129344	0.012959	0.0101153	2248	tags=20%, list=11%, signal=18%	3815/3606/6352/11314/3587/3059/3952/1436/5788/3569/51379/1647/4067/10019/10464/9244/3600/2322/8784/7124/1020/3718/3586/183/3451/5771
GO:0032835	glomerulus development	63	-0.502043	-1.74594	0.00131138	0.013118	0.0102395	2136	tags=33%, list=11%, signal=30%	2303/7010/3280/80310/28999/8837/2296/4853/8842/51196/1285/652/947/6943/1286/5420/57216/9241/130497/84623/9370
GO:0030833	regulation of actin filament polymerization	163	0.444273	1.59534	0.00131434	0.0131268	0.0102463	2678	tags=28%, list=13%, signal=24%	1236/9535/3055/11151/6356/3059/6366/93663/3071/822/10602/26999/51571/10094/23406/85477/10788/2764/29108/81553/10095/5216/55971/25802/5217/7408/7454/10344/10093/10096/2885/81873/830/10109/90952/8195/10552/10092/9087/57580/55845/146206/119/5580/442721
GO:0032757	positive regulation of interleukin-8 production	52	0.597693	1.80313	0.00133732	0.0133353	0.0104091	1541	tags=42%, list=8%, signal=39%	914/2219/7097/51311/6850/2152/64127/64581/3569/929/7096/3965/972/51284/3553/29108/5054/3929/2867/7124/51744/4615
GO:1903311	regulation of mRNA metabolic process	321	-0.324457	-1.4053	0.00135853	0.0135254	0.0105575	5200	tags=41%, list=26%, signal=31%	5936/131405/3178/10262/170506/26058/3297/5707/253943/5073/79899/373863/3842/6830/9491/23367/54890/55796/4691/91746/6732/55802/10929/10921/51759/3181/55234/23435/10914/7432/9904/7314/83989/5702/10657/9810/9733/5705/22894/6733/1660/6625/10492/5708/79869/9475/27339/6430/6429/55603/6829/26135/11044/10236/3192/5976/22938/6294/7832/51574/7536/10644/60677/3184/54715/10949/27254/29896/7316/207/9667/23034…
GO:0060037	pharyngeal system development	25	-0.657398	-1.86623	0.00136699	0.0135882	0.0106065	3650	tags=56%, list=18%, signal=46%	53820/659/1482/1889/657/2625/3280/5362/90/7042/2138/652/221395/9241
GO:0045920	negative regulation of exocytosis	31	0.679402	1.85612	0.0014036	0.0139302	0.0108735	983	tags=26%, list=5%, signal=25%	3162/150/11314/2213/729230/3965/8832/3598
GO:0060333	interferon-gamma-mediated signaling pathway	83	0.529763	1.72818	0.00142662	0.0141365	0.0110345	2763	tags=30%, list=14%, signal=26%	2210/3055/3122/3394/7412/3117/3113/3119/5724/3115/8638/3663/3459/84166/4502/10062/4261/9111/2633/5771/3662/960/3665/5580/7341
GO:0007259	receptor signaling pathway via JAK-STAT	147	0.462706	1.63811	0.00143671	0.0142142	0.0110951	2248	tags=20%, list=11%, signal=18%	3815/3606/6352/11314/3587/3059/6775/3952/1436/5788/729230/3569/51379/1647/4067/10019/10464/9244/3600/2322/8784/7124/1020/3718/3586/9111/183/3451/5771
GO:0003007	heart morphogenesis	246	-0.351736	-1.47	0.00144185	0.0142428	0.0111174	4147	tags=38%, list=21%, signal=30%	57178/8751/27250/6261/28514/1399/54903/7481/4091/221496/57142/171023/659/10395/54806/7468/10413/2006/10439/1954/4089/10427/1482/7291/9464/4194/6659/140706/57534/10277/25836/1856/4889/54583/650/1499/8854/5950/55212/2303/1832/657/2625/3357/7010/3725/4633/3280/8313/196528/60485/4088/2627/79633/79810/7403/4487/200894/8642/2296/3398/8321/5469/26160/2535/4853/7049/4092/55081/90/10512/10252/7042/9353/57…
GO:1902414	protein localization to cell junction	102	-0.444137	-1.64433	0.00144688	0.0142702	0.0111388	2672	tags=29%, list=13%, signal=26%	1855/9912/5913/1627/56899/23513/23426/8766/3315/1741/1739/11127/22883/9231/1605/5602/83700/9379/3800/9211/25945/57493/4137/22871/347730/7082/10243/51599/5649/27065
GO:0031100	animal organ regeneration	72	0.548021	1.75728	0.00144952	0.0142739	0.0111417	1972	tags=29%, list=10%, signal=26%	3162/728/3936/285/3569/3082/2146/57817/6387/1026/4837/133/5111/5228/983/2322/2621/6790/890/3586/8431
GO:0045333	cellular respiration	170	0.455913	1.65574	0.0014561	0.0143164	0.0111749	3812	tags=37%, list=19%, signal=30%	4697/637/3091/4711/27089/4696/4200/3418/55847/4708/4704/9167/10975/9377/983/4695/4706/1351/158/4722/4709/9997/4729/4694/2108/54539/6622/29796/51079/5162/388753/4190/891/126328/1349/80219/4700/2647/3417/4702/4715/8013/6472/1350/5161/84701/1345/54949/1329/55753/4713/4701/27166/7386/790955/1340/8801/1537/1337/6390/9650/113115/1327
GO:0042391	regulation of membrane potential	417	-0.306345	-1.36487	0.00148087	0.0145373	0.0113473	2892	tags=20%, list=14%, signal=17%	85358/207/1829/56853/5530/6647/1855/4355/55186/8620/88/9783/3737/666/4897/3775/23630/8645/388135/1832/83875/2332/6640/8506/3725/2767/3752/4204/1739/54899/1634/5023/11060/8326/55607/482/10497/1268/2259/1136/6863/857/3728/4092/55800/10052/6326/10142/2852/65018/5764/2892/9481/3781/2550/57502/120892/4137/27345/22871/6262/25/3759/2273/66000/481/5774/153/5348/287/4915/6330/288/152404/9630/869/5649/5318…
GO:0090101	negative regulation of transmembrane receptor protein serine/threonine kinase signaling pathway	119	-0.419831	-1.57634	0.00151333	0.0148259	0.0115726	1253	tags=20%, list=6%, signal=19%	81031/8321/1149/168002/7049/857/4092/25805/2734/90/10253/10252/6422/23089/10140/54756/9719/25/94031/9241/50964/168667/91851/8483
GO:0016486	peptide hormone processing	33	0.656346	1.83011	0.0015173	0.0148259	0.0115726	1900	tags=36%, list=9%, signal=33%	1359/1511/1215/2028/5122/1363/56605/1522/5972/1514/1636/10699
GO:0140448	signaling receptor ligand precursor processing	33	0.656346	1.83011	0.0015173	0.0148259	0.0115726	1900	tags=36%, list=9%, signal=33%	1359/1511/1215/2028/5122/1363/56605/1522/5972/1514/1636/10699
GO:0009127	purine nucleoside monophosphate biosynthetic process	22	0.717	1.86355	0.00153076	0.0149344	0.0116572	2663	tags=45%, list=13%, signal=39%	270/272/1633/158/100/132/3251/3614/318/353
GO:0019827	stem cell population maintenance	158	-0.389276	-1.53262	0.0015433	0.0150335	0.0117346	4007	tags=36%, list=20%, signal=29%	28514/81603/6760/6886/6774/27086/283149/4041/9968/8202/5108/84246/5434/10413/388585/8324/4089/1000/2624/6659/5396/1656/25836/5894/56339/678/1499/6497/7071/657/9646/123169/9126/54623/57721/3280/2308/607/60485/1994/23091/79923/129563/4853/2309/22882/80312/5764/6422/5087/79918/9314/2247/57216/6662/6299/9241
GO:0010951	negative regulation of endopeptidase activity	228	0.416488	1.55375	0.00155238	0.0150925	0.0117807	2486	tags=22%, list=12%, signal=19%	4318/27074/939/6590/6195/3699/1475/58189/8530/5329/1378/10653/25816/5265/2876/409/3082/9232/2/9806/5054/5858/114769/6423/1474/6695/4057/330/7057/3697/6690/79444/7124/89777/51499/404203/2621/6622/3700/1800/5274/7035/10542/183/3933/22900/960/135228/197/5973
GO:0006476	protein deacetylation	93	-0.446643	-1.62342	0.00155413	0.0150925	0.0117807	4303	tags=41%, list=21%, signal=32%	4287/221477/79885/200734/5587/10014/9112/55170/6907/91748/55758/817/22933/6421/122953/57504/5563/10129/11107/10432/25836/55809/57805/23410/23309/6497/56271/64426/1487/9643/11076/9759/6720/65018/8864/604/120892/4137
GO:0002861	regulation of inflammatory response to antigenic stimulus	25	0.691884	1.82608	0.00155823	0.0151091	0.0117937	1964	tags=44%, list=10%, signal=40%	2207/1236/2213/695/116/940/2876/26279/7124/3586/53833
GO:0002294	CD4-positive, alpha-beta T cell differentiation involved in immune response	59	0.57635	1.77797	0.00157376	0.015213	0.0118748	3389	tags=42%, list=17%, signal=35%	1880/6363/942/3606/3569/3965/4063/114836/7292/114548/5734/10538/3594/64218/941/10892/3718/3662/8809/51176/84807/9655/5971/4602/30009
GO:0070527	platelet aggregation	59	0.57684	1.77948	0.00157376	0.015213	0.0118748	3228	tags=44%, list=16%, signal=37%	3043/5341/6850/5294/5777/4067/5588/10019/10398/10630/23173/1465/84959/64805/83706/2335/4627/170692/3690/5580/2811/1192/10627/2266/5912/10077
GO:0033622	integrin activation	24	0.699862	1.83046	0.0015781	0.0152317	0.0118893	1716	tags=42%, list=9%, signal=38%	10563/51237/5341/8631/6387/54751/5734/64805/83706/2335
GO:0002637	regulation of immunoglobulin production	66	0.54752	1.7249	0.00158749	0.0152989	0.0119418	3389	tags=33%, list=17%, signal=28%	51237/54440/2213/5788/940/3569/6375/115352/7292/9466/3598/7293/7124/3586/7494/959/7037/7009/8741/933/23529/30009
GO:0048593	camera-type eye morphogenesis	124	-0.417344	-1.5835	0.00159508	0.0153487	0.0119806	4284	tags=32%, list=21%, signal=26%	4763/55764/7483/220/28514/7528/204851/10220/10818/1296/4041/54806/23363/7291/65979/1499/5950/6497/10210/4040/50937/5797/7068/26160/4853/25987/23554/22882/5764/8842/25945/652/6935/357/4915/4211/8412/6662/7472/30812
GO:0090287	regulation of cellular response to growth factor stimulus	271	-0.331554	-1.40749	0.00162779	0.0156341	0.0122035	4007	tags=35%, list=20%, signal=28%	28514/7314/10016/2201/10273/4091/221496/283149/54361/659/4926/23770/64750/405/5494/388585/375567/11167/22938/4089/2719/2200/23111/7316/163126/406902/9110/4804/4756/56937/4221/9315/387914/1499/6498/6497/4641/2260/2625/493/3280/5046/4088/25778/4487/1634/4052/25960/8817/5526/8837/81031/8321/1149/79812/4853/2887/64102/7049/143282/857/4092/23554/1028/55612/57556/25805/2734/10253/6424/10252/6422/57608/…
GO:0070232	regulation of T cell apoptotic process	33	0.653768	1.82292	0.00162969	0.0156341	0.0122035	3114	tags=61%, list=15%, signal=51%	939/3575/6352/81704/3965/3091/7474/5588/101/1942/3620/57864/100/3718/11035/84807/3958/56891/27166/5133
GO:0001823	mesonephros development	102	-0.441324	-1.63392	0.00163619	0.0156727	0.0122336	2413	tags=28%, list=12%, signal=25%	650/1499/2260/2303/2625/3280/4088/79633/1739/8642/2296/847/4092/10252/6422/9353/5087/2138/652/5311/6943/2247/7704/6662/6299/9241/130497/30812/168667
GO:0010758	regulation of macrophage chemotaxis	29	0.669104	1.80268	0.00163947	0.0156804	0.0122396	1266	tags=31%, list=6%, signal=29%	728/6352/56833/719/1436/26228/4282/1240/7057
GO:0046324	regulation of glucose import	55	-0.52092	-1.75695	0.00164702	0.0157288	0.0122774	4081	tags=40%, list=20%, signal=32%	79602/6814/5584/10580/6506/2719/4780/207/23433/26060/3479/28999/5781/2887/8660/151176/9481/5295/100506658/3667/55600/9370
GO:0030168	platelet activation	153	0.461965	1.64641	0.00166206	0.0158485	0.0123708	3279	tags=35%, list=16%, signal=29%	3043/2207/150/3932/5341/2769/6850/7450/3937/3569/5294/5777/7409/409/5196/4067/146850/5588/10019/5336/10398/10630/23173/7225/1465/2157/84959/64805/23533/340205/83706/2335/8323/4627/170692/959/5155/152/3690/5580/6722/2811/2147/1192/8525/10627/2266/160851/5912/7294/10077/5359/348
GO:0050855	regulation of B cell receptor signaling pathway	26	0.68372	1.81736	0.00167366	0.0159073	0.0124167	1101	tags=38%, list=5%, signal=36%	11314/2213/930/26228/4067/9404/115352/5079/26191/150372
GO:0002002	regulation of angiotensin levels in blood	12	0.809934	1.81943	0.00167578	0.0159073	0.0124167	1715	tags=58%, list=9%, signal=53%	1359/1511/1215/2028/1522/5972/1636
GO:0002003	angiotensin maturation	12	0.809934	1.81943	0.00167578	0.0159073	0.0124167	1715	tags=58%, list=9%, signal=53%	1359/1511/1215/2028/1522/5972/1636
GO:0033089	positive regulation of T cell differentiation in thymus	13	0.808077	1.85618	0.00168051	0.0159202	0.0124268	1746	tags=54%, list=9%, signal=49%	10125/3575/8876/3553/101/100/9840
GO:0030111	regulation of Wnt signaling pathway	352	-0.322193	-1.4028	0.00168218	0.0159202	0.0124268	3920	tags=32%, list=19%, signal=26%	79705/5702/23499/54903/7481/8312/10076/65125/5705/25937/2776/55737/85409/6907/4772/4790/5708/130574/51366/64750/84445/5494/7088/10413/351/388630/8324/85458/2719/51741/1482/166/1000/7249/1956/6659/22881/1856/54994/7091/1855/57805/1649/650/387914/267/1499/59343/7074/6497/5717/23189/4192/284654/9736/8313/4040/2308/324/54764/4088/23198/83439/4776/25960/6934/7089/10927/4300/8321/8326/81847/3489/25987/…
GO:1901342	regulation of vasculature development	327	0.38547	1.49226	0.00168493	0.0159224	0.0124285	1913	tags=24%, list=9%, signal=22%	10563/100506013/3162/26585/1215/728/3815/3576/3627/7852/285/1116/3689/6356/719/64094/5168/3952/729230/2152/93649/1512/3569/26051/23462/3791/3687/3082/5196/1647/240/3091/56999/11235/146850/3553/8038/1536/7058/7474/1284/5054/7122/1942/11126/3579/1524/6423/2246/9037/9734/2896/133/23166/8829/2828/54567/7057/64218/5228/51330/94/694/128240/28984/7124/161742/2752/187/5230/23213/90993/55294/56005/10457/8…
GO:2001198	regulation of dendritic cell differentiation	12	0.809658	1.81881	0.00169351	0.0159797	0.0124732	488	tags=33%, list=2%, signal=33%	10288/2213/10859/3965
GO:0071888	macrophage apoptotic process	11	0.827669	1.84703	0.00169939	0.0160113	0.0124978	2459	tags=64%, list=12%, signal=56%	6352/1234/64127/4208/1029/1514/3665
GO:0072593	reactive oxygen species metabolic process	259	0.394795	1.49586	0.00170341	0.0160252	0.0125087	2397	tags=23%, list=12%, signal=21%	3043/54/7305/199/7097/3689/5880/4689/4688/3952/57103/6850/3045/64581/2876/948/7409/375387/1647/240/54541/51167/3091/3553/1536/1535/3684/6571/1524/140823/1026/10549/7057/2644/9263/7124/4317/4722/6622/55312/2885/9474/51079/3042/3643/3586/6542/2643/5806/11035/183/50507/9644/4358/27244/5155/10333/84275/2717/57580
GO:0032715	negative regulation of interleukin-6 production	38	0.628802	1.77911	0.00170987	0.0160621	0.0125375	3992	tags=55%, list=20%, signal=44%	3071/5777/197358/409/3082/6504/84868/26191/7124/2621/1445/131450/91662/3586/51738/9655/9971/406938/140885/2302/54106
GO:0060759	regulation of response to cytokine stimulus	162	0.440681	1.58263	0.00172345	0.0161656	0.0126184	2667	tags=25%, list=13%, signal=22%	4321/6352/54209/7852/7097/146722/5788/6850/3574/834/3569/5777/7850/972/3557/26228/3091/7474/10019/284/29108/114769/2672/330/81030/3459/84166/7124/1147/2621/10062/8877/9641/22900/5771/837/11240/3665/8970/7444/6868
GO:0010950	positive regulation of endopeptidase activity	164	0.442218	1.59113	0.00172831	0.0161872	0.0126352	2479	tags=24%, list=12%, signal=21%	6279/6280/3932/1378/9447/6850/2152/64581/834/1512/637/26999/3965/8743/9966/58484/4067/1509/5641/29108/1942/6423/10213/114548/3336/51065/7124/56616/10892/6622/5720/51079/91662/22900/6188/6582/26355/356/4155
GO:0045672	positive regulation of osteoclast differentiation	26	0.683183	1.81593	0.00173994	0.016272	0.0127014	1470	tags=23%, list=7%, signal=21%	1230/7305/54209/8600/8111/7124
GO:0032620	interleukin-17 production	34	0.647933	1.82203	0.0017435	0.0162813	0.0127086	4652	tags=65%, list=23%, signal=50%	3606/3071/64127/3569/4063/114836/5588/7292/3600/4615/8877/5008/8140/9971/23180/51561/64115/3458/7040/3140/6346/7099
GO:0002689	negative regulation of leukocyte chemotaxis	16	0.763125	1.82555	0.00174754	0.0162949	0.0127193	1018	tags=44%, list=5%, signal=42%	26585/56833/1803/4856/2841/26228/4282
GO:0006378	mRNA polyadenylation	45	-0.554408	-1.77162	0.00175628	0.0163523	0.0127641	6191	tags=64%, list=31%, signal=45%	23318/10768/29101/1025/8189/167153/3297/55149/10914/1478/9810/81608/79670/22828/79869/6829/351/6626/51585/64282/25962/9646/123169/54623/80336/11052/79882/56254/64506
GO:2000650	negative regulation of sodium ion transmembrane transporter activity	12	-0.771175	-1.82577	0.00176744	0.0164234	0.0128195	64	tags=33%, list=0%, signal=33%	23327/817/130497/477
GO:0046643	regulation of gamma-delta T cell activation	11	0.824999	1.84107	0.00176911	0.0164234	0.0128195	394	tags=45%, list=2%, signal=45%	5788/6850/3071/10859/64127
GO:0018205	peptidyl-lysine modification	387	-0.311383	-1.37474	0.00177625	0.0164654	0.0128524	5910	tags=44%, list=29%, signal=32%	9063/7917/10208/10362/26155/6418/26036/23326/1491/10445/79609/672/84656/51105/10013/55677/23067/339287/56848/23511/9631/54472/23409/23170/138474/9678/80314/10856/54904/5970/79091/53615/9252/79813/23476/54093/8850/79902/23411/6872/23558/9189/134145/4302/2145/1959/84289/80854/2648/6830/55818/84148/55011/1387/93624/6885/9575/4000/3670/57122/9070/54552/5595/57178/79829/9739/6047/6877/11091/10055/5850…
GO:1903900	regulation of viral life cycle	144	0.454367	1.59981	0.00180522	0.0167095	0.0130429	2722	tags=20%, list=14%, signal=18%	6355/27074/6590/2219/3576/6352/940/3669/3965/9582/972/8638/92421/60489/9636/4057/920/10465/7153/7124/6895/205860/5806/200316/2494/5091/8468/9525/2040
GO:0045744	negative regulation of G protein-coupled receptor signaling pathway	49	0.589853	1.76928	0.0018365	0.0169256	0.0132116	2118	tags=33%, list=11%, signal=29%	100506013/3576/6352/5341/5997/409/6003/133/8862/100/187/10636/6622/57561/3925/5999
GO:0007272	ensheathment of neurons	135	-0.40235	-1.54547	0.0018366	0.0169256	0.0132116	2868	tags=33%, list=14%, signal=29%	207/10939/6647/2064/64398/7248/9514/1499/6497/928/10397/443/8506/5376/152189/1739/81846/26022/11076/163175/256987/118738/56288/6285/1191/6326/4664/9639/1605/27242/57463/5764/83700/6663/58494/5010/1902/4118/287/4915/7851/10810/5354/51090/4653
GO:0008366	axon ensheathment	135	-0.40235	-1.54547	0.0018366	0.0169256	0.0132116	2868	tags=33%, list=14%, signal=29%	207/10939/6647/2064/64398/7248/9514/1499/6497/928/10397/443/8506/5376/152189/1739/81846/26022/11076/163175/256987/118738/56288/6285/1191/6326/4664/9639/1605/27242/57463/5764/83700/6663/58494/5010/1902/4118/287/4915/7851/10810/5354/51090/4653
GO:0086012	membrane depolarization during cardiac muscle cell action potential	22	-0.675158	-1.84813	0.00187248	0.0172312	0.0134501	987	tags=27%, list=5%, signal=26%	55800/3759/287/6330/288/477
GO:0043414	macromolecule methylation	303	-0.322692	-1.39205	0.00187656	0.0172436	0.0134598	5234	tags=38%, list=26%, signal=28%	54904/79091/53615/79813/23476/54069/6894/54093/23411/4152/134145/387338/4302/3070/2145/54514/80854/6830/55818/56981/25940/115294/55011/1387/55695/4000/7490/56341/55006/63892/9070/25821/9739/9836/11091/11108/58508/29072/387893/79872/10664/6018/55170/80204/1789/57343/7468/30827/55199/54496/22938/155400/80335/2935/7832/25895/51574/5926/4089/60487/4297/55729/11107/51111/5252/283742/57604/29890/4221/7…
GO:0032660	regulation of interleukin-17 production	29	0.664269	1.78965	0.0018853	0.0172895	0.0134956	2635	tags=45%, list=13%, signal=39%	3606/3071/64127/3569/4063/114836/5588/7292/3600/4615/8877/5008/8140
GO:0045780	positive regulation of bone resorption	19	0.744586	1.87257	0.00189036	0.0172895	0.0134956	805	tags=37%, list=4%, signal=35%	6696/6850/8792/81501/8600/4160/101
GO:0046852	positive regulation of bone remodeling	19	0.744586	1.87257	0.00189036	0.0172895	0.0134956	805	tags=37%, list=4%, signal=35%	6696/6850/8792/81501/8600/4160/101
GO:0009062	fatty acid catabolic process	111	-0.428092	-1.60801	0.00189249	0.0172895	0.0134956	3649	tags=31%, list=18%, signal=25%	2639/9663/57834/1384/1374/5465/7291/207/2109/23175/51390/11057/219970/38/10455/254013/5825/3991/283927/27349/56898/37/66002/126129/1268/8660/32/5105/8309/3667/55268/224/33/9370
GO:0060401	cytosolic calcium ion transport	169	0.444571	1.60898	0.00190754	0.0173918	0.0135755	1982	tags=25%, list=10%, signal=23%	1236/6363/11151/3627/1234/3932/5350/4283/6366/931/5788/5026/5777/7070/5031/930/6373/4067/6375/9446/1535/5336/490/57214/845/30001/7226/55151/920/84959/255231/775/55013/54923/187/2829/2280/6622/4644/9474/57158/5024
GO:0003198	epithelial to mesenchymal transition involved in endocardial cushion formation	17	-0.732677	-1.87786	0.00190919	0.0173918	0.0135755	1517	tags=35%, list=8%, signal=33%	4487/90/7042/23493/9241/55273
GO:0085029	extracellular matrix assembly	42	-0.570859	-1.79538	0.00192374	0.0174992	0.0136592	1760	tags=36%, list=9%, signal=33%	4088/5768/10266/4054/1605/79875/84628/4239/3912/538/3037/2824/59277/10516/6662
GO:0050803	regulation of synapse structure or activity	227	-0.346849	-1.43518	0.00193282	0.0175565	0.013704	2903	tags=27%, list=14%, signal=24%	4076/85358/576/55752/1981/23394/1639/55209/9912/5913/5048/54583/4897/1627/7074/29882/7804/8536/22859/6405/64284/26115/5621/79414/4776/158866/8321/8326/55607/22883/9231/9423/5789/1605/80823/57463/5764/147381/145581/1946/84628/577/26050/120892/2534/9762/22871/347730/347902/2045/25/7162/2823/54674/4915/4038/57633/64084/83992/55638/869/5649
GO:0060135	maternal process involved in female pregnancy	62	0.549545	1.71329	0.00193886	0.017586	0.013727	956	tags=21%, list=5%, signal=20%	6696/2706/4316/6781/285/639/5997/3965/7026/1594/1508/84868/7421
GO:1901890	positive regulation of cell junction assembly	95	-0.445028	-1.62157	0.00195319	0.0176906	0.0138087	2012	tags=27%, list=10%, signal=25%	7010/22859/4088/6281/22883/9231/5789/857/80823/57463/147381/6422/1946/577/26050/22871/347730/347902/25/7162/54674/4915/57633/64084/869/4653
GO:0098727	maintenance of cell number	160	-0.382859	-1.50296	0.00196234	0.0177481	0.0138536	4007	tags=36%, list=20%, signal=29%	28514/81603/6760/6886/6774/27086/283149/4041/9968/8202/5108/84246/5434/10413/388585/8324/4089/1000/2624/6659/5396/1656/25836/5894/56339/678/1499/6497/7071/657/9646/123169/9126/54623/57721/3280/2308/607/60485/1994/3479/23091/79923/129563/4853/2309/22882/80312/5764/6422/5087/79918/9314/2247/57216/6662/6299/9241
GO:0060070	canonical Wnt signaling pathway	319	-0.321474	-1.38977	0.00196789	0.0177729	0.0138729	3920	tags=32%, list=19%, signal=26%	79705/5702/54903/7481/8312/10076/65125/5705/25937/2776/55737/85409/283149/54361/6907/4790/5708/130574/4041/51366/64750/9968/84445/5494/7088/10413/8324/85458/2719/1482/166/1000/1956/6659/22881/1856/54994/7091/1855/57805/1649/650/267/1499/5868/5717/2625/23189/4192/284654/9736/8313/4040/2308/324/607/4088/23198/7403/83439/25960/6934/7089/4300/8321/8326/2535/81847/3489/2309/857/3728/2487/55612/25805/4…
GO:0097553	calcium ion transmembrane import into cytosol	131	0.467653	1.62383	0.00198209	0.0178756	0.0139531	1883	tags=27%, list=9%, signal=25%	1236/6363/11151/3627/1234/3932/5350/4283/6366/5788/5777/7070/5031/930/6373/4067/6375/9446/1535/5336/57214/845/30001/7226/55151/84959/255231/775/54923/187/2829/2280/6622/4644/9474/57158
GO:0001773	myeloid dendritic cell activation	28	0.674847	1.81739	0.00199074	0.017928	0.013994	2327	tags=39%, list=12%, signal=35%	914/81501/6504/1794/84868/29108/55509/10538/6688/3586/3662
GO:0090594	inflammatory response to wounding	13	0.801939	1.84209	0.00199829	0.0179704	0.0140271	1165	tags=46%, list=6%, signal=44%	3162/729230/240/3091/89790/2896
GO:0043405	regulation of MAP kinase activity	325	0.376179	1.45777	0.00203025	0.0182107	0.0142147	2338	tags=22%, list=12%, signal=20%	10125/728/54900/3815/6363/150/7852/11314/5788/6850/2357/64127/6283/5997/8792/5294/8600/5777/972/11184/3082/1647/4067/11235/2146/146850/3553/7474/26191/101/10019/4908/1326/6423/2246/4282/1848/7039/1844/136/7867/1846/7057/23533/983/2322/79444/7124/28956/161742/54923/11072/7334/10636/1445/4616/4920/10221/221472/3643/1845/51738/10961/5999/183/50507/959/29969/6188/5155/10333
GO:0001706	endoderm formation	53	0.571446	1.73507	0.0020319	0.0182107	0.0142147	1716	tags=25%, list=9%, signal=22%	4318/1301/8320/3689/3676/64321/1284/3624/1844/3679/1846/4317/2335
GO:0060340	positive regulation of type I interferon-mediated signaling pathway	13	0.799956	1.83753	0.00203366	0.0182107	0.0142147	2459	tags=46%, list=12%, signal=41%	4321/7474/81030/84166/9641/3665
GO:0003081	regulation of systemic arterial blood pressure by renin-angiotensin	26	0.678996	1.8048	0.0020382	0.0182256	0.0142263	1715	tags=35%, list=9%, signal=32%	1359/1511/1215/56670/2028/1535/1522/5972/1636
GO:0006120	mitochondrial electron transport, NADH to ubiquinone	46	0.600704	1.78434	0.00208397	0.0185701	0.0144952	3004	tags=43%, list=15%, signal=37%	4697/4711/4696/4708/4704/4695/4706/4722/4709/4729/4694/54539/6622/51079/126328/4700/4702/4715/4713/4701
GO:2000738	positive regulation of stem cell differentiation	21	-0.66699	-1.82577	0.00208492	0.0185701	0.0144952	1719	tags=52%, list=9%, signal=48%	2627/4054/6660/55553/2296/10512/5764/7042/2626/652/6662
GO:0003002	regionalization	338	-0.316875	-1.37269	0.00208554	0.0185701	0.0144952	4007	tags=30%, list=20%, signal=25%	28514/1399/84314/7528/54903/7481/5591/204851/4091/10220/10818/659/23770/57669/4041/54806/9968/2018/25911/388585/1954/221322/7832/4089/2719/1482/3213/26146/57534/7703/23432/1856/9742/79365/57728/1649/650/1499/59343/8854/2186/6497/3212/2260/2303/657/64853/3280/8313/4040/6405/50937/5046/22955/4088/2736/7403/1952/4487/200894/79191/4300/2296/26160/5362/4853/8553/7289/79659/55081/8726/10194/56603/90/10…
GO:0045624	positive regulation of T-helper cell differentiation	21	0.721832	1.83399	0.0021064	0.0187294	0.0146196	1627	tags=38%, list=8%, signal=35%	6363/942/3606/7292/114548/3594/941/10892
GO:0031214	biomineral tissue development	151	0.452357	1.60788	0.00213927	0.0189684	0.0148061	2316	tags=26%, list=11%, signal=23%	3381/4322/6696/29887/26585/1230/338773/3952/5552/54757/23462/57419/2268/1594/240/3091/10312/4208/490/5167/4958/6574/55151/359845/9636/4057/2621/55589/116039/9365/4920/10457/752014/51374/56955/433/55512/22904/1758
GO:0110148	biomineralization	151	0.452357	1.60788	0.00213927	0.0189684	0.0148061	2316	tags=26%, list=11%, signal=23%	3381/4322/6696/29887/26585/1230/338773/3952/5552/54757/23462/57419/2268/1594/240/3091/10312/4208/490/5167/4958/6574/55151/359845/9636/4057/2621/55589/116039/9365/4920/10457/752014/51374/56955/433/55512/22904/1758
GO:0038128	ERBB2 signaling pathway	32	-0.603772	-1.7997	0.00217419	0.019251	0.0150267	3857	tags=47%, list=19%, signal=38%	10273/2066/11140/1839/1956/2064/5782/2549/5290/9542/5295/2065/685/5801/4653
GO:0001656	metanephros development	90	-0.453702	-1.6362	0.00217972	0.019273	0.0150438	2407	tags=33%, list=12%, signal=29%	10413/388585/4089/2719/2200/25836/3913/38/1499/2303/2625/3280/80144/79633/359/79191/3398/9231/10252/2138/652/231/947/5311/6943/6662/6299/130497/30812/9370
GO:0055076	transition metal ion homeostasis	129	0.47564	1.65229	0.00219754	0.0194034	0.0151457	1642	tags=21%, list=8%, signal=19%	3162/6279/6280/3932/23627/26872/9429/1318/3091/9550/57817/147138/6556/79689/55630/150684/4494/4496/1317/64116/4057/475/4493/4738/4502/9997/645745
GO:0050860	negative regulation of T cell receptor signaling pathway	23	0.713605	1.85429	0.00223705	0.0197247	0.0153964	2875	tags=70%, list=14%, signal=60%	79037/5777/7070/53347/11006/26191/4068/5074/11126/84174/29085/1845/2633/5771/8525/3958
GO:0050910	detection of mechanical stimulus involved in sensory perception of sound	13	0.795028	1.82621	0.00224586	0.0197748	0.0154356	94	tags=15%, list=0%, signal=15%	1301/3815
GO:0021781	glial cell fate commitment	14	-0.730321	-1.77865	0.00227466	0.0199849	0.0155995	4528	tags=57%, list=22%, signal=44%	8521/6886/388585/4779/1499/55553/6662/30812
GO:0001941	postsynaptic membrane organization	41	-0.562121	-1.7657	0.00227625	0.0199849	0.0155995	3435	tags=34%, list=17%, signal=28%	22829/9863/1000/85358/1855/5913/8326/5764/9379/57502/22871/10243/4038/5649
GO:0070588	calcium ion transmembrane transport	293	0.387535	1.48613	0.0022792	0.0199849	0.0155995	1883	tags=19%, list=9%, signal=18%	1236/6363/150/11151/3627/27075/1234/3932/5350/4283/6366/5788/5294/5777/7070/5031/57419/55799/930/6373/93589/4067/6375/9446/1535/5336/490/57214/845/30001/7226/7225/55151/84959/6236/64805/255231/30968/775/2631/55013/8912/54923/2621/187/11331/2829/7223/2280/6622/246329/84876/1020/4644/9474/57158
GO:0003180	aortic valve morphogenesis	28	-0.626355	-1.82539	0.00231376	0.0202599	0.0158141	658	tags=50%, list=3%, signal=48%	4091/4772/9475/2006/7291/2625/9353/2626/652/23493/6091/140628/6662/4846
GO:1900363	regulation of mRNA polyadenylation	16	-0.707901	-1.79018	0.00232253	0.0203085	0.0158521	3890	tags=62%, list=19%, signal=50%	9810/79869/6829/6626/25962/9646/11052/79882/56254/64506
GO:0031532	actin cytoskeleton reorganization	105	0.501296	1.69063	0.00233403	0.020374	0.0159033	2269	tags=26%, list=11%, signal=23%	8477/9535/3815/3055/5341/3059/1436/64098/221981/26228/397/10788/4908/26499/7226/55971/8829/29984/221692/5898/2885/1020/29085/4627/90952/5911/998
GO:0050857	positive regulation of antigen receptor-mediated signaling pathway	23	0.711294	1.84829	0.00233647	0.020374	0.0159033	2298	tags=52%, list=11%, signal=46%	1236/50852/3932/5788/26228/3783/150372/100/9840/10666/84433/6188
GO:0034104	negative regulation of tissue remodeling	22	0.6998	1.81885	0.00234491	0.0204194	0.0159387	2121	tags=45%, list=11%, signal=41%	26585/4982/338773/952/3569/7107/3635/84959/1445/183
GO:0032490	detection of molecule of bacterial origin	11	0.819218	1.82817	0.00236464	0.0205629	0.0160507	2338	tags=73%, list=12%, signal=64%	54209/23643/7097/64127/7096/3929/1755/10333
GO:0042733	embryonic digit morphogenesis	61	-0.49643	-1.70175	0.0023686	0.0205691	0.0160555	4617	tags=51%, list=23%, signal=39%	1387/80856/26005/64327/55764/84314/54903/65250/4041/221322/4089/7291/9464/26146/1889/9742/2768/1499/657/2736/4487/51057/7289/79583/27152/652/4038/7704/6299/9241/130497
GO:0060502	epithelial cell proliferation involved in lung morphogenesis	10	-0.784477	-1.77937	0.00241947	0.020982	0.0163778	533	tags=40%, list=3%, signal=39%	4781/652/6662/7472
GO:0000381	regulation of alternative mRNA splicing, via spliceosome	69	-0.473295	-1.65343	0.00242611	0.0210108	0.0164003	5521	tags=57%, list=27%, signal=41%	84991/54033/4154/10659/6434/22827/5936/3178/55796/91746/10929/10921/55234/9904/83989/10657/9733/6430/6429/3192/7536/60677/54715/56853/58517/6426/29890/23543/8241/2332/10521/10284/10150/3550/8087/10181/1655/84081/4857
GO:0045176	apical protein localization	14	-0.728051	-1.77312	0.00246581	0.0213201	0.0166417	1493	tags=43%, list=7%, signal=40%	57619/9231/83700/357/4118/57216
GO:0002576	platelet degranulation	123	0.472652	1.6344	0.00246857	0.0213201	0.0166417	1827	tags=24%, list=9%, signal=22%	5473/2207/3699/5341/2162/5552/6850/22915/7450/5265/1521/948/51571/3082/5196/4067/1/2/5054/5874/2157/7057/83706/6414/2621/10184/2335/7873/3700/7277
GO:0042093	T-helper cell differentiation	57	0.571936	1.75056	0.00248883	0.0214657	0.0167554	3389	tags=42%, list=17%, signal=35%	1880/6363/942/3606/3569/4063/114836/7292/114548/5734/10538/3594/64218/941/10892/3718/3662/8809/51176/84807/9655/5971/4602/30009
GO:0050807	regulation of synapse organization	216	-0.347891	-1.41838	0.00250824	0.0215352	0.0168097	2903	tags=28%, list=14%, signal=24%	4076/85358/576/55752/1981/23394/1639/55209/9912/5913/5048/54583/4897/1627/7074/29882/7804/8536/22859/6405/64284/26115/5621/79414/4776/158866/8321/8326/55607/22883/9231/9423/5789/1605/80823/57463/5764/147381/145581/1946/84628/577/26050/120892/2534/9762/22871/347730/347902/2045/25/7162/2823/54674/4915/4038/57633/64084/83992/869/5649
GO:0002313	mature B cell differentiation involved in immune response	21	0.714426	1.81517	0.00251739	0.0215352	0.0168097	837	tags=29%, list=4%, signal=27%	5450/1880/2213/55619/3569/5336
GO:0043254	regulation of protein-containing complex assembly	424	0.358808	1.41501	0.00251766	0.0215352	0.0168097	2813	tags=21%, list=14%, signal=18%	4312/10563/11075/1236/9535/3055/11151/3936/5341/6356/3059/6366/93663/6850/3071/822/64581/115362/637/948/10602/26999/8631/197358/51571/10094/23406/147138/85477/10788/2764/205251/29108/8115/9978/81553/1978/10095/5216/54751/55971/90427/5734/25802/6119/5217/64805/7408/7454/10344/1366/10093/143098/50807/7124/258010/10113/10096/6622/2885/81873/830/55355/10109/51128/3925/90952/8195/10552/998/6188/10333/…
GO:0045995	regulation of embryonic development	126	-0.406938	-1.54887	0.00252265	0.0215352	0.0168097	4027	tags=37%, list=20%, signal=29%	9904/28514/54903/23332/65125/54361/989/388585/8324/9334/10427/4780/2624/26146/23432/25836/1856/1855/5048/27330/154796/57822/23236/1499/7182/2260/657/2625/3280/3479/5598/8321/203447/2535/51057/7289/1605/6422/367/3908/652/9314/57216/7472/130497/9370
GO:0001657	ureteric bud development	98	-0.441681	-1.61436	0.00252588	0.0215352	0.0168097	2413	tags=29%, list=12%, signal=25%	650/1499/2260/2303/2625/3280/4088/79633/1739/8642/2296/847/4092/10252/6422/9353/5087/2138/652/5311/6943/2247/6662/6299/9241/130497/30812/168667
GO:0072163	mesonephric epithelium development	98	-0.441681	-1.61436	0.00252588	0.0215352	0.0168097	2413	tags=29%, list=12%, signal=25%	650/1499/2260/2303/2625/3280/4088/79633/1739/8642/2296/847/4092/10252/6422/9353/5087/2138/652/5311/6943/2247/6662/6299/9241/130497/30812/168667
GO:0072164	mesonephric tubule development	98	-0.441681	-1.61436	0.00252588	0.0215352	0.0168097	2413	tags=29%, list=12%, signal=25%	650/1499/2260/2303/2625/3280/4088/79633/1739/8642/2296/847/4092/10252/6422/9353/5087/2138/652/5311/6943/2247/6662/6299/9241/130497/30812/168667
GO:0097104	postsynaptic membrane assembly	12	-0.754415	-1.78609	0.00252654	0.0215352	0.0168097	3435	tags=58%, list=17%, signal=48%	22829/9863/1000/9379/57502/22871/4038
GO:0002828	regulation of type 2 immune response	31	0.659749	1.80243	0.00252754	0.0215352	0.0168097	1147	tags=35%, list=6%, signal=34%	942/3606/729230/64127/3569/972/6375/7292/9466/114548/3620
GO:0042552	myelination	133	-0.39588	-1.53292	0.00253252	0.0215486	0.0168201	2868	tags=33%, list=14%, signal=29%	207/10939/6647/2064/64398/7248/9514/1499/6497/928/10397/443/8506/5376/152189/1739/81846/26022/11076/163175/256987/118738/56288/6285/1191/6326/4664/9639/1605/27242/57463/5764/83700/6663/58494/1902/4118/287/4915/7851/10810/5354/51090/4653
GO:0050918	positive chemotaxis	56	0.575721	1.75222	0.00255495	0.0217102	0.0169462	1302	tags=30%, list=6%, signal=28%	3576/6352/11151/3627/285/7857/2152/3791/3082/7474/6387/284/4908/4282/9037/8829/5228
GO:0042554	superoxide anion generation	35	0.644236	1.80954	0.00257454	0.0218193	0.0170314	827	tags=26%, list=4%, signal=25%	54/7305/3689/4688/6850/64581/1536/1535/3684
GO:0006882	cellular zinc ion homeostasis	34	0.638655	1.79594	0.00257524	0.0218193	0.0170314	2010	tags=32%, list=10%, signal=29%	6279/6280/3932/55630/4494/4496/64116/4493/4502/645745/4495
GO:0001959	regulation of cytokine-mediated signaling pathway	153	0.451922	1.61061	0.00257815	0.0218193	0.0170314	2667	tags=26%, list=13%, signal=23%	4321/6352/54209/7852/146722/5788/6850/3574/834/3569/5777/7850/972/3557/26228/3091/7474/10019/284/29108/114769/2672/330/81030/3459/84166/7124/1147/2621/10062/8877/9641/22900/5771/837/11240/3665/8970/7444/6868
GO:0002679	respiratory burst involved in defense response	13	0.790983	1.81692	0.00259953	0.021956	0.0171381	1347	tags=54%, list=7%, signal=50%	3055/56833/5294/3929/2896/5293/79415
GO:0008064	regulation of actin polymerization or depolymerization	178	0.434539	1.58237	0.00260124	0.021956	0.0171381	2678	tags=27%, list=13%, signal=24%	1236/9535/3055/11151/5341/6356/3059/6366/93663/3071/822/10602/26999/51571/10094/23406/85477/10788/6387/2764/29108/81553/10095/5216/9037/55971/25802/5217/7408/7454/10344/10093/10096/2885/81873/830/10109/90952/8195/10552/10092/9087/57580/55845/146206/119/5580/442721
GO:0061337	cardiac conduction	140	-0.386534	-1.50584	0.00261318	0.0220273	0.0171938	2375	tags=21%, list=12%, signal=19%	3775/23630/3708/1832/3750/493/3752/53826/4881/482/857/3728/55800/10052/801/10142/4882/3781/4880/7220/6262/3759/6263/481/9254/5348/287/6330/5318/477
GO:1900006	positive regulation of dendrite development	72	-0.469217	-1.6486	0.00269837	0.0227152	0.0177307	4415	tags=42%, list=22%, signal=33%	10458/23011/2043/84298/6453/84079/26039/375/23363/1523/4076/85358/5048/1627/7074/29882/2332/7804/8536/158866/55607/9231/5789/80823/5764/23242/22871/1902/7436/5649
GO:0002430	complement receptor mediated signaling pathway	11	0.815363	1.81957	0.00271495	0.0228243	0.0178159	1750	tags=64%, list=9%, signal=58%	728/719/1378/2357/2359/1240/1380
GO:0060317	cardiac epithelial to mesenchymal transition	31	-0.590988	-1.75083	0.00271972	0.0228341	0.0178235	1517	tags=55%, list=8%, signal=51%	8751/27250/57142/10439/4089/7291/650/4487/7049/90/10252/7042/3037/23493/9241/7472/55273
GO:0003215	cardiac right ventricle morphogenesis	20	-0.659686	-1.76539	0.00274818	0.0230424	0.0179861	3050	tags=50%, list=15%, signal=42%	1482/9464/6659/657/2625/10512/7042/2626/23414/23493
GO:0090193	positive regulation of glomerulus development	11	-0.785482	-1.81336	0.00276787	0.0231153	0.018043	1840	tags=36%, list=9%, signal=33%	80310/8837/9241/9370
GO:0002223	stimulatory C-type lectin receptor signaling pathway	105	0.495137	1.66987	0.00277081	0.0231153	0.018043	3980	tags=37%, list=20%, signal=30%	2207/50856/10462/6850/3385/4067/4893/5698/5336/30835/10213/5699/26253/5719/5685/1147/5696/5683/10892/5688/5691/5686/5720/4584/84433/5689/5580/5682/5062/4588/5971/5568/5058/4586/5716/4583/170482/8915/5714
GO:0090596	sensory organ morphogenesis	262	-0.328114	-1.38855	0.00277132	0.0231153	0.018043	3110	tags=24%, list=15%, signal=21%	10427/613/7291/2200/2624/65979/5396/6647/25836/1856/1855/57728/57822/1499/5950/6497/2260/23513/4646/10210/2625/11078/55000/4040/50937/5797/2736/29/55084/4487/7068/26160/2535/51057/4853/9423/25987/23554/2487/10194/121227/22882/56603/10253/5764/8842/25945/27152/2138/652/6935/357/4915/4211/8412/57216/6662/6299/9241/2254/7472/130497/30812
GO:0055017	cardiac muscle tissue growth	83	-0.44847	-1.60866	0.0027715	0.0231153	0.018043	3425	tags=35%, list=17%, signal=29%	5573/10413/5465/10038/1482/140706/11214/5950/2260/2303/657/196528/60485/2627/3479/2296/7049/221476/7042/57493/2626/23414/23493/4211/2247/9241/2254/65009/7472
GO:0097193	intrinsic apoptotic signaling pathway	275	0.393487	1.50002	0.00278629	0.023208	0.0181154	2298	tags=17%, list=11%, signal=16%	4318/597/3162/6279/6280/3932/5329/8876/5163/51527/2876/637/972/54541/3091/11235/7133/6387/29108/836/30001/6423/4282/6201/90427/10105/1026/9833/3094/51065/84216/7124/56616/4722/51499/50484/90993/55294/51079/9641/10961/11035/10625/7494/5771/837/58515/6188
GO:1901888	regulation of cell junction assembly	189	-0.367143	-1.47613	0.00281708	0.0234337	0.0182915	2627	tags=28%, list=13%, signal=24%	9693/23394/9270/55209/56940/7248/4641/7010/3551/22859/64284/4088/6281/79414/8321/55607/22883/51057/9231/9423/347/5789/9748/857/5583/151306/80823/57463/147381/6422/145581/1946/84628/577/26050/100506658/22871/347730/7082/347902/2045/25/7162/22998/54674/2824/4915/57633/64084/11170/869/4653
GO:0021952	central nervous system projection neuron axonogenesis	26	-0.628029	-1.80247	0.0028301	0.023511	0.0183519	2483	tags=38%, list=12%, signal=34%	5048/91584/23077/2736/25987/4929/9353/4781/2051/9201
GO:1990778	protein localization to cell periphery	330	-0.322733	-1.39846	0.00287507	0.0238376	0.0186068	3011	tags=25%, list=15%, signal=21%	26119/1000/84455/22841/92482/1956/10640/207/9179/2319/9693/9270/57728/88/64398/583/9912/5913/8650/4905/975/63971/25999/23433/23513/2181/23426/29801/8766/7275/5357/493/3551/5174/4040/26060/353116/9341/6281/6844/8825/5621/2770/1739/10266/200894/9581/8642/10133/22883/145567/857/3728/5583/2013/55800/2803/1605/2852/5602/6711/9211/5295/5064/25945/2037/7430/367/91461/6812/285172/10243/57512/10268/481/41…
GO:0034116	positive regulation of heterotypic cell-cell adhesion	16	0.753972	1.80365	0.00287695	0.0238376	0.0186068	3052	tags=56%, list=15%, signal=48%	3932/8631/7070/3553/2651/7124/3586/960/2266
GO:0042509	regulation of tyrosine phosphorylation of STAT protein	78	0.520885	1.68169	0.00288377	0.0238628	0.0186265	1470	tags=19%, list=7%, signal=18%	3815/3606/6352/3059/3952/1436/3569/4067/10019/10464/9244/3600/2322/8784/7124
GO:1904018	positive regulation of vasculature development	183	0.438407	1.59438	0.00289095	0.023891	0.0186485	1372	tags=22%, list=7%, signal=21%	100506013/3162/26585/1215/728/3815/3576/7852/285/1116/3689/6356/719/64094/2152/93649/1512/26051/3791/3687/3082/3091/146850/3553/8038/1536/7474/5054/3579/1524/6423/2246/9037/9734/2896/133/8829/7057/5228/94/694
GO:0048143	astrocyte activation	22	0.694532	1.80516	0.00291034	0.0240198	0.018749	1470	tags=41%, list=7%, signal=38%	728/54209/712/3569/3553/406934/2896/3459/7124
GO:0050732	negative regulation of peptidyl-tyrosine phosphorylation	51	0.586642	1.7588	0.00293644	0.0241795	0.0188737	1462	tags=25%, list=7%, signal=24%	64092/11314/5788/5777/7070/58533/10507/10019/4908/6423/54206/10464/6690
GO:0002724	regulation of T cell cytokine production	32	0.649266	1.79727	0.00293734	0.0241795	0.0188737	1896	tags=34%, list=9%, signal=31%	3606/54440/729230/3569/6375/3553/7133/7292/114548/10892/1178
GO:0010766	negative regulation of sodium ion transport	18	-0.683191	-1.80034	0.00297513	0.0244522	0.0190865	586	tags=22%, list=3%, signal=22%	5270/65267/130497/477
GO:0003230	cardiac atrium development	36	-0.566481	-1.7476	0.00297954	0.0244522	0.0190865	4557	tags=53%, list=23%, signal=41%	6654/6608/3670/7481/659/7468/1482/4194/6659/140706/4853/90/7042/57493/2626/23493/287/9241/7472
GO:0048246	macrophage chemotaxis	39	0.619547	1.76595	0.00298413	0.0244522	0.0190865	1266	tags=26%, list=6%, signal=24%	728/6352/56833/719/1436/51192/26228/4282/1240/7057
GO:0050850	positive regulation of calcium-mediated signaling	41	0.611104	1.77269	0.00298593	0.0244522	0.0190865	1982	tags=37%, list=10%, signal=33%	6351/54209/50852/6850/5026/916/5031/9446/7535/920/3094/7124/100/57158/5024
GO:0046320	regulation of fatty acid oxidation	31	-0.589226	-1.74561	0.00301488	0.0246573	0.0192466	3389	tags=42%, list=17%, signal=35%	1374/5465/7291/5166/207/254013/37/1268/8660/32/3667/6662/33
GO:0003091	renal water homeostasis	37	-0.566396	-1.76151	0.00305724	0.0249714	0.0194918	3851	tags=43%, list=19%, signal=35%	108/115/5573/22841/361/7466/8766/112/196883/359/66002/358/360/231/3037/5577
GO:0006631	fatty acid metabolic process	366	-0.311454	-1.36031	0.00317355	0.0258451	0.0201738	3078	tags=23%, list=15%, signal=20%	54988/7291/5563/9373/5166/5743/207/3990/8824/5446/7376/301/5164/8644/2109/2944/113612/23175/4779/51390/11057/219970/114757/38/10455/254013/1645/9536/2181/22937/22880/6319/5825/3991/376497/1109/283927/27349/284273/4023/58526/56898/37/2946/2052/1646/66002/126129/54704/4056/1268/6720/9104/145482/1066/10613/54898/857/6296/8660/55066/5742/151176/32/5740/8864/79746/22949/5322/7306/5105/11000/5730/8309/…
GO:0060993	kidney morphogenesis	93	-0.429474	-1.56102	0.00317611	0.0258451	0.0201738	3891	tags=35%, list=19%, signal=29%	7481/25937/171023/54361/54806/84445/388585/4089/2719/6659/26249/650/1499/2625/3280/80144/79633/1739/8642/79191/120892/5087/2138/652/5311/6943/2247/57216/6662/6299/9241/130497/30812
GO:0051051	negative regulation of transport	423	0.35632	1.40523	0.00317647	0.0258451	0.0201738	1519	tags=15%, list=8%, signal=14%	4318/3162/10288/150/11151/50852/6781/8673/7097/5350/11314/146722/2213/341/2171/79772/945/116/3952/5552/729230/4856/10859/5021/5997/948/2615/3965/84830/972/91319/10434/9446/57817/3553/7133/3625/8832/284/5167/292/285381/845/3598/3624/25953/150684/9734/8997/5734/10105/3418/6236/64805/7057/79651/3589/4828/7293/28984/6690/7124/100/258010
GO:0010737	protein kinase A signaling	38	-0.540687	-1.69127	0.00319477	0.0259606	0.0202639	616	tags=18%, list=3%, signal=18%	84221/7430/120892/9590/10268/5577/9370
GO:0043491	protein kinase B signaling	245	0.399192	1.49964	0.00323245	0.026233	0.0204766	1773	tags=21%, list=9%, signal=19%	1236/3815/6363/942/3606/6352/50852/3932/1116/3059/5880/6366/3952/10855/940/2152/118788/2876/5294/55024/8600/7409/3791/84830/409/3082/930/3553/101/642273/10019/284/391/1524/2246/7039/9037/2651/64805/7057/5293/23533/7124/941/708/2621/29851/23551/9365/2885/56005
GO:0051346	negative regulation of hydrolase activity	426	0.352383	1.3923	0.00324175	0.0262748	0.0205092	2227	tags=17%, list=11%, signal=16%	4318/3001/27074/939/6590/6195/3699/1475/58189/399/94274/5350/341/8530/5329/1378/116/3071/10653/25816/51050/5265/2876/5997/409/3082/58529/54843/9232/10507/2/10788/9806/5054/5858/114769/6423/1474/6695/9734/10105/4057/1740/330/7057/2644/90853/3697/6690/79444/7124/161742/89777/51499/404203/2621/51291/221692/2280/6622/56882/3700/51025/261726/1800/5274/7035/5806/10542/183/8195/3933/22900
GO:0000289	nuclear-transcribed mRNA poly(A) tail shortening	33	-0.565721	-1.70166	0.00327062	0.0264748	0.0206653	5539	tags=58%, list=27%, signal=42%	23019/255967/5073/25904/57472/4849/79670/4850/11044/7832/23034/27327/57690/64282/9924/85456/23112/27161/10140
GO:0002716	negative regulation of natural killer cell mediated immunity	17	0.745804	1.80825	0.0032917	0.0266114	0.020772	745	tags=29%, list=4%, signal=28%	10859/3965/10225/409/84868
GO:0010464	regulation of mesenchymal cell proliferation	33	-0.565497	-1.70099	0.00331337	0.0267427	0.0208744	2782	tags=36%, list=14%, signal=31%	5396/1499/2260/657/8660/5764/4781/652/6935/6662/2254/7472
GO:0002726	positive regulation of T cell cytokine production	20	0.71195	1.79102	0.00331747	0.0267427	0.0208744	1627	tags=40%, list=8%, signal=37%	3606/54440/3569/6375/3553/7292/114548/10892
GO:0060413	atrial septum morphogenesis	16	-0.697491	-1.76385	0.00332062	0.0267427	0.0208744	4427	tags=69%, list=22%, signal=54%	6608/3670/659/7468/1482/6659/4853/90/7042/2626/23493
GO:2000027	regulation of animal organ morphogenesis	247	-0.329352	-1.37924	0.00334847	0.0269326	0.0210227	3153	tags=26%, list=16%, signal=22%	9863/4089/10427/2719/7291/9464/55679/4804/22881/81839/1856/1855/57822/650/1499/7074/2260/2303/657/5717/2625/4192/55000/3280/23198/1952/4487/7068/8837/4300/2296/128272/8321/5469/2535/163/54880/90/10512/5764/10252/6422/7042/367/4781/25/2138/652/166336/947/23002/59277/144165/6091/140628/57216/6662/84133/9241/7472/30812/147495/1101
GO:0071900	regulation of protein serine/threonine kinase activity	492	0.35027	1.40421	0.0033566	0.0269488	0.0210353	2338	tags=20%, list=12%, signal=18%	10125/728/54900/3815/6363/150/3627/7852/11314/1164/1436/5788/6850/2357/93649/54757/64127/6283/5997/8792/5294/8600/1033/5777/7070/972/11184/3082/1647/7026/4067/11235/2146/10926/5570/146850/3553/7474/26191/101/10019/29108/4908/8115/57214/836/1326/6423/2246/4282/1848/1029/7039/1844/4057/1026/136/29950/7867/92002/1846/641/7057/23533/983/2322/28984/79444/7124/28956/161742/54923/11072/7334/10636/1445/2…
GO:0009070	serine family amino acid biosynthetic process	16	-0.696711	-1.76188	0.00335901	0.0269488	0.0210353	2740	tags=56%, list=14%, signal=49%	4522/5723/10955/22929/256987/63826/875/26227/29968
GO:0034308	primary alcohol metabolic process	88	-0.437661	-1.58351	0.00343859	0.0275523	0.0215064	2445	tags=28%, list=12%, signal=25%	8228/650/8854/5950/222236/1645/6817/3991/1109/9563/3479/5959/1646/54884/284161/6799/27233/126/27122/125/216/231/217/224/147015
GO:0008154	actin polymerization or depolymerization	208	0.404297	1.50314	0.0034469	0.0275606	0.0215129	2678	tags=26%, list=13%, signal=23%	1236/9535/3055/11151/199/5341/6356/3059/6366/93663/3071/822/10602/26999/51571/10094/23406/9050/85477/10788/6387/2764/29108/81553/10095/5216/9037/55971/51734/25802/5217/7408/7454/10344/10093/10096/10487/2885/81873/830/10109/51738/7456/90952/8195/10552/10092/9087/57580/55845/146206/119/5580/442721
GO:0150078	positive regulation of neuroinflammatory response	13	0.781401	1.79491	0.00344835	0.0275606	0.0215129	1486	tags=69%, list=7%, signal=64%	3606/54209/1075/3569/26228/3553/406934/7124/4317
GO:1903305	regulation of regulated secretory pathway	157	0.424137	1.51674	0.00345557	0.0275835	0.0215307	4132	tags=35%, list=20%, signal=28%	3162/2207/150/8673/3689/11314/2213/5880/729230/6850/30817/3965/2268/5724/4067/8832/3684/3598/6857/136/5217/57102/91683/8912/84106/321/1020/10675/6861/9498/83849/6860/84258/4878/5908/148281/5873/57126/10755/23557/57586/2242/2294/6804/5582/594855/192683/8938/6813/107/255057/8448/8372/640/90019
GO:0090383	phagosome acidification	28	0.65782	1.77153	0.00347208	0.0276625	0.0215924	1145	tags=32%, list=6%, signal=30%	56833/23682/533/245972/526/10312/9550/55647/9296
GO:0098543	detection of other organism	18	0.732318	1.79562	0.00347704	0.0276625	0.0215924	2338	tags=50%, list=12%, signal=44%	7097/912/64127/64581/7096/58484/114770/1755/10333
GO:2001235	positive regulation of apoptotic signaling pathway	168	0.427836	1.54567	0.0034786	0.0276625	0.0215924	1303	tags=13%, list=6%, signal=12%	4318/3002/6279/6280/1075/3932/5329/5788/1512/637/3965/8743/467/3625/29108/3624/6201/90427/5499/10105/7057/51330
GO:0032816	positive regulation of natural killer cell activation	20	0.710114	1.78641	0.00348936	0.0277132	0.021632	1607	tags=30%, list=8%, signal=28%	10125/7305/3606/3600/9760/2621
GO:0050848	regulation of calcium-mediated signaling	95	0.495638	1.64398	0.00352315	0.0279465	0.0218141	2101	tags=29%, list=10%, signal=27%	6351/54209/50852/5341/5350/374403/6850/10231/5026/2274/916/5031/58529/9446/7535/845/1240/920/84174/3094/7124/100/51778/2280/4644/57158/5024/2633
GO:0046323	glucose import	69	-0.462144	-1.61447	0.00355301	0.028148	0.0219714	4081	tags=36%, list=20%, signal=29%	79602/6814/5584/286753/10580/6506/2719/4780/207/7248/23433/26060/3479/28999/5781/81031/2887/8660/151176/9481/5295/100506658/3667/55600/9370
GO:0006953	acute-phase response	42	0.605092	1.77047	0.00357693	0.028302	0.0220916	3233	tags=43%, list=16%, signal=36%	9332/5265/3569/8792/8600/57817/3553/3929/2157/7124/2335/3700/197/130120/2147/1910/2056/5359
GO:0032817	regulation of natural killer cell proliferation	10	0.803135	1.73901	0.0036261	0.0286167	0.0223372	1387	tags=40%, list=7%, signal=37%	3606/3952/26191/3600
GO:0051132	NK T cell activation	11	0.8063	1.79934	0.0036261	0.0286167	0.0223372	1591	tags=45%, list=8%, signal=42%	3606/11314/64926/3600/2000
GO:0002507	tolerance induction	26	0.663627	1.76395	0.00363027	0.0286167	0.0223372	4153	tags=58%, list=21%, signal=46%	10288/3559/916/3965/4067/84868/3620/29851/1178/326/5133/2302/3135/640/3106
GO:0035313	wound healing, spreading of epidermal cells	16	0.747966	1.78928	0.00365389	0.028743	0.0224358	2	tags=6%, list=0%, signal=6%	4321
GO:1905606	regulation of presynapse assembly	33	-0.563238	-1.69419	0.00365539	0.028743	0.0224358	1537	tags=30%, list=8%, signal=28%	79414/8321/5789/147381/145581/84628/26050/22871/347730/869
GO:0019835	cytolysis	28	0.650667	1.75227	0.00367048	0.0288253	0.0225001	1075	tags=36%, list=5%, signal=34%	3001/3002/4069/2999/5551/4277/3929/3004/23531/140823
GO:0031056	regulation of histone modification	143	-0.385661	-1.50567	0.00367945	0.0288253	0.0225001	5355	tags=50%, list=27%, signal=37%	26155/6418/26036/672/84656/55677/56848/26097/10856/54904/9252/23476/23411/23558/4302/5927/80854/2648/6830/55818/55011/93624/4000/3670/221477/9320/5595/11091/5587/9810/9733/10664/55170/1789/57343/51366/22938/817/4089/122953/7291/29117/4297/23741/2624/5252/25836/55209/1499/6497/10782/546/9646/2625/2332/54623/11143/1487/8473/4204/6720/22976/54880/56254/8726/65018/80312/55904/604/120892/4674/5081
GO:0018022	peptidyl-lysine methylation	128	-0.401735	-1.54286	0.00367954	0.0288253	0.0225001	5234	tags=45%, list=26%, signal=33%	54904/79091/79813/23476/54093/23411/134145/4302/2145/80854/6830/55818/55011/4000/9070/9739/11091/58508/29072/387893/6018/55170/1789/57343/7468/30827/22938/80335/25895/5926/4089/4297/11107/51111/5252/4221/79447/55209/196483/5929/1499/10782/254013/546/9646/2625/8473/7403/55870/4204/22976/54880/8726/2122/55904/79918/7552
GO:0009168	purine ribonucleoside monophosphate biosynthetic process	20	0.707641	1.78018	0.00369664	0.0289134	0.0225688	2663	tags=45%, list=13%, signal=39%	270/272/158/100/132/3251/3614/318/353
GO:0098877	neurotransmitter receptor transport to plasma membrane	16	-0.693774	-1.75445	0.00370451	0.0289134	0.0225688	2491	tags=62%, list=12%, signal=55%	56850/160622/55737/9912/23513/23426/8766/22883/5602/27065
GO:0098969	neurotransmitter receptor transport to postsynaptic membrane	16	-0.693774	-1.75445	0.00370451	0.0289134	0.0225688	2491	tags=62%, list=12%, signal=55%	56850/160622/55737/9912/23513/23426/8766/22883/5602/27065
GO:0001562	response to protozoan	22	0.685285	1.78112	0.00371023	0.0289224	0.0225758	3576	tags=50%, list=18%, signal=41%	3394/64581/5196/6556/10538/4615/3586/3662/283234/10077/2634
GO:0072234	metanephric nephron tubule development	19	-0.663015	-1.74579	0.00373728	0.0290974	0.0227124	3803	tags=53%, list=19%, signal=43%	25937/10413/388585/38/3280/79633/5311/6662/130497/30812
GO:0045216	cell-cell junction organization	201	-0.353953	-1.43467	0.00378585	0.029373	0.0229276	2415	tags=22%, list=12%, signal=20%	8650/1499/4641/8502/928/1012/1948/1832/8506/3551/83660/11228/324/4088/9253/1739/283/10266/2150/8642/79983/1495/9231/857/3728/4092/5583/56288/10052/151306/83700/7042/25945/57502/57493/100506658/7082/5010/51599/287/144100/57863/5318/253559/28513
GO:1902275	regulation of chromatin organization	189	-0.36353	-1.4616	0.00378585	0.029373	0.0229276	4991	tags=40%, list=25%, signal=30%	23411/23558/4302/5253/5927/80854/2648/6830/55818/55011/93624/4000/3670/221477/9320/5595/79829/9739/54454/11091/5587/6886/9810/9733/10664/55170/1789/57343/8971/51366/3192/22938/817/4089/122953/7291/29117/4297/55729/23741/2624/5252/25836/55209/1499/6497/10782/546/9646/2625/2332/54623/22880/11143/1487/7175/8473/4204/6749/4300/3005/6720/22976/54880/56254/54737/8726/65018/80312/55904/8318/604/120892/4…
GO:0099072	regulation of postsynaptic membrane neurotransmitter receptor levels	65	-0.473523	-1.65508	0.00378662	0.029373	0.0229276	2640	tags=31%, list=13%, signal=27%	2319/84896/9912/8650/64854/1948/23513/23426/8766/1741/1739/126129/22883/163/1605/5602/9211/10243/23732/27065
GO:0060706	cell differentiation involved in embryonic placenta development	26	0.66084	1.75654	0.0038301	0.0296526	0.0231458	1116	tags=23%, list=6%, signal=22%	8320/639/10653/7026/6768/79733
GO:0045861	negative regulation of proteolysis	324	0.360978	1.39888	0.00383205	0.0296526	0.0231458	3029	tags=22%, list=15%, signal=19%	4318/27074/939/6590/6195/3699/1475/58189/8530/5329/1378/10653/25816/51050/5265/2876/7850/91319/409/3082/9232/2/9806/5054/1942/5858/114769/6423/1474/6695/6201/4057/330/7057/1522/3697/6690/79444/7124/258010/89777/51499/404203/2621/6622/1020/3700/1800/3586/5274/7035/10542/183/3933/22900/960/135228/197/5973/27248/79094/2147/8740/5062/51176/5271/140686/128822/7422/23145/10755
GO:0050862	positive regulation of T cell receptor signaling pathway	15	0.761573	1.80207	0.00383732	0.0296572	0.0231494	2298	tags=60%, list=11%, signal=53%	1236/50852/3932/3783/100/9840/10666/84433/6188
GO:2000826	regulation of heart morphogenesis	39	-0.557213	-1.74513	0.00385819	0.0297821	0.0232469	3895	tags=51%, list=19%, signal=41%	54903/7481/659/4089/7291/9464/650/1499/2303/3280/2296/90/10512/7042/2138/652/6091/140628/6662/9241
GO:0034968	histone lysine methylation	114	-0.39963	-1.49523	0.00386553	0.0297838	0.0232482	5234	tags=45%, list=26%, signal=33%	54904/79813/23476/23411/4302/2145/80854/6830/55818/55011/4000/9070/9739/11091/58508/29072/387893/6018/55170/1789/57343/7468/30827/22938/80335/5926/4089/4297/11107/51111/5252/4221/79447/55209/5929/1499/10782/546/9646/2625/8473/7403/55870/4204/22976/54880/8726/2122/55904/79918/7552
GO:0070233	negative regulation of T cell apoptotic process	19	0.715764	1.80008	0.00386784	0.0297838	0.0232482	1821	tags=58%, list=9%, signal=53%	939/3575/6352/81704/3091/5588/1942/3620/57864/100/3718
GO:0001895	retina homeostasis	68	0.532742	1.68197	0.00387789	0.0298248	0.0232802	2329	tags=16%, list=12%, signal=14%	3512/3514/4069/128338/4057/6513/282809/8195/1001/3933/124220
GO:0033630	positive regulation of cell adhesion mediated by integrin	21	0.698171	1.77387	0.00388941	0.0298454	0.0232963	1258	tags=48%, list=6%, signal=45%	10563/6352/6366/6850/3071/916/5777/8631/6423/64805
GO:0070670	response to interleukin-4	34	0.629724	1.77082	0.00389	0.0298454	0.0232963	2248	tags=32%, list=11%, signal=29%	11151/6356/146722/4360/3561/81501/6375/4783/3718/7494/5771
GO:0001787	natural killer cell proliferation	11	0.803281	1.7926	0.00390773	0.0299451	0.0233741	1591	tags=45%, list=8%, signal=42%	3606/3952/26191/3600/2000
GO:0010970	transport along microtubule	155	-0.377471	-1.47959	0.00392649	0.0300205	0.023433	4976	tags=47%, list=25%, signal=36%	6683/25893/1780/166379/10749/3842/23095/4976/8100/11020/1778/22906/22858/23011/55764/57560/7314/9321/3798/26985/255758/140735/23299/5108/4133/7345/10947/25777/351/3192/3916/6421/167691/55330/92104/26146/28981/6647/9638/9742/2319/57728/5048/667/118426/63971/89891/8546/9371/7275/5813/3797/55112/3315/80173/23291/150737/11127/57539/79989/4131/26160/23059/79659/55081/64792/83657/3800/4137/66000/57584/…
GO:0097105	presynaptic membrane assembly	10	-0.77115	-1.74914	0.00392919	0.0300205	0.023433	1075	tags=50%, list=5%, signal=47%	22829/5789/57502/22871/4038
GO:0051896	regulation of protein kinase B signaling	220	0.40659	1.51428	0.00393182	0.0300205	0.023433	1773	tags=21%, list=9%, signal=20%	1236/3815/6363/942/3606/50852/3932/1116/3059/5880/6366/3952/10855/940/2152/118788/2876/5294/55024/8600/7409/409/3082/930/101/642273/10019/284/391/1524/2246/7039/9037/2651/64805/7057/5293/23533/7124/941/708/2621/29851/23551/9365/2885/56005
GO:0007260	tyrosine phosphorylation of STAT protein	80	0.504567	1.63517	0.00395321	0.0301474	0.023532	1470	tags=19%, list=7%, signal=17%	3815/3606/6352/3059/3952/1436/3569/4067/10019/10464/9244/3600/2322/8784/7124
GO:0007528	neuromuscular junction development	50	-0.510819	-1.67802	0.00399694	0.0304442	0.0237637	2892	tags=40%, list=14%, signal=34%	85358/55906/10939/1855/1639/2064/3913/285489/8495/8496/8326/10497/5764/1287/23024/120892/10243/9254/4038/288
GO:0010759	positive regulation of macrophage chemotaxis	19	0.713752	1.79503	0.00400475	0.030467	0.0237815	1266	tags=32%, list=6%, signal=30%	728/6352/719/1436/1240/7057
GO:0051452	intracellular pH reduction	53	0.554237	1.68282	0.00402151	0.0305402	0.0238386	3077	tags=36%, list=15%, signal=30%	56833/23682/533/245972/526/10312/9550/6556/55647/9296/2896/23312/5538/1203/356/127124/528/8992/23557
GO:0051238	sequestering of metal ion	14	0.750523	1.73811	0.00402404	0.0305402	0.0238386	62	tags=14%, list=0%, signal=14%	6279/6280
GO:0060425	lung morphogenesis	51	-0.514908	-1.70702	0.00403222	0.0305508	0.0238469	1103	tags=24%, list=5%, signal=22%	9231/1605/10253/10252/4781/652/6943/57216/6662/3397/9241/7472
GO:0002534	cytokine production involved in inflammatory response	48	0.579307	1.7338	0.0040351	0.0305508	0.0238469	2759	tags=42%, list=14%, signal=36%	3952/64127/64581/115362/3569/63940/10225/7850/197358/240/29108/3620/7124/4615/81929/23646/112744/10333/2147/27190
GO:0002089	lens morphogenesis in camera-type eye	22	-0.653707	-1.78941	0.00405137	0.0306207	0.0239015	2334	tags=32%, list=12%, signal=28%	1499/6497/25945/652/357/4211/8412
GO:0035265	organ growth	164	-0.362805	-1.43176	0.00405638	0.0306207	0.0239015	2146	tags=25%, list=11%, signal=23%	11214/55841/5950/2260/2303/657/2121/5618/196528/60485/2627/3479/5781/2296/7049/1893/32/10253/221476/7042/57502/3953/57493/367/4880/2261/2626/23414/6532/7059/23493/9254/4921/4211/10516/2247/6662/9241/2254/65009/7472
GO:0046916	cellular transition metal ion homeostasis	107	0.47891	1.62476	0.00406351	0.0306207	0.0239015	1642	tags=21%, list=8%, signal=20%	3162/6279/6280/3932/23627/9429/1318/3091/9550/57817/6556/55630/4494/4496/1317/64116/4057/475/4493/4738/4502/9997/645745
GO:0071868	cellular response to monoamine stimulus	93	-0.423041	-1.53763	0.00406855	0.0306207	0.0239015	2016	tags=17%, list=10%, signal=16%	3357/493/2767/112/54331/3356/2782/5064/2774/120892/6262/25/9630/3397/27065/9370
GO:0071870	cellular response to catecholamine stimulus	93	-0.423041	-1.53763	0.00406855	0.0306207	0.0239015	2016	tags=17%, list=10%, signal=16%	3357/493/2767/112/54331/3356/2782/5064/2774/120892/6262/25/9630/3397/27065/9370
GO:0044154	histone H3-K14 acetylation	14	-0.708518	-1.72555	0.00411078	0.0309018	0.0241209	5337	tags=79%, list=26%, signal=58%	9678/23411/23558/84289/2648/7862/4297/23774/2625/11143/4674
GO:0032147	activation of protein kinase activity	316	0.376625	1.45959	0.00412827	0.0309964	0.0241947	2436	tags=20%, list=12%, signal=18%	26585/728/3815/6363/942/3606/150/6352/7852/1116/11314/3952/5788/6850/3071/2357/64127/8600/972/11184/3082/1647/9966/2258/3553/7474/6556/284/4908/1326/2246/1848/7039/136/7867/10464/79866/7057/983/28984/79444/7124/28956/7334/2621/10892/11331/4616/3643/51738/55890/10961/11035/183/959/22974/29969/5155/10333/152/55437/29775/3690
GO:0086009	membrane repolarization	43	-0.53949	-1.71004	0.00413613	0.0310185	0.024212	2330	tags=30%, list=12%, signal=27%	23630/6640/3752/1739/482/857/10142/3781/3759/481/287/6330/477
GO:0034142	toll-like receptor 4 signaling pathway	34	0.626574	1.76196	0.00414718	0.0310528	0.0242387	3428	tags=47%, list=17%, signal=39%	23643/3689/118788/929/4067/26191/3684/3929/4057/11027/10062/57162/9258/92747/9971/406938
GO:1903978	regulation of microglial cell activation	16	0.743029	1.77747	0.00415052	0.0310528	0.0242387	1904	tags=62%, list=9%, signal=57%	54209/1075/8530/5788/3569/26228/406934/2896/4317/8877
GO:2000288	positive regulation of myoblast proliferation	10	-0.768376	-1.74285	0.0041626	0.0311063	0.0242805	1719	tags=50%, list=9%, signal=46%	2627/378938/84466/5081/4212
GO:0021955	central nervous system neuron axonogenesis	36	-0.554865	-1.71176	0.00428967	0.032018	0.0249922	4918	tags=50%, list=24%, signal=38%	79600/2049/3320/9331/2043/2909/9334/5048/91584/23077/2736/25987/4929/3326/9353/4781/2051/9201
GO:0048535	lymph node development	17	0.735715	1.78378	0.00430562	0.0320992	0.0250556	2110	tags=47%, list=10%, signal=42%	3575/8792/10630/124976/4050/3600/9760/11035
GO:0040013	negative regulation of locomotion	304	0.373813	1.43934	0.00435564	0.0324339	0.0253168	2188	tags=24%, list=11%, signal=21%	10563/3162/26585/140/199/6781/56833/285/11314/6366/79772/1803/4856/10653/93649/2841/7070/3486/84830/972/3868/1647/7026/26228/56999/11235/4208/397/7474/10507/6387/5054/7122/5800/9750/9466/54437/1524/6423/4282/63923/9037/5734/3418/7869/5217/8829/393/54567/7057/7454/64218/94/28984/7124/100/161742/10501/6092/23213/10221/57826/131450/1800/57561/4286/1845/257144/51738/5911/58516/1602
GO:0006376	mRNA splice site selection	31	-0.576738	-1.70862	0.0043646	0.0324623	0.025339	3811	tags=48%, list=19%, signal=39%	22889/6430/8175/7536/60677/56853/6426/10291/55692/6433/55015/51747/8996/58155/11168
GO:0043277	apoptotic cell clearance	45	0.582507	1.72117	0.00438492	0.0325752	0.0254271	1809	tags=33%, list=9%, signal=30%	7305/2219/54209/399/146722/5880/729230/948/391/8685/7057/717/2621/10062/7052
GO:0001990	regulation of systemic arterial blood pressure by hormone	40	0.597327	1.71788	0.00441203	0.0327307	0.0255485	2121	tags=30%, list=11%, signal=27%	1359/1511/1215/56670/2028/5021/1535/1522/5972/1636/10699/183
GO:0030832	regulation of actin filament length	179	0.433528	1.5775	0.00441633	0.0327307	0.0255485	2678	tags=27%, list=13%, signal=23%	1236/9535/3055/11151/5341/6356/3059/6366/93663/3071/822/10602/26999/51571/10094/23406/85477/10788/6387/2764/29108/81553/10095/5216/9037/55971/25802/5217/7408/7454/10344/10093/10096/2885/81873/830/10109/90952/8195/10552/10092/9087/57580/55845/146206/119/5580/442721
GO:0016575	histone deacetylation	75	-0.460682	-1.62966	0.00442139	0.0327307	0.0255485	4303	tags=41%, list=21%, signal=33%	4287/221477/79885/5587/10014/9112/55170/6907/91748/55758/817/22933/6421/122953/57504/11107/10432/25836/55809/23410/23309/6497/64426/1487/9643/9759/6720/65018/8864/604/120892
GO:0035767	endothelial cell chemotaxis	28	0.643752	1.73364	0.00446407	0.033008	0.0257649	1266	tags=32%, list=6%, signal=30%	10563/64094/4856/3791/5641/2246/9037/8829/7057
GO:0045637	regulation of myeloid cell differentiation	232	0.399061	1.49525	0.00449139	0.0331712	0.0258923	1768	tags=19%, list=9%, signal=17%	29909/2124/1230/7305/54209/3059/714/3071/10859/81501/8600/972/4830/5196/9935/284266/130733/4067/3091/9770/4208/7107/85477/11006/3635/5588/1441/8111/11025/10398/3624/9636/4057/6688/920/84959/7057/54997/7124/84661/4920/55294/10221
GO:0034134	toll-like receptor 2 signaling pathway	15	0.755647	1.78805	0.0045414	0.0335015	0.0261501	801	tags=33%, list=4%, signal=32%	7097/118788/7096/4067/1535
GO:0007599	hemostasis	328	0.363137	1.40615	0.00459332	0.0338449	0.0264182	2864	tags=24%, list=14%, signal=21%	3043/2207/150/3932/5341/2162/5329/2769/5328/10855/6850/2152/22915/7450/81704/3937/5265/3045/3569/5026/948/5294/5777/7409/84830/409/5196/4067/10544/146850/5588/2/10019/5336/2191/5054/10398/10630/23173/7225/1465/2157/84959/64805/7057/7454/23533/340205/83706/708/2621/725/953/2335/8323/830/5024/7035/4627/170692/3451/959/998/5155/152/3441/3690/9060/79001/5580/6722/3848/2811/2147/1192/5873/8525/2677
GO:0002291	T cell activation via T cell receptor contact with antigen bound to MHC molecule on antigen presenting cell	10	0.797051	1.72584	0.00461181	0.0339416	0.0264937	1236	tags=60%, list=6%, signal=56%	3109/3683/10859/3965/84868/54518
GO:0070278	extracellular matrix constituent secretion	12	0.777465	1.74649	0.00462046	0.0339453	0.0264966	2121	tags=50%, list=11%, signal=45%	84830/7133/55151/28984/90993/183
GO:2001252	positive regulation of chromosome organization	175	-0.356964	-1.41056	0.00462305	0.0339453	0.0264966	5357	tags=43%, list=27%, signal=32%	55719/26097/10856/54904/51433/9252/3178/23476/170506/23411/5073/23558/2648/55011/93624/10576/8452/4000/3670/3181/221477/5595/11091/5587/11284/6886/9810/4361/9733/1789/4926/57343/29945/3192/22938/5514/4216/4089/3184/6421/122953/29117/4297/55729/5252/25836/10111/1499/546/65057/9646/2625/5885/2332/54623/22880/11143/1487/7175/7013/8473/4204/79618/6720/22976/56254/54737/8726/65018/80312/55904/604/1208…
GO:0061082	myeloid leukocyte cytokine production	29	0.639281	1.72233	0.00464588	0.0340734	0.0265965	1018	tags=28%, list=5%, signal=26%	3162/2207/3815/10859/948/972/7474/4282
GO:0015851	nucleobase transport	10	0.796002	1.72357	0.00468222	0.0343001	0.0267735	888	tags=30%, list=4%, signal=29%	366/64078/292
GO:0002827	positive regulation of T-helper 1 type immune response	20	0.697773	1.75536	0.00473305	0.0346324	0.0270328	1473	tags=45%, list=7%, signal=42%	6363/3606/729230/6375/3553/6556/9466/3594/941
GO:0060419	heart growth	91	-0.423266	-1.53046	0.00473902	0.0346359	0.0270356	3425	tags=33%, list=17%, signal=27%	5573/10413/5465/10038/1482/140706/11214/5950/2260/2303/657/196528/60485/2627/3479/2296/7049/32/221476/7042/57493/2626/23414/23493/4211/2247/9241/2254/65009/7472
GO:0045721	negative regulation of gluconeogenesis	18	-0.665662	-1.75414	0.00474515	0.0346407	0.0270394	3362	tags=44%, list=17%, signal=37%	1196/10296/1407/140710/114899/151176/3953/9370
GO:0070254	mucus secretion	11	0.797666	1.78007	0.00475263	0.0346553	0.0270507	1867	tags=45%, list=9%, signal=41%	8673/54843/1535/100/9474
GO:1902224	ketone body metabolic process	12	-0.733762	-1.73719	0.0047726	0.0347608	0.0271331	2351	tags=42%, list=12%, signal=37%	38/56898/79611/7306/54511
GO:2001267	regulation of cysteine-type endopeptidase activity involved in apoptotic signaling pathway	17	0.733858	1.77928	0.00479568	0.0348887	0.0272329	488	tags=18%, list=2%, signal=17%	4318/5329/3965
GO:0003231	cardiac ventricle development	129	-0.387772	-1.49779	0.00481796	0.0350105	0.027328	3114	tags=34%, list=15%, signal=29%	4089/1482/9464/4194/6659/140706/10277/4889/54583/5138/2303/1832/657/2625/4633/3280/60485/79810/4052/2296/3398/8321/5469/2535/163/7049/4092/90/10512/7042/9353/57493/2626/23414/6262/8543/652/23493/6091/57216/6299/4846/9241/5318
GO:0007422	peripheral nervous system development	74	-0.455242	-1.60604	0.00484004	0.0351306	0.0274217	3115	tags=36%, list=15%, signal=31%	22933/9464/207/576/6647/2064/64398/3913/6497/10397/8506/91584/5376/163175/56288/4664/9639/1605/6663/2115/2065/3908/2676/4915/224/30812/4653
GO:0042832	defense response to protozoan	21	0.690414	1.75416	0.00485313	0.0351543	0.0274403	3576	tags=52%, list=18%, signal=43%	3394/64581/5196/6556/10538/4615/3586/3662/283234/10077/2634
GO:0072010	glomerular epithelium development	23	-0.632064	-1.75788	0.00485778	0.0351543	0.0274403	1331	tags=43%, list=7%, signal=41%	3913/2303/28999/2296/4853/8842/652/947/5420/9370
GO:1903975	regulation of glial cell migration	16	0.738559	1.76678	0.00485999	0.0351543	0.0274403	1258	tags=44%, list=6%, signal=41%	1880/54209/729230/26228/1524/3418/64805
GO:0060043	regulation of cardiac muscle cell proliferation	43	-0.533653	-1.69154	0.00488234	0.0352756	0.027535	2302	tags=30%, list=11%, signal=27%	5950/2260/657/60485/2627/7049/23414/23493/4211/2247/9241/2254/7472
GO:0030858	positive regulation of epithelial cell differentiation	63	-0.469985	-1.63445	0.00492244	0.0355247	0.0277294	1414	tags=21%, list=7%, signal=19%	7716/2296/5469/84913/5583/10626/6424/8842/652/2247/6662/55273/9370
GO:0010765	positive regulation of sodium ion transport	34	-0.561182	-1.6973	0.00499891	0.0360355	0.0281281	1217	tags=47%, list=6%, signal=44%	11261/65125/375/1482/23171/154043/207/482/55800/481/1272/5348/6330/288/65267/5318
GO:0002864	regulation of acute inflammatory response to antigenic stimulus	14	0.741885	1.71811	0.00502113	0.0361544	0.0282209	852	tags=43%, list=4%, signal=41%	2207/1236/2213/695/116/26279
GO:0030149	sphingolipid catabolic process	28	0.639647	1.72259	0.00505927	0.0363876	0.0284029	4220	tags=61%, list=21%, signal=48%	5168/4758/3074/5538/8877/2760/427/8879/55512/2717/27293/2581/5580/4668/339221/57733/125981
GO:2001056	positive regulation of cysteine-type endopeptidase activity	142	0.430739	1.511	0.00509435	0.0365983	0.0285674	2403	tags=23%, list=12%, signal=20%	6279/6280/3932/9447/6850/2152/64581/834/1512/637/26999/3965/8743/9966/58484/1509/5641/29108/114548/3336/51065/7124/56616/10892/6622/51079/91662/22900/6188/6582/26355/356
GO:0031529	ruffle organization	54	0.545943	1.66142	0.00511793	0.0367028	0.028649	1258	tags=22%, list=6%, signal=21%	29887/1236/199/5341/6366/1436/26228/10312/391/5216/5217/64805
GO:0014002	astrocyte development	40	0.591054	1.69984	0.00512052	0.0367028	0.028649	1724	tags=32%, list=9%, signal=30%	6279/6280/728/54209/712/3569/3553/10100/406934/2896/3459/7124/4920
GO:0007020	microtubule nucleation	27	-0.595684	-1.71662	0.00514148	0.0368038	0.0287278	5377	tags=67%, list=27%, signal=49%	55835/54820/23122/55125/85378/7283/10426/23332/1639/2801/57606/4204/9793/27229/11076/114791/10142/27175
GO:0098815	modulation of excitatory postsynaptic potential	43	-0.529153	-1.67727	0.00514625	0.0368038	0.0287278	591	tags=28%, list=3%, signal=27%	351/84866/85358/56853/1855/57502/120892/22871/66000/152404/869/5649
GO:0070486	leukocyte aggregation	14	0.740982	1.71602	0.00516357	0.036886	0.0287919	798	tags=50%, list=4%, signal=48%	6279/6280/5880/6793/3553/7535/10507
GO:0099174	regulation of presynapse organization	34	-0.559087	-1.69096	0.00517278	0.0369101	0.0288107	1537	tags=29%, list=8%, signal=27%	79414/8321/5789/147381/145581/84628/26050/22871/347730/869
GO:0062197	cellular response to chemical stress	336	0.359428	1.39717	0.00523458	0.0373089	0.0291221	2616	tags=22%, list=13%, signal=19%	4318/3162/2706/199/5603/8807/4689/4688/80303/695/92241/8876/5163/51527/3569/2876/948/3082/240/3091/11235/2146/2983/1536/1535/5074/51314/406/836/30001/493869/7226/54206/7225/140823/10105/9833/6513/5111/4638/983/6505/7124/56616/1147/2882/5831/6622/55294/9474/1800/8877/890/3586/51526/2643/51022/2113/11035/50507/51389/80131/4358/55512/6188/10333/8013/140711/328/4482/7168/318/7444/5580
GO:0014044	Schwann cell development	30	-0.603671	-1.77229	0.00526022	0.0374425	0.0292263	3449	tags=50%, list=17%, signal=42%	9968/22933/207/6647/64398/3913/6497/10397/8506/163175/56288/9639/1605/4915/4653
GO:0001768	establishment of T cell polarity	12	0.773187	1.73688	0.00526516	0.0374425	0.0292263	885	tags=58%, list=4%, signal=56%	1236/6363/6366/56253/81704/1794/9750
GO:0051091	positive regulation of DNA-binding transcription factor activity	259	0.375829	1.424	0.00527386	0.0374622	0.0292417	2658	tags=22%, list=13%, signal=20%	6279/26585/6280/3815/3606/7097/3689/3059/8807/695/9447/93649/64127/6283/3569/8792/948/8600/3965/58484/3553/7474/5588/101/29108/114769/1524/8896/114548/150372/4057/28984/7124/1147/4615/7334/10892/11331/4825/8877/3586/205860/11035/10542/183/51389/84433/959/4869/6188/10333/8809/7037/10987/7188/6722/8061/57121
GO:0034162	toll-like receptor 9 signaling pathway	25	0.660685	1.74374	0.0052955	0.0375737	0.0293287	1541	tags=36%, list=8%, signal=33%	51311/118788/51284/115352/84868/26191/51135/23547/4615
GO:0061756	leukocyte adhesion to vascular endothelial cell	43	0.577292	1.69446	0.00532261	0.0377237	0.0294458	1571	tags=37%, list=8%, signal=34%	7412/3689/6366/3952/729230/3676/3569/3695/5724/240/6387/1524/6404/64116/7124/2650
GO:0051271	negative regulation of cellular component movement	307	0.363342	1.40024	0.00533789	0.0377897	0.0294973	2020	tags=21%, list=10%, signal=20%	10563/3162/26585/140/199/6781/56833/285/11314/6366/79772/1803/4856/10653/93649/2841/7070/3486/84830/972/3868/1647/7026/26228/56999/11235/4208/397/7474/10507/6387/5054/7122/5800/9750/9466/54437/1524/6423/4282/63923/9037/5734/3418/7869/5217/8829/393/54567/7057/7454/64218/94/28984/7124/100/161742/10501/23213/10221/57826/131450/1800/4286/1845/257144
GO:0060219	camera-type eye photoreceptor cell differentiation	26	-0.604041	-1.73363	0.005356	0.0378755	0.0295643	2086	tags=27%, list=10%, signal=24%	10210/7068/5764/8842/4915/6662/30812
GO:1905214	regulation of RNA binding	11	-0.764057	-1.76389	0.00540746	0.0381919	0.0298113	2991	tags=45%, list=15%, signal=39%	55323/1981/8663/2332/64710
GO:0042088	T-helper 1 type immune response	42	0.593358	1.73613	0.00541283	0.0381919	0.0298113	2944	tags=45%, list=15%, signal=39%	6363/3606/8807/729230/6375/3553/84868/6556/7292/9466/3594/64218/10148/941/3718/10068/8809/51176/9655
GO:0050728	negative regulation of inflammatory response	137	0.443401	1.5572	0.00542433	0.0382304	0.0298413	3503	tags=38%, list=17%, signal=32%	54/56833/58189/2213/8530/116/5788/4856/79626/3559/2876/313/7850/197358/3082/240/89790/7133/29108/114548/5734/7130/406934/2896/100/284207/10062/131450/91662/3586/53833/51738/2113/5771/27293/5580/3848/5682/2147/9258/9655/64838/2358/5925/348/9971/11221/2294/406938/8993/134/90268
GO:0045851	pH reduction	56	0.546384	1.66293	0.00544634	0.0383428	0.029929	3077	tags=34%, list=15%, signal=29%	56833/23682/533/245972/526/10312/9550/6556/55647/9296/2896/23312/5538/1203/356/127124/528/8992/23557
GO:0003179	heart valve morphogenesis	51	-0.504861	-1.67372	0.00547834	0.0384944	0.0300474	3820	tags=49%, list=19%, signal=40%	4091/659/4772/9475/2006/10439/4089/7291/4194/6659/650/657/2625/8642/4853/90/7042/9353/2626/652/23493/6091/140628/6662/4846
GO:2001204	regulation of osteoclast development	12	0.771376	1.73282	0.00548006	0.0384944	0.0300474	1759	tags=58%, list=9%, signal=53%	7305/10859/8600/284266/8111/4057/55294
GO:0001767	establishment of lymphocyte polarity	13	0.765394	1.75814	0.00550907	0.0386552	0.030173	885	tags=54%, list=4%, signal=52%	1236/6363/6366/56253/81704/1794/9750
GO:0030323	respiratory tube development	177	-0.361421	-1.43727	0.00561232	0.039336	0.0307044	2334	tags=23%, list=12%, signal=20%	1499/8854/5950/8546/2260/657/3280/60485/2627/2736/1717/4054/8817/7068/6720/342371/9231/7289/5251/1605/10253/5764/10252/3488/57493/4781/91461/23414/9719/652/538/6943/2247/57216/6662/4846/3397/9241/2254/7472
GO:0042492	gamma-delta T cell differentiation	12	0.770174	1.73012	0.00562333	0.0393696	0.0307305	1049	tags=42%, list=5%, signal=40%	5788/6850/3071/2841/3714
GO:0043401	steroid hormone mediated signaling pathway	132	-0.384618	-1.48611	0.0056367	0.0394195	0.0307695	3945	tags=32%, list=20%, signal=26%	2908/8312/9611/27086/7181/200845/51366/79876/10413/5465/6257/6294/8284/9667/161582/5241/55809/56937/79447/11057/11214/23543/1407/55128/153222/55885/57658/10521/55325/10424/3275/5469/1655/2852/6422/367/1408/652/6258/6943/4306/57678
GO:1903540	establishment of protein localization to postsynaptic membrane	17	-0.703411	-1.80285	0.00567665	0.039655	0.0309533	2491	tags=59%, list=12%, signal=52%	160622/55737/9912/5913/23513/23426/8766/22883/5602/27065
GO:2000249	regulation of actin cytoskeleton reorganization	39	0.604845	1.72405	0.00573553	0.0400221	0.0312399	2868	tags=46%, list=14%, signal=40%	9535/3055/3059/1436/26228/397/10788/4908/7226/55971/8829/29984/1020/29085/90952/998/10850/27
GO:0006066	alcohol metabolic process	364	-0.295742	-1.29239	0.00579002	0.0403578	0.0315019	3365	tags=25%, list=17%, signal=21%	1119/56623/351/2712/27163/339761/3837/170685/26119/5563/9677/3632/3990/6647/8644/4779/2222/51447/117283/10654/8228/650/23236/8854/5950/222236/1645/2260/22937/51302/9807/6319/6817/3991/1109/113026/27124/117/8720/9563/1718/37/3479/114876/1717/4204/5959/1646/55304/4047/54884/4952/6720/1066/10613/847/64788/801/284161/256356/6799/32/2852/23007/6667/51474/27233/6652/126/27122/51196/3628/3953/7108/5105/…
GO:0044065	regulation of respiratory system process	16	-0.677872	-1.71424	0.00582533	0.0405592	0.0316591	1526	tags=31%, list=8%, signal=29%	4204/79068/5090/22871/477
GO:0035722	interleukin-12-mediated signaling pathway	43	0.571776	1.67827	0.00583255	0.0405597	0.0316595	2807	tags=33%, list=14%, signal=28%	3936/6775/4001/3595/9446/1265/4282/3594/5898/3586/998/5908/6888/5062
GO:0046348	amino sugar catabolic process	12	0.769373	1.72831	0.00583823	0.0405597	0.0316595	2998	tags=67%, list=15%, signal=57%	1118/1116/80896/10007/1486/5973/4245/55577
GO:0032799	low-density lipoprotein receptor particle metabolic process	23	-0.622428	-1.73108	0.00585423	0.0406003	0.0316912	1101	tags=22%, list=5%, signal=21%	22937/163/29116/7436/9370
GO:0002675	positive regulation of acute inflammatory response	27	0.656983	1.75592	0.00586334	0.0406003	0.0316912	1470	tags=41%, list=7%, signal=38%	2207/1236/695/3569/8792/5294/8600/3553/101/2867/7124
GO:0060143	positive regulation of syncytium formation by plasma membrane fusion	27	0.658057	1.75879	0.00586334	0.0406003	0.0316912	885	tags=22%, list=4%, signal=21%	7305/54209/4283/81501/963/9750
GO:0002438	acute inflammatory response to antigenic stimulus	23	0.680463	1.76817	0.00589498	0.0407695	0.0318232	979	tags=30%, list=5%, signal=29%	2207/1236/2213/695/116/26279/3579
GO:0030324	lung development	173	-0.360385	-1.423	0.00591349	0.0407695	0.0318232	2334	tags=23%, list=12%, signal=20%	1499/8854/5950/8546/2260/657/3280/60485/2627/2736/1717/4054/8817/7068/6720/342371/9231/5251/1605/10253/5764/10252/3488/57493/4781/91461/23414/9719/652/538/6943/2247/57216/6662/4846/3397/9241/2254/7472
GO:1900151	regulation of nuclear-transcribed mRNA catabolic process, deadenylation-dependent decay	20	-0.636717	-1.70392	0.00592087	0.0407695	0.0318232	3342	tags=50%, list=17%, signal=42%	11044/7832/27327/57690/678/64282/23112/27161/10140/340719
GO:0006123	mitochondrial electron transport, cytochrome c to oxygen	19	0.701386	1.76392	0.00592152	0.0407695	0.0318232	3812	tags=63%, list=19%, signal=51%	4697/9167/9377/1351/1349/1350/84701/1345/1329/1340/1337/1327
GO:0019646	aerobic electron transport chain	19	0.701386	1.76392	0.00592152	0.0407695	0.0318232	3812	tags=63%, list=19%, signal=51%	4697/9167/9377/1351/1349/1350/84701/1345/1329/1340/1337/1327
GO:0050673	epithelial cell proliferation	388	0.351321	1.37886	0.00592647	0.0407695	0.0318232	1773	tags=18%, list=9%, signal=16%	4321/100506013/3162/728/3815/6195/6352/58189/7857/6356/864/3952/120425/4856/2152/3676/64127/3569/26051/2876/10468/64919/8600/3791/3486/1749/441478/197358/3082/4830/7026/240/3091/11235/4208/4893/7474/1535/6387/2191/7421/6423/2246/54206/7039/9037/5654/2896/8829/54567/7057/80139/5228/10344/3487/94/8862/28984/7124/2752/187/9420/11331/6495/116039/23213/55294/56005
GO:0072202	cell differentiation involved in metanephros development	26	-0.600231	-1.72269	0.00593726	0.0407993	0.0318466	396	tags=35%, list=2%, signal=34%	3913/1499/79633/652/947/6943/6299/130497/9370
GO:0007229	integrin-mediated signaling pathway	106	0.466601	1.57431	0.00596162	0.0409222	0.0319425	1794	tags=24%, list=9%, signal=22%	2207/7305/3055/5341/3689/3683/6850/3676/2533/7409/7070/3687/2268/3695/3682/3684/27040/9636/3679/8829/9358/83706/84106/2335/7791
GO:0030282	bone mineralization	109	0.462452	1.57326	0.00597467	0.0409278	0.0319469	2239	tags=28%, list=11%, signal=25%	3381/4322/29887/26585/1230/338773/3952/5552/57419/2268/1594/240/3091/4208/490/5167/4958/55151/359845/9636/4057/55589/116039/9365/4920/10457/51374/433/55512/22904
GO:0072329	monocarboxylic acid catabolic process	134	-0.388711	-1.49908	0.00597538	0.0409278	0.0319469	3649	tags=30%, list=18%, signal=25%	2639/9663/57834/1384/1374/5465/7915/7291/207/5446/2109/23175/51390/11057/219970/38/10455/254013/112817/414328/5825/3991/283927/27349/56898/37/66002/126129/1268/8660/56603/32/6652/5105/8309/3667/55268/224/33/9370
GO:0086002	cardiac muscle cell action potential involved in contraction	50	-0.496068	-1.62956	0.00603639	0.0413009	0.0322381	2987	tags=34%, list=15%, signal=29%	23171/1829/23630/1832/6640/3752/1739/857/3728/55800/10052/3781/6262/3759/287/6330/5318
GO:0051702	interaction with symbiont	83	0.486367	1.58661	0.00605608	0.0413908	0.0323083	2852	tags=22%, list=14%, signal=19%	6355/1511/6351/6352/1436/2876/5196/140823/4057/2959/2335/5806/5091/566/130120/2040/2147/51176
GO:0048525	negative regulation of viral process	94	0.470232	1.55949	0.00607995	0.0415091	0.0324006	1133	tags=12%, list=6%, signal=11%	6355/6351/6590/2219/6352/3669/9582/8638/60489/9636/4057
GO:0003176	aortic valve development	32	-0.570316	-1.69998	0.00610043	0.041604	0.0324747	658	tags=47%, list=3%, signal=45%	4091/659/4772/9475/2006/7291/2625/9353/2626/652/23493/6091/140628/6662/4846
GO:0033632	regulation of cell-cell adhesion mediated by integrin	11	0.789377	1.76157	0.00616079	0.0419704	0.0327606	1498	tags=64%, list=7%, signal=59%	10563/6352/1803/916/8631/83706/100
GO:0008589	regulation of smoothened signaling pathway	83	-0.430299	-1.54348	0.00617256	0.0420053	0.0327879	4617	tags=41%, list=23%, signal=32%	1387/26005/6608/80199/23295/55764/7483/54903/6095/200845/2619/1954/2719/26146/28981/5396/23432/374654/9742/84662/2121/283219/27148/2736/1495/26160/9231/7289/79659/6422/5270/27152/2254/27164
GO:0050708	regulation of protein secretion	327	0.365972	1.41678	0.00622717	0.0423314	0.0330424	2094	tags=19%, list=10%, signal=17%	23601/150/6352/54209/7097/2213/952/51311/56253/945/3952/5552/1803/4856/6850/3569/929/7096/2615/84830/2268/240/4067/3091/10312/3553/3625/7292/101/8111/292/285381/3783/406/4282/9734/25874/5734/23705/3418/6513/26253/79651/27063/81793/775/7293/28984/7124/2752/26251/10062/4825/91662/3586/29085/9619/3741/8431/51738/10961
GO:0016045	detection of bacterium	16	0.730038	1.7464	0.00627895	0.0425553	0.0332172	2338	tags=50%, list=12%, signal=44%	7097/912/64127/7096/58484/114770/1755/10333
GO:0009988	cell-cell recognition	71	0.517713	1.65523	0.00628285	0.0425553	0.0332172	2549	tags=21%, list=13%, signal=19%	1236/6363/6366/81704/5551/2350/1794/84868/30835/84329/2352/53340/5047/117144/7203
GO:0032543	mitochondrial translation	132	0.445758	1.55395	0.00629427	0.0425553	0.0332172	5839	tags=45%, list=29%, signal=33%	28998/29088/51650/64928/122704/3396/116541/64976/65003/64968/29093/708/54931/64960/64979/60488/740/79072/118487/51642/9553/51264/92259/64983/6472/51081/63875/26589/11222/65080/4528/4701/51373/29074/23107/65008/6183/51021/54460/51318/28957/28977/56945/9617/6182/51649/51258/28973/28958/55173/64981/2617/90480/51204/26995/5018/5188/84300/78988/7818
GO:0070669	response to interleukin-2	14	0.734837	1.70179	0.0063031	0.0425553	0.0332172	2248	tags=43%, list=11%, signal=38%	3560/6850/3559/3561/3718/5771
GO:0034340	response to type I interferon	94	0.467664	1.55098	0.00630723	0.0425553	0.0332172	2459	tags=20%, list=12%, signal=18%	4321/3394/3669/5777/7474/8638/3663/9636/81030/84166/4615/5696/9641/3451/5771/3662/6472/3441/3665
GO:0060337	type I interferon signaling pathway	90	0.482979	1.60418	0.00630723	0.0425553	0.0332172	2459	tags=20%, list=12%, signal=18%	4321/3394/3669/5777/7474/8638/3663/9636/81030/84166/4615/5696/9641/3451/5771/3662/3441/3665
GO:0071357	cellular response to type I interferon	90	0.482979	1.60418	0.00630723	0.0425553	0.0332172	2459	tags=20%, list=12%, signal=18%	4321/3394/3669/5777/7474/8638/3663/9636/81030/84166/4615/5696/9641/3451/5771/3662/3441/3665
GO:0051963	regulation of synapse assembly	98	-0.416151	-1.52105	0.00631653	0.0425726	0.0332307	1903	tags=28%, list=9%, signal=25%	22859/64284/79414/8321/55607/22883/9231/9423/5789/80823/57463/147381/145581/1946/84628/577/26050/22871/347730/347902/2045/7162/54674/4915/57633/64084/869
GO:0031116	positive regulation of microtubule polymerization	28	-0.588761	-1.71583	0.00632615	0.042592	0.0332459	4523	tags=61%, list=22%, signal=47%	5879/1027/23332/4926/6249/1639/55755/23116/57606/4204/9793/4131/10142/4233/4137/100506658/84722
GO:0043406	positive regulation of MAP kinase activity	251	0.382694	1.44692	0.00633608	0.0426135	0.0332626	2338	tags=22%, list=12%, signal=19%	10125/728/3815/6363/150/7852/5788/6850/2357/64127/6283/8792/5294/8600/972/11184/3082/1647/11235/2146/146850/3553/7474/101/4908/1326/2246/4282/1848/7039/136/7867/7057/23533/983/2322/79444/7124/28956/7334/1445/4616/4920/221472/3643/51738/10961/183/50507/959/29969/6188/5155/10333
GO:0016054	organic acid catabolic process	271	-0.31673	-1.34456	0.00642701	0.0431333	0.0336684	2891	tags=22%, list=14%, signal=19%	10840/207/5446/51380/275/2109/55556/23175/51390/11057/219970/4357/38/10455/254013/144193/112817/414328/443/493/5825/3991/283927/1629/27349/56898/37/7263/66002/137872/126129/11112/1268/2747/8660/56603/32/6652/1036/10157/875/51449/23670/5105/23564/4329/51166/8309/3667/26275/54511/55268/224/2247/4846/3242/3373/33/5009/9370
GO:0046395	carboxylic acid catabolic process	271	-0.31673	-1.34456	0.00642701	0.0431333	0.0336684	2891	tags=22%, list=14%, signal=19%	10840/207/5446/51380/275/2109/55556/23175/51390/11057/219970/4357/38/10455/254013/144193/112817/414328/443/493/5825/3991/283927/1629/27349/56898/37/7263/66002/137872/126129/11112/1268/2747/8660/56603/32/6652/1036/10157/875/51449/23670/5105/23564/4329/51166/8309/3667/26275/54511/55268/224/2247/4846/3242/3373/33/5009/9370
GO:0060541	respiratory system development	200	-0.34915	-1.41459	0.00643939	0.0431705	0.0336974	2334	tags=22%, list=12%, signal=20%	1499/8854/5950/6497/8546/2260/657/3280/4040/60485/2627/2736/1717/4054/8817/7068/6720/51057/342371/9231/7289/5251/1605/10253/5764/10252/3488/57493/4781/91461/23414/9719/84976/652/538/6943/2247/57216/6662/4846/3397/9241/2254/7472
GO:0090130	tissue migration	294	0.369258	1.41764	0.00645374	0.0432209	0.0337368	1505	tags=17%, list=7%, signal=16%	4318/10563/100506013/3162/26585/3815/6781/285/7857/3689/70/64094/5168/11156/1803/4856/1512/72/2876/3791/84830/3868/1647/7026/3091/56999/11235/4208/9404/5641/7474/5336/284/2191/1942/59/2246/5216/9037/9734/2896/5217/8829/54567/7057/64218/94/28984/7124/161742
GO:0072111	cell proliferation involved in kidney development	20	-0.631285	-1.68938	0.00647718	0.043332	0.0338235	3094	tags=35%, list=15%, signal=30%	2719/650/2625/80310/8837/652/130497
GO:0032691	negative regulation of interleukin-1 beta production	23	0.676204	1.75711	0.00649447	0.0433556	0.0338419	2227	tags=43%, list=11%, signal=39%	54/54209/945/409/114769/1524/54206/114548/51738/22900
GO:0000302	response to reactive oxygen species	218	0.392978	1.46741	0.00649682	0.0433556	0.0338419	2728	tags=24%, list=14%, signal=21%	4318/3043/3162/1236/6363/6382/5603/8807/695/3569/2876/948/3082/11235/2146/2983/5074/51314/836/7226/7225/140823/10105/5111/983/7124/100/1147/5831/1800/8877/890/3586/3741/51526/2643/51022/2113/11035/4358/27244/55512/6188/4151/8013/328/8754/7168/5580/8061/578/51765/374
GO:0006919	activation of cysteine-type endopeptidase activity involved in apoptotic process	81	0.491361	1.59122	0.00650128	0.0433556	0.0338419	2403	tags=26%, list=12%, signal=23%	6279/6280/3932/2152/1512/637/8743/9966/58484/29108/114548/3336/51065/7124/56616/6622/91662/22900/6582/26355/356
GO:0071867	response to monoamine	97	-0.412913	-1.51274	0.0065639	0.043681	0.0340959	2016	tags=16%, list=10%, signal=15%	3357/493/2767/112/54331/3356/2782/5064/2774/120892/6262/25/9630/3397/27065/9370
GO:0071869	response to catecholamine	97	-0.412913	-1.51274	0.0065639	0.043681	0.0340959	2016	tags=16%, list=10%, signal=15%	3357/493/2767/112/54331/3356/2782/5064/2774/120892/6262/25/9630/3397/27065/9370
GO:1900747	negative regulation of vascular endothelial growth factor signaling pathway	10	-0.749104	-1.69914	0.00657452	0.0437057	0.0341152	1484	tags=40%, list=7%, signal=37%	1634/25960/57556/10253
GO:0021904	dorsal/ventral neural tube patterning	23	-0.618618	-1.72049	0.00660156	0.0438394	0.0342195	4918	tags=57%, list=24%, signal=43%	79600/6608/55764/54903/23770/221322/26146/23432/57728/2736/7289/652/5081
GO:0034440	lipid oxidation	108	-0.401483	-1.50099	0.0066256	0.0439372	0.0342959	3437	tags=25%, list=17%, signal=21%	1384/1374/5465/7291/5166/207/2109/114757/38/10455/254013/5825/27349/56898/37/126129/1268/347/8660/32/8309/3667/55268/224/6662/33/9370
GO:0007200	phospholipase C-activating G protein-coupled receptor signaling pathway	99	0.467048	1.55887	0.0066302	0.0439372	0.0342959	1809	tags=21%, list=9%, signal=19%	8477/728/150/719/286530/2769/2357/2359/2841/5031/4883/2922/3579/1524/1240/27334/2828/64805/10161/9456/7052
GO:0009755	hormone-mediated signaling pathway	186	-0.350712	-1.41106	0.00669238	0.0442229	0.0345189	4147	tags=30%, list=21%, signal=24%	57178/5916/79602/2908/8312/9611/27086/7181/200845/51366/6752/79876/10413/5465/6257/6294/8284/9667/161582/5241/55809/56937/79447/11057/11214/23543/1407/55128/153222/55885/57658/5618/376497/10521/26060/55325/7068/10424/3275/5781/5469/8648/1655/9975/2852/6422/6751/367/1408/652/6258/6943/4306/57678/1393
GO:1901379	regulation of potassium ion transmembrane transport	78	-0.433748	-1.54744	0.00669371	0.0442229	0.0345189	1710	tags=23%, list=8%, signal=21%	6844/5621/1739/196527/11060/482/857/10142/57463/3781/3787/3759/2273/481/81831/287/288/65267
GO:0006516	glycoprotein catabolic process	23	0.675007	1.754	0.00669429	0.0442229	0.0345189	1689	tags=35%, list=8%, signal=32%	4321/10855/56999/55741/81792/26270/9695/1514
GO:0034113	heterotypic cell-cell adhesion	60	0.536155	1.66175	0.00671656	0.0443207	0.0345952	1470	tags=32%, list=7%, signal=29%	914/10288/7412/3932/3689/5788/912/3676/8631/7070/3687/3557/3695/3553/23114/1824/3679/2651/7124
GO:0050710	negative regulation of cytokine secretion	15	0.742487	1.75691	0.00672406	0.0443207	0.0345952	1878	tags=53%, list=9%, signal=48%	2213/5552/2615/9734/5734/7293/28984/91662
GO:0072176	nephric duct development	15	-0.69586	-1.72034	0.00673013	0.0443207	0.0345952	4293	tags=67%, list=21%, signal=53%	2043/7481/54806/2719/1948/2625/2045/652/5311/130497
GO:0045069	regulation of viral genome replication	93	0.459004	1.52058	0.00680334	0.0447419	0.034924	1747	tags=16%, list=9%, signal=15%	6355/6590/3576/6352/940/3669/9582/8638/60489/9636/4057/10465/7153/7124/6895
GO:0045066	regulatory T cell differentiation	32	0.62001	1.71629	0.00680824	0.0447419	0.034924	1563	tags=34%, list=8%, signal=32%	10288/1378/940/3559/3965/11006/7292/26279/3902/8784/9760
GO:0030902	hindbrain development	153	-0.370325	-1.4495	0.00702182	0.0460975	0.0359822	4007	tags=37%, list=20%, signal=30%	28514/473/1399/51150/65250/146057/8455/80184/6095/10395/6752/54806/16/10427/3184/2624/3213/23543/1499/136319/8854/3212/8704/23513/4192/3280/4040/2736/22891/4204/25809/200894/1152/5781/2296/482/54910/8648/5362/58155/5764/6751/79971/57502/5270/4781/4628/25/6532/23017/1902/1272/538/869/9241/340719
GO:0046686	response to cadmium ion	59	0.52919	1.63249	0.00709802	0.0465494	0.0363349	2140	tags=25%, list=11%, signal=23%	4318/3162/3815/1536/4494/4496/4493/5111/983/4502/1147/4521/645745/4495/4864
GO:0046322	negative regulation of fatty acid oxidation	12	-0.719405	-1.7032	0.00713976	0.0467579	0.0364976	2868	tags=58%, list=14%, signal=50%	207/254013/37/1268/32/6662/33
GO:0072171	mesonephric tubule morphogenesis	66	-0.454339	-1.58106	0.00714459	0.0467579	0.0364976	2413	tags=27%, list=12%, signal=24%	650/1499/2625/3280/79633/1739/8642/5087/2138/652/5311/6943/2247/6662/6299/9241/130497/30812
GO:0038110	interleukin-2-mediated signaling pathway	12	0.763982	1.7162	0.00719928	0.0470671	0.0367389	2248	tags=50%, list=11%, signal=44%	3560/6850/3559/3561/3718/5771
GO:0002639	positive regulation of immunoglobulin production	44	0.567348	1.67355	0.00726673	0.047459	0.0370448	792	tags=16%, list=4%, signal=15%	51237/54440/5788/940/3569/6375/7292
GO:0050817	coagulation	327	0.363911	1.4088	0.00728915	0.0475562	0.0371208	2864	tags=24%, list=14%, signal=21%	3043/2207/150/3932/5341/2162/5329/2769/5328/10855/6850/2152/22915/7450/81704/3937/5265/3045/3569/5026/948/5294/5777/7409/84830/409/5196/4067/10544/146850/5588/2/10019/5336/2191/5054/10398/10630/23173/7225/1465/2157/84959/64805/7057/7454/23533/340205/83706/708/2621/725/953/2335/8323/830/5024/7035/4627/170692/3451/959/998/5155/152/3441/3690/9060/79001/5580/6722/3848/2811/2147/1192/5873/8525/2677
GO:0051048	negative regulation of secretion	172	0.412653	1.49922	0.00741252	0.048281	0.0376865	2808	tags=28%, list=14%, signal=25%	3162/150/8673/11314/2213/3952/5552/729230/4856/10859/5021/2615/3965/84830/972/3553/7133/3625/8832/285381/3598/3624/25953/9734/8997/5734/3418/64805/79651/3589/4828/7293/28984/100/10062/6622/91662/522/51738/10961/152/497189/5008/6860/7009/9525/5908/7447/8074
GO:0021591	ventricular system development	31	-0.560591	-1.66078	0.0074155	0.048281	0.0376865	3741	tags=48%, list=19%, signal=39%	10541/112840/25911/9693/8650/79879/80031/9253/4204/1952/482/25987/358/8382/4628
GO:0070498	interleukin-1-mediated signaling pathway	97	0.457478	1.51663	0.00744364	0.0483646	0.0377517	2705	tags=28%, list=13%, signal=24%	64127/3569/7850/3557/3553/5698/9978/1326/10213/51135/5699/81030/5719/5685/1147/4615/5696/5683/7334/5688/5691/5686/5720/57162/5689/7444/5682
GO:0007492	endoderm development	77	0.489444	1.5806	0.00744364	0.0483646	0.0377517	1716	tags=18%, list=9%, signal=17%	4318/1301/100506013/8320/3689/3676/64321/1284/3624/1844/3679/1846/4317/2335
GO:0045071	negative regulation of viral genome replication	55	0.544092	1.65916	0.00745597	0.0483949	0.0377754	1470	tags=18%, list=7%, signal=17%	6355/6590/6352/3669/9582/8638/60489/9636/4057/7124
GO:0034764	positive regulation of transmembrane transport	201	-0.344322	-1.39564	0.00747443	0.0484649	0.0378301	1575	tags=18%, list=8%, signal=17%	2946/3479/196527/28999/5781/482/2259/9104/10063/9747/8660/801/151176/10142/2852/65018/57463/5295/3306/100506658/7220/6262/25/3759/10268/481/3667/718/5311/5348/287/288/65267/644139/5649/55600/9370
GO:0010038	response to metal ion	350	0.358646	1.40263	0.00754805	0.0488922	0.0381636	2012	tags=16%, list=10%, signal=15%	4318/366/3162/3485/6279/3861/3815/2203/4982/6382/56670/5350/241/712/57103/929/3777/3091/10312/4208/57817/1536/5641/7474/57699/845/836/7226/4494/4496/5499/6857/10105/3779/4493/1740/7057/7518/5111/10235/983/91683/4502/1147/84329/5224/8912/4521/645745/9456/6622/1800/891/2742/58/4495/6861
GO:0030514	negative regulation of BMP signaling pathway	46	-0.493434	-1.58947	0.00755911	0.0489137	0.0381804	1251	tags=41%, list=6%, signal=39%	4091/221496/64750/5494/375567/2200/23111/6498/6497/8321/4092/6422/10140/25/94031/9241/50964/168667/91851
GO:0046006	regulation of activated T cell proliferation	38	0.579953	1.6409	0.00757778	0.0489344	0.0381965	2571	tags=37%, list=13%, signal=32%	3485/3606/56253/3559/2615/3965/29108/9466/836/3594/1178/11035/6188/8744
GO:1901658	glycosyl compound catabolic process	38	0.577777	1.63475	0.00757778	0.0489344	0.0381965	3230	tags=47%, list=16%, signal=40%	9582/7378/1890/60489/4860/100/1807/191/200316/51816/2717/3251/2517/10930/4668/51733/51071/84618
GO:1903531	negative regulation of secretion by cell	150	0.426265	1.51264	0.00761401	0.0491181	0.0383399	2808	tags=30%, list=14%, signal=26%	3162/150/8673/11314/2213/3952/5552/729230/4856/10859/2615/3965/84830/3553/7133/3625/8832/285381/3598/3624/25953/9734/8997/5734/3418/64805/79651/3589/4828/7293/28984/10062/6622/91662/522/51738/10961/152/5008/6860/7009/9525/5908/7447/8074
GO:0032310	prostaglandin secretion	13	0.751788	1.72689	0.0076437	0.049219	0.0384186	1958	tags=46%, list=10%, signal=42%	3952/8792/8600/3553/4282/522
GO:0072044	collecting duct development	14	-0.684569	-1.66722	0.00764521	0.049219	0.0384186	1505	tags=36%, list=7%, signal=33%	359/168002/9231/652/231
GO:2000108	positive regulation of leukocyte apoptotic process	27	0.647225	1.72984	0.00765672	0.0492429	0.0384373	3114	tags=56%, list=15%, signal=47%	6352/3965/4067/4208/7474/101/1029/3620/5293/3586/8013/84807/56891/27166/5133
GO:0001821	histamine secretion	12	0.76159	1.71083	0.00770283	0.0493022	0.0384836	1498	tags=42%, list=7%, signal=39%	8673/695/116/4067/100
GO:1902563	regulation of neutrophil activation	12	0.761562	1.71077	0.00770283	0.0493022	0.0384836	1581	tags=67%, list=8%, signal=61%	3689/11314/2213/6850/5724/3684/2896/84106
GO:0030336	negative regulation of cell migration	261	0.375103	1.42078	0.0077055	0.0493022	0.0384836	2736	tags=26%, list=14%, signal=23%	10563/3162/26585/140/199/6781/56833/285/11314/6366/79772/1803/4856/93649/2841/7070/3486/84830/972/3868/1647/7026/26228/56999/11235/4208/397/6387/5054/7122/9750/9466/1524/6423/4282/63923/5734/3418/5217/393/54567/7057/94/28984/7124/100/161742/23213/10221/57826/131450/1800/4286/1845/257144/5911/58516/1602/57152/11240/29775/328/7168/6722/9289/575/51765/10370
GO:0031346	positive regulation of cell projection organization	378	-0.292711	-1.28692	0.00770644	0.0493022	0.0384836	3208	tags=27%, list=16%, signal=23%	1954/81532/1523/9863/55604/4780/9373/9897/5364/5365/4076/85358/4804/1856/1855/9638/55558/9693/148170/23394/2660/6376/5048/322/1627/4135/10178/6498/7074/26230/23433/57498/2260/23426/8766/29882/2332/4192/7804/8536/91584/9738/153241/324/10494/10163/4058/2150/22902/950/8153/5526/158866/8837/10435/8321/4131/55607/482/1268/9759/5362/3673/9231/54700/9423/5789/2803/285016/80823/57463/5764/10787/22873/506…
GO:0007596	blood coagulation	323	0.365278	1.41454	0.00771185	0.0493022	0.0384836	2864	tags=24%, list=14%, signal=21%	3043/2207/150/3932/5341/2162/5329/2769/5328/10855/6850/2152/22915/7450/81704/3937/5265/3045/3569/5026/948/5294/5777/7409/84830/409/5196/4067/10544/146850/5588/2/10019/5336/2191/5054/10398/10630/23173/7225/1465/2157/84959/64805/7057/7454/23533/340205/83706/708/2621/725/953/2335/8323/830/5024/7035/4627/170692/3451/959/998/5155/152/3441/3690/9060/79001/5580/6722/3848/2811/2147/1192/5873/8525/2677
GO:0030326	embryonic limb morphogenesis	124	-0.38261	-1.45171	0.00772052	0.0493022	0.0384836	3208	tags=32%, list=16%, signal=27%	1954/221322/4089/2719/7291/9464/26146/5396/1889/25836/9742/57728/2768/1499/8854/6497/2260/657/4040/80144/2736/4487/5469/51057/4853/6468/7289/79659/79583/56603/7042/5087/27152/652/4038/7704/6299/9241/2254/130497
GO:0035113	embryonic appendage morphogenesis	124	-0.38261	-1.45171	0.00772052	0.0493022	0.0384836	3208	tags=32%, list=16%, signal=27%	1954/221322/4089/2719/7291/9464/26146/5396/1889/25836/9742/57728/2768/1499/8854/6497/2260/657/4040/80144/2736/4487/5469/51057/4853/6468/7289/79659/79583/56603/7042/5087/27152/652/4038/7704/6299/9241/2254/130497
GO:0051928	positive regulation of calcium ion transport	117	0.464539	1.60486	0.00776962	0.0495657	0.0386893	1982	tags=26%, list=10%, signal=24%	6351/1230/6352/3627/6781/4283/5026/7070/5031/409/930/6373/6375/9446/6387/5336/490/57214/7225/11027/920/4638/2631/187/9456/6622/246329/84876/1020/57158/5024
GO:0010959	regulation of metal ion transport	372	0.353959	1.38851	0.00779312	0.0496654	0.0387671	1982	tags=19%, list=10%, signal=17%	6351/1230/10288/150/6352/11151/3627/54209/27075/6781/7852/5350/4283/945/116/10859/196051/5026/1318/5294/5777/7070/5031/409/930/6373/4067/6375/2745/9446/57817/2258/115352/1535/8832/6387/5336/490/57214/845/7225/150684/55151/11027/3779/920/84959/6236/64805/54997/4638/775/2631/6690/54923/187/2280/9456/6622/7871/246329/84876/1020/4644/9474/57158/8514/3784/3741/5024

## Sheet: CC
ID	Description	setSize	enrichmentScore	NES	pvalue	p.adjust	qvalues	rank	leading_edge	core_enrichment
GO:0070820	tertiary granule	160	0.707785	2.56584	8.44913e-18	3.74608e-15	3.01511e-15	1923	tags=38%, list=10%, signal=34%	5473/4318/23601/3043/4069/2207/53831/22918/1118/1520/10288/8673/3689/11314/945/5328/1378/374403/79930/2919/126014/3071/3903/2357/4973/1512/5777/963/3687/6515/5724/10312/11322/4893/1509/1265/11026/1536/6556/1535/23114/101/3684/199675/7226/7130/4057/79895/4317/28956/258010/89777/8972/160364/2352/55004/8417/51646/57826/8514
GO:0009897	external side of plasma membrane	324	0.604019	2.359	9.96298e-18	3.74608e-15	3.01511e-15	1920	tags=35%, list=10%, signal=32%	3507/969/3495/28639/3537/914/3514/939/3575/2207/1236/3815/1230/915/942/2219/925/6382/3627/1234/7412/9332/7852/3689/23627/4283/2213/2028/931/51311/283316/945/3560/5788/729230/973/912/940/2152/10859/84966/3559/9976/9429/3561/929/28461/8792/948/4481/916/911/7070/2206/10663/1438/338328/972/3595/2350/9034/930/1508/214/4277/3682/1441/3500/6387/3684/2015/3824/30835/3902/917/114908/9466/5243/3579/3598/15…
GO:0034774	secretory granule lumen	306	0.56383	2.19985	2.33471e-13	5.50594e-11	4.43158e-11	2675	tags=33%, list=13%, signal=29%	5473/51316/6279/6280/4332/1511/4069/9535/6590/272/1118/2219/3699/1075/1116/2162/2171/6036/64333/5552/51411/10855/2919/126014/22915/7450/5265/1521/6283/1512/5777/5122/3101/51571/3082/2268/5196/23406/240/25801/1794/1/2922/3310/1509/1265/2/26578/10577/29108/5054/4758/4125/5836/4282/4860/10213/4057/6993/2157/2896/10549/7057/5719/1522/83706/3074/4317/6414/5683/2621/10487/2352/6286/2335/5686/23526/3700…
GO:0030667	secretory granule membrane	295	0.565766	2.20283	2.92869e-13	5.50594e-11	4.43158e-11	2880	tags=33%, list=14%, signal=29%	23601/27074/2215/2207/728/53831/22918/7305/10288/8673/7097/3689/11314/3683/719/2171/952/5329/945/5328/1378/5788/374403/79930/3071/3903/2357/8876/4973/6518/4033/929/948/963/3687/2212/6515/27180/5724/6793/10312/11322/4893/1363/7133/11026/1536/6556/1535/23114/101/10788/11025/3684/199675/5874/26002/391/3579/7226/150372/6857/54509/11010/79895/28956/258010/84329/89777/8972/10184/160364/55004/6622/57826…
GO:0031983	vesicle lumen	312	0.562136	2.18761	5.06591e-13	7.55523e-11	6.08098e-11	2675	tags=33%, list=13%, signal=29%	5473/51316/6279/6280/4332/1511/4069/9535/6590/272/1118/2219/3699/1075/1116/2162/2171/6036/64333/5552/51411/10855/2919/126014/22915/7450/5265/1521/6283/1512/5777/5122/3101/51571/3082/2268/5196/23406/240/25801/1794/1/2922/3310/1509/1265/2/26578/10577/29108/5054/4758/4125/5836/4282/4860/10213/4057/6993/2157/2896/10549/7057/5719/1522/83706/3074/4317/100/6414/5683/2621/10487/2352/6286/2335/5686/23526/…
GO:0060205	cytoplasmic vesicle lumen	310	0.564212	2.19596	6.02811e-13	7.55523e-11	6.08098e-11	2675	tags=34%, list=13%, signal=30%	5473/51316/6279/6280/4332/1511/4069/9535/6590/272/1118/2219/3699/1075/1116/2162/2171/6036/64333/5552/51411/10855/2919/126014/22915/7450/5265/1521/6283/1512/5777/5122/3101/51571/3082/2268/5196/23406/240/25801/1794/1/2922/3310/1509/1265/2/26578/10577/29108/5054/4758/4125/5836/4282/4860/10213/4057/6993/2157/2896/10549/7057/5719/1522/83706/3074/4317/100/6414/5683/2621/10487/2352/6286/2335/5686/23526/…
GO:0070821	tertiary granule membrane	71	0.729596	2.36541	1.7481e-09	1.80387e-07	1.45189e-07	1923	tags=46%, list=10%, signal=42%	23601/2207/53831/22918/10288/8673/3689/11314/945/5328/3903/4973/963/3687/6515/5724/11322/4893/11026/1536/6556/1535/101/3684/199675/7226/79895/28956/258010/8972/160364/57826/8514
GO:0042581	specific granule	155	0.614789	2.22321	1.91901e-09	1.80387e-07	1.45189e-07	1732	tags=30%, list=9%, signal=28%	23601/4069/53831/6590/22918/1118/8673/1116/3689/3683/719/5329/945/5328/10855/2919/126014/3903/4973/6518/948/5777/963/6515/6793/1794/11322/1509/1265/7133/11026/1536/1535/101/3684/4758/199675/7226/4057/1522/79895/4317/28956/84329/160364/2352/55004
GO:0098798	mitochondrial protein complex	244	0.53249	2.03436	1.78424e-08	1.49083e-06	1.19993e-06	4129	tags=42%, list=20%, signal=34%	84419/56901/5163/4697/28998/4711/27089/4696/29088/51650/64928/9556/140823/10632/10105/26519/4708/4704/122704/3396/116541/64976/84833/65003/9377/64968/4695/4706/29093/55013/26521/4722/521/4709/125988/4729/4694/11331/54931/64960/64979/54539/60488/400916/29796/51025/51079/5162/740/126328/522/51642/26520/4700/9553/51264/92259/509/84134/64983/4702/56993/4715/1350/5161/84701/51081/63875/26589/11222/518…
GO:0035579	specific granule membrane	88	0.655526	2.18604	2.15254e-07	1.61871e-05	1.30285e-05	1732	tags=35%, list=9%, signal=32%	23601/53831/22918/8673/3689/3683/719/5329/945/5328/3903/4973/6518/948/963/6515/6793/11322/7133/11026/1536/1535/101/3684/199675/7226/79895/28956/84329/160364/55004
GO:0042101	T cell receptor complex	23	0.881474	2.28756	2.51169e-07	1.71708e-05	1.38203e-05	1420	tags=70%, list=7%, signal=65%	28639/915/925/919/50852/6850/28755/916/5777/8631/214/7535/917/920/54518/30968
GO:0019814	immunoglobulin complex	16	0.919671	2.20857	3.98258e-07	2.31924e-05	1.86669e-05	799	tags=75%, list=4%, signal=72%	3512/3507/3495/28639/3537/3514/28823/973/6850/28461/28778/3500
GO:1904724	tertiary granule lumen	54	0.733875	2.22072	4.00932e-07	2.31924e-05	1.86669e-05	2278	tags=37%, list=11%, signal=33%	5473/4318/3043/4069/1118/1520/2919/126014/1512/5777/1509/1265/7130/4057/4317/2352/51646/427/5806/3417
GO:0101002	ficolin-1-rich granule	118	0.60274	2.09257	7.23036e-07	3.62482e-05	2.91751e-05	3023	tags=37%, list=15%, signal=32%	4318/3043/4332/9535/272/2219/1520/51411/5265/1512/3101/23406/240/1/3310/1508/1509/26578/5836/23412/4282/4860/10213/7130/6993/10549/5719/1522/5683/5686/5553/51646/427/3417/10092/5689/3614/29099/3848/55276/411/80301/2992/51071
GO:1904813	ficolin-1-rich granule lumen	118	0.60274	2.09257	7.23036e-07	3.62482e-05	2.91751e-05	3023	tags=37%, list=15%, signal=32%	4318/3043/4332/9535/272/2219/1520/51411/5265/1512/3101/23406/240/1/3310/1508/1509/26578/5836/23412/4282/4860/10213/7130/6993/10549/5719/1522/5683/5686/5553/51646/427/3417/10092/5689/3614/29099/3848/55276/411/80301/2992/51071
GO:0070469	respirasome	85	0.631968	2.10553	1.07201e-06	5.03844e-05	4.0553e-05	3516	tags=47%, list=17%, signal=39%	84419/56901/4697/4711/27089/4696/1347/4708/4704/9167/10975/9377/4695/4706/1351/4722/4709/4729/4694/25994/54539/29796/51079/1346/126328/1349/4700/4702/4715/1350/84701/4713/4701/7386/790955/1340/1537/1337/192286/6390
GO:0042571	immunoglobulin complex, circulating	10	0.941473	2.02694	1.23667e-06	5.18871e-05	4.17624e-05	799	tags=80%, list=4%, signal=77%	3512/3507/3495/28639/3537/3514/28461/3500
GO:0042611	MHC protein complex	20	0.849531	2.1538	1.24198e-06	5.18871e-05	4.17624e-05	1191	tags=50%, list=6%, signal=47%	3109/3122/3112/3117/3113/3108/3119/972/3115/3111
GO:0101003	ficolin-1-rich granule membrane	59	0.710468	2.20576	1.52997e-06	6.05545e-05	4.87386e-05	1732	tags=36%, list=9%, signal=33%	2207/22918/10288/3689/11314/1378/374403/79930/3071/2357/3687/6515/10312/11026/6556/23114/101/7226/89777/8972/55004
GO:0005765	lysosomal membrane	360	0.435996	1.72819	3.63239e-06	0.000130074	0.000104693	2176	tags=19%, list=11%, signal=18%	27074/3109/3122/8673/719/3112/3117/2028/7805/3113/3108/51311/3119/55016/10855/912/1803/2357/8876/4033/83930/245972/972/526/3115/84141/10312/9550/51284/55686/1509/128338/7107/4758/5167/28962/7226/23531/150372/389541/64116/2896/282991/3111/1175/53346/8905/126321/55332/51296/11010/1601/28956/162/55315/55004/8417/4074/223082/729991/81929/23646/51374/206358/1203/10542/162540/4864/53/2647
GO:0098852	lytic vacuole membrane	360	0.435996	1.72819	3.63239e-06	0.000130074	0.000104693	2176	tags=19%, list=11%, signal=18%	27074/3109/3122/8673/719/3112/3117/2028/7805/3113/3108/51311/3119/55016/10855/912/1803/2357/8876/4033/83930/245972/972/526/3115/84141/10312/9550/51284/55686/1509/128338/7107/4758/5167/28962/7226/23531/150372/389541/64116/2896/282991/3111/1175/53346/8905/126321/55332/51296/11010/1601/28956/162/55315/55004/8417/4074/223082/729991/81929/23646/51374/206358/1203/10542/162540/4864/53/2647
GO:0072562	blood microparticle	102	0.606752	2.07567	7.24879e-06	0.000247777	0.000199428	1224	tags=19%, list=6%, signal=18%	3512/3507/3495/3043/3537/3514/713/70/2162/714/3045/72/1/3310/3500/2/5858/5216/6513
GO:0098803	respiratory chain complex	71	0.637137	2.06565	8.48336e-06	0.000277369	0.000223246	3516	tags=48%, list=17%, signal=40%	84419/56901/4697/4711/27089/4696/4708/4704/9377/4695/4706/1351/4722/4709/4729/4694/54539/29796/51079/126328/1349/4700/4702/4715/1350/84701/4713/4701/7386/790955/1340/1537/1337/6390
GO:0097060	synaptic membrane	373	-0.360078	-1.57744	9.6484e-06	0.000300539	0.000241896	3200	tags=23%, list=16%, signal=20%	8082/140730/23085/6801/3778/9892/4599/1000/85358/55906/301/22866/23345/2319/88/9783/84896/5913/3737/5786/322/4897/3775/1627/1499/10505/57692/7074/1305/5138/1948/23513/23426/3750/2332/8506/493/57706/22859/8825/3752/53826/79414/3356/1739/23208/5023/1410/54910/10497/1268/22883/93664/1136/6326/80059/1605/10142/2852/56123/2892/145581/5064/25945/84628/2550/57502/22871/347730/2045/6812/6532/10243/23017/…
GO:0001772	immunological synapse	38	0.769741	2.21777	1.06056e-05	0.000300539	0.000241896	2155	tags=58%, list=11%, signal=52%	3001/3002/11151/3932/399/951/56253/940/916/8631/963/214/84868/7535/5588/490/27040/30968/8417/1845/4627/84433
GO:0005766	primary lysosome	141	0.538655	1.9157	1.11891e-05	0.000300539	0.000241896	2880	tags=31%, list=14%, signal=27%	51316/4332/1511/4069/1075/8673/719/2171/6036/2357/8876/4033/25801/10577/29108/4125/150372/2896/11010/3074/10487/55004/8417/23526/8635/58485/1669/2760/8804/51816/4126/175/2717/11240/3614/566/5580/387263/2040/5908/2517/411/5645/25798
GO:0042582	azurophil granule	141	0.538655	1.9157	1.11891e-05	0.000300539	0.000241896	2880	tags=31%, list=14%, signal=27%	51316/4332/1511/4069/1075/8673/719/2171/6036/2357/8876/4033/25801/10577/29108/4125/150372/2896/11010/3074/10487/55004/8417/23526/8635/58485/1669/2760/8804/51816/4126/175/2717/11240/3614/566/5580/387263/2040/5908/2517/411/5645/25798
GO:0014069	postsynaptic density	323	-0.376933	-1.63402	1.12433e-05	0.000300539	0.000241896	3930	tags=31%, list=19%, signal=26%	118/6774/58489/11346/747/55737/57142/2066/140735/80315/659/57689/375/22829/4133/8661/57120/6801/4599/9863/613/1000/7249/85358/22866/57534/4804/1855/4355/88/7248/9912/29102/54583/4905/4897/1627/1499/10505/7074/8502/3708/56899/388135/1948/55450/23513/23426/3750/2332/7804/8536/22859/4134/8825/3752/5621/29/79414/1741/1739/8087/23208/120/4131/55607/1410/54910/22883/54477/1136/23623/9231/10142/2852/974…
GO:0098802	plasma membrane signaling receptor complex	185	0.515673	1.89215	1.159e-05	0.000300539	0.000241896	1549	tags=24%, list=8%, signal=22%	28639/915/925/919/50852/7097/3689/3683/8807/3560/973/6850/3676/3559/3569/28755/7096/916/5777/8631/255743/3687/3695/4067/214/7535/3682/3684/10267/917/9466/1439/3597/3679/1740/920/54518/3594/94/30968/9358/56616/1147/54923
GO:0098800	inner mitochondrial membrane protein complex	122	0.565527	1.96707	1.30321e-05	0.000326672	0.000262929	3880	tags=45%, list=19%, signal=37%	84419/56901/4697/4711/27089/4696/9556/140823/10632/10105/26519/4708/4704/84833/9377/4695/4706/55013/4722/521/4709/125988/4729/4694/11331/54539/400916/29796/51025/51079/126328/522/4700/509/4702/4715/1350/84701/518/516/4713/4701/91689/6687/7386/790955/10245/515/1537/1337/6390/514/26515/1327/517
GO:0042613	MHC class II protein complex	12	0.91649	2.04383	1.53266e-05	0.000371793	0.000299245	1191	tags=83%, list=6%, signal=78%	3109/3122/3112/3117/3113/3108/3119/972/3115/3111
GO:0005746	mitochondrial respirasome	75	0.634621	2.0696	1.85512e-05	0.000428092	0.000344559	3516	tags=47%, list=17%, signal=39%	84419/56901/4697/4711/27089/4696/1347/4708/4704/9167/9377/4695/4706/4722/4709/4729/4694/54539/29796/51079/1346/126328/1349/4700/4702/4715/1350/84701/4713/4701/7386/790955/1537/1337/6390
GO:0005775	vacuolar lumen	160	0.514943	1.86676	1.87859e-05	0.000428092	0.000344559	2867	tags=35%, list=14%, signal=30%	51316/4332/1511/4069/1520/6382/1075/2171/6036/10855/3988/972/25801/1508/1509/5641/10577/29108/4758/4958/4125/10082/176/2896/4969/1513/4060/3074/5538/10487/1514/1515/23526/8635/58485/10675/2760/8804/427/23646/53/51816/4126/175/2717/11240/356/3614/2581/2239/566/5580/387263/2517/411/5645
GO:0032279	asymmetric synapse	329	-0.368356	-1.60813	2.60131e-05	0.000575348	0.000463081	3930	tags=31%, list=19%, signal=25%	118/6774/58489/11346/747/55737/57142/2066/140735/80315/659/57689/375/22829/4133/8661/57120/6801/4599/9863/613/1000/7249/85358/22866/57534/4804/1855/4355/88/7248/9912/29102/54583/4905/4897/1627/1499/10505/7074/8502/3708/56899/388135/1948/55450/23513/23426/3750/2332/7804/8536/22859/4134/8825/3752/5621/29/79414/1741/1739/8087/23208/120/4131/55607/1410/54910/22883/54477/1136/23623/9231/10142/2852/974…
GO:0099572	postsynaptic specialization	346	-0.355978	-1.55366	3.05231e-05	0.000655811	0.000527844	3930	tags=30%, list=19%, signal=25%	118/6774/58489/11346/747/55737/57142/2066/140735/80315/659/57689/375/22829/4133/8661/57120/6801/4599/9863/613/1000/7249/85358/55752/22866/57534/4804/1855/4355/88/7248/9912/5913/29102/54583/4905/4897/1627/1499/10505/7074/8502/3708/56899/388135/1948/55450/23513/23426/3750/2332/7804/8536/22859/4134/8825/3752/5621/29/79414/1741/1739/8087/23208/120/4131/55607/1410/54910/22883/54477/1136/23623/9231/101…
GO:0005874	microtubule	415	-0.34558	-1.52375	3.71885e-05	0.000763529	0.000614542	4024	tags=29%, list=20%, signal=24%	6047/55177/6760/3619/23499/3798/23332/23354/84617/9112/9055/140735/4926/6249/10381/29105/203068/84445/4133/8661/85462/3192/80279/83544/7756/22933/10726/4957/2620/92104/374654/1855/9638/7280/51308/1639/259282/57326/79739/5048/55614/667/64837/2801/4135/55755/7074/63971/25999/9371/54801/3831/23116/23710/10397/8766/56271/84557/11104/324/65055/3797/57606/9183/4134/11043/51673/58526/6840/84080/23291/17…
GO:0098984	neuron to neuron synapse	354	-0.356736	-1.56464	3.75672e-05	0.000763529	0.000614542	3930	tags=30%, list=19%, signal=25%	118/6774/58489/11346/747/55737/57142/2066/140735/80315/659/57689/375/22829/4133/8661/57120/6801/4599/9863/613/1000/7249/85358/55752/22866/57534/4804/5179/1855/4355/88/7248/9912/29102/54583/4905/4897/1627/1499/10505/7074/8502/3708/56899/388135/1948/55450/23513/23426/3750/2332/7804/8536/22859/4134/8825/3752/5621/29/79414/1741/1739/8087/23208/120/4131/55607/1410/482/54910/10497/22883/54477/1136/2362…
GO:0005774	vacuolar membrane	411	0.413233	1.65198	3.98173e-05	0.000787964	0.000634209	2176	tags=18%, list=11%, signal=17%	27074/3109/3122/8673/719/3112/3117/2028/7805/3113/3108/51311/80183/3119/55016/10855/912/1803/2357/8876/533/4033/83930/245972/972/526/3115/84141/10312/9550/51284/55686/1509/128338/7107/4758/5167/81671/28962/4125/7226/23531/150372/389541/64116/9296/2896/282991/3111/1175/53346/8905/126321/55332/51296/11010/1601/28956/162/55315/55004/8417/4074/223082/729991/284417/81929/23646/51374/206358/1203/10542/…
GO:0009925	basal plasma membrane	51	-0.614437	-2.03025	4.21353e-05	0.000812455	0.000653922	3015	tags=49%, list=15%, signal=42%	9635/26119/1956/200958/2064/667/975/4641/7010/376497/6566/127700/4363/358/1605/4233/3680/3655/2065/7018/57477/947/5311/6558/288
GO:0044391	ribosomal subunit	161	0.504913	1.83531	4.36976e-05	0.000821515	0.000661214	5125	tags=46%, list=25%, signal=35%	28998/29088/51121/51650/64928/11224/6201/9636/122704/3396/116541/25873/51187/64976/65003/64968/51065/6193/4706/29093/6155/64960/64979/60488/140801/740/51642/6194/9553/6202/51264/6204/92259/6159/64983/6188/6222/51081/116832/6160/63875/26589/11222/6229/65080/51373/6152/6217/29074/6203/23107/65008/6183/6206/51021/4736/54460/6133/51318/6166/28957/28977/6136/6123/56945/28985/6143/6182/6223/6218/51258/…
GO:0030139	endocytic vesicle	295	0.427448	1.66428	5.64125e-05	0.00103469	0.00083279	1910	tags=19%, list=9%, signal=17%	2210/3043/1520/3122/11151/9332/8673/7097/219972/5880/3117/4689/3113/4688/3119/1803/6850/23682/533/64127/10578/948/7096/4481/245972/972/409/3115/10312/30011/51284/1536/7474/6556/1535/101/55647/57214/4643/8685/4057/1175/752/23166/7454/10981/84329/81029/5898/4920/8417/7791/9474/8877/1755
GO:0036064	ciliary basal body	152	-0.44204	-1.75481	5.96611e-05	0.00106822	0.000859778	4705	tags=43%, list=23%, signal=33%	22920/25930/80127/79874/582/79363/129880/8100/196383/123016/26005/7283/57787/22858/55764/57560/2909/8558/79841/54903/146057/80184/95681/29105/54806/5108/6787/23085/167691/121441/207/92104/26146/28981/374654/9742/583/118491/128344/89891/55212/23116/10210/2121/92565/353116/25809/150737/84140/57539/79989/8481/26160/9231/55081/22873/8318/7430/84984/79960/27152/23002/5311/117178/29070
GO:0005743	mitochondrial inner membrane	455	0.398818	1.60612	6.61176e-05	0.00115629	0.000930664	3566	tags=30%, list=18%, signal=25%	84419/56901/80303/4697/2268/28998/7351/100131801/4067/60386/4711/27089/4696/51537/29088/205251/292/51650/64928/1347/9556/84233/140823/25874/115286/10632/10105/26519/4708/4704/122704/3396/116541/64976/84833/9167/27235/65003/79133/10975/9377/51522/64968/30968/4695/54968/81853/4706/1351/29093/55013/26521/4722/521/4709/9997/125988/4729/4694/11331/25994/64960/64979/54539/60488/400916/92014/29796/58472…
GO:0043296	apical junction complex	135	-0.443003	-1.7213	8.94575e-05	0.00152891	0.00123058	4055	tags=36%, list=20%, signal=29%	5584/9073/122786/11346/51421/26/153562/23586/10580/4867/54532/6801/260425/9863/93643/9693/154810/64398/154796/9218/1499/324/5376/117/8825/55870/1741/1739/57619/79983/1495/3728/56288/83700/79827/25945/57125/58494/100506658/7082/8777/54566/57477/5010/357/84952/288/65267/144100
GO:0098978	glutamatergic synapse	352	-0.346811	-1.51714	0.00010307	0.00172241	0.00138632	2839	tags=23%, list=14%, signal=20%	6780/55752/5530/22866/8404/1855/2319/88/84896/2982/9912/54583/8650/23236/4897/1627/7074/64854/1948/23513/10397/23426/8766/8536/5813/1488/493/1487/6405/1994/53826/29/79414/3356/1741/1739/8087/126129/9256/5023/8326/55607/10497/1268/84961/22883/54477/93664/163/5789/6326/1605/10142/10718/5602/147381/6711/9211/145581/84628/57502/120892/2534/22871/347730/9900/4628/2045/6812/5332/8618/112476/2823/9890/5…
GO:0043235	receptor complex	385	0.405725	1.61244	0.000113812	0.0018468	0.00148644	1549	tags=18%, list=8%, signal=17%	28639/26996/53831/3815/915/150/925/919/50852/23643/7097/3689/83416/3683/8807/3560/1436/973/6850/3676/4973/3559/3569/3561/929/28755/948/7096/916/5777/8631/255743/3791/1438/972/3687/3595/3695/4067/214/51284/7133/7535/3682/1441/3684/3824/10267/917/4854/9466/7421/1439/3598/3597/3563/3679/1740/9244/8829/920/54518/3594/94/10148/2322/30968/9358/56616/1147/54923
GO:0035578	azurophil granule lumen	82	0.583434	1.927	0.000115425	0.0018468	0.00148644	2867	tags=37%, list=14%, signal=32%	51316/4332/1511/4069/1075/2171/6036/25801/10577/29108/4125/2896/3074/10487/23526/8635/58485/2760/8804/51816/175/2717/11240/3614/566/5580/387263/2517/411/5645
GO:0016607	nuclear speck	378	-0.34072	-1.48699	0.000147421	0.00230959	0.00185892	5611	tags=46%, list=28%, signal=34%	9410/23067/83932/339287/7307/54033/219988/4301/665/9879/26097/4968/54439/10992/55660/5936/9092/9129/57223/10454/6015/170506/57109/84271/4152/5073/51340/4223/80271/92609/26121/23524/25776/2968/64766/10482/7764/11252/54890/23451/2057/124790/4000/91746/23254/6732/7490/988/10929/10921/4841/55234/9320/23435/27332/9739/54883/9904/2908/3636/9321/22985/4303/204851/5356/64344/9733/143684/10014/64332/79872…
GO:0000313	organellar ribosome	85	0.561197	1.86974	0.000156146	0.00234843	0.00189019	4083	tags=44%, list=20%, signal=35%	28998/29088/51650/64928/122704/3396/116541/64976/65003/64968/4706/29093/64960/64979/60488/740/118487/51642/9553/51264/92259/64983/51081/63875/26589/11222/65080/4701/51373/29074/23107/6183/51021/54460/51318/28957/28977
GO:0005761	mitochondrial ribosome	85	0.561197	1.86974	0.000156146	0.00234843	0.00189019	4083	tags=44%, list=20%, signal=35%	28998/29088/51650/64928/122704/3396/116541/64976/65003/64968/4706/29093/64960/64979/60488/740/118487/51642/9553/51264/92259/64983/51081/63875/26589/11222/65080/4701/51373/29074/23107/6183/51021/54460/51318/28957/28977
GO:0035580	specific granule lumen	60	0.623548	1.94311	0.000191021	0.00281663	0.00226702	2100	tags=30%, list=10%, signal=27%	4069/6590/1118/1116/10855/2919/126014/5777/1794/1509/1265/4758/4057/1522/4317/2352/1669/5806
GO:1990204	oxidoreductase complex	96	0.551844	1.85968	0.000245403	0.0035489	0.00285641	3621	tags=41%, list=18%, signal=33%	4689/4688/5163/4697/6241/4711/27089/4696/1536/1535/4708/4704/4695/4706/4722/4709/4729/4694/54539/29796/51079/5162/126328/4700/50507/92259/4702/4715/5161/51292/55753/4713/4701/7386/790955/10295/1537/6390/2731
GO:0044291	cell-cell contact zone	74	-0.523425	-1.87032	0.000330604	0.00468661	0.00377212	3020	tags=36%, list=15%, signal=31%	87/1000/1829/2319/1499/7074/8502/23513/1832/1739/1495/3728/10052/5101/6326/5239/83700/25945/58494/3759/481/5348/287/6330/288/5318/477
GO:0097542	ciliary tip	45	-0.593428	-1.90712	0.000336538	0.00468661	0.00377212	4693	tags=62%, list=23%, signal=48%	8100/11020/6608/22858/55764/57560/140735/26146/28981/374654/9742/57728/89891/9371/3797/55112/80173/2736/150737/11127/57539/79989/26160/23059/79659/55081/64792/83657
GO:0030666	endocytic vesicle membrane	154	0.481742	1.74009	0.00036698	0.00500008	0.00402442	1910	tags=21%, list=9%, signal=20%	2210/3122/11151/9332/8673/7097/5880/3117/3113/3119/23682/533/948/7096/4481/245972/972/3115/10312/1536/7474/6556/1535/55647/8685/1175/23166/10981/84329/81029/4920/9474/1755
GO:0098688	parallel fiber to Purkinje cell synapse	15	-0.785606	-1.92702	0.000372346	0.00500008	0.00402442	1176	tags=33%, list=6%, signal=31%	93664/2892/5332/869/57863
GO:0042629	mast cell granule	22	0.766165	1.97266	0.000457744	0.006039	0.00486062	1324	tags=50%, list=7%, signal=47%	10125/3815/695/5552/5294/284021/7462/4067/27040/3579/5293
GO:0005604	basement membrane	98	-0.458545	-1.70412	0.000493804	0.00640243	0.00515313	1864	tags=32%, list=9%, signal=29%	1471/340267/151887/80144/1955/1739/283/3339/79812/9423/1288/1605/5764/1946/1287/84628/3655/26033/4147/1285/3912/2192/3908/7078/10319/59277/1286/158326/1299/2254/7060
GO:0045211	postsynaptic membrane	267	-0.362634	-1.54157	0.000513937	0.00647135	0.0052086	3255	tags=23%, list=16%, signal=19%	8082/6801/3778/4599/1000/85358/55906/22866/23345/88/84896/5913/322/4897/1627/1499/10505/57692/7074/1305/1948/23513/23426/3750/2332/8825/3752/53826/79414/3356/1739/5023/54910/22883/93664/1136/80059/1605/10142/56123/2892/145581/25945/2550/57502/22871/347730/2045/6532/10243/23017/112476/1272/287/288/9890/64084/399694/869/6529/27065
GO:0015934	large ribosomal subunit	101	0.523567	1.78454	0.000516331	0.00647135	0.0052086	4119	tags=39%, list=20%, signal=31%	28998/29088/51121/64928/11224/122704/3396/116541/25873/51187/64976/65003/4706/29093/6155/64979/140801/740/51642/9553/51264/6159/64983/116832/6160/63875/26589/11222/65080/6152/29074/65008/4736/6133/51318/6166/28977/6136/6123
GO:0032838	plasma membrane bounded cell projection cytoplasm	204	-0.373832	-1.54916	0.000553288	0.00682086	0.00548991	3425	tags=28%, list=17%, signal=23%	5573/989/4133/7345/10947/56623/3192/83450/6787/83544/6421/167691/55330/92104/26146/6647/9742/2319/5048/667/118491/89876/221421/89891/55212/8546/9371/23710/2332/5813/4134/55112/3315/79882/2736/23291/150737/200894/11127/57539/144406/7802/26160/51057/7289/79659/55081/83538/3800/79971/120892/4137/114327/55329/66000/231/55638
GO:0042383	sarcolemma	135	-0.417292	-1.6214	0.000591025	0.00716856	0.00576976	3255	tags=27%, list=16%, signal=23%	8082/3916/817/5339/1000/6443/361/301/5530/633/90523/6640/493/79147/9499/3752/23336/1739/1292/358/857/6326/1605/5239/7430/81493/6262/3759/3908/8910/6263/481/5348/287/288/477
GO:0005890	sodium:potassium-exchanging ATPase complex	12	-0.822037	-1.90581	0.000719971	0.00859394	0.00691702	1217	tags=33%, list=6%, signal=31%	482/481/5348/477
GO:0045335	phagocytic vesicle	134	0.479689	1.69384	0.000758315	0.0089102	0.00717156	1910	tags=23%, list=9%, signal=21%	1520/11151/8673/7097/219972/5880/4689/4688/6850/23682/533/64127/10578/948/7096/245972/10312/51284/1536/6556/1535/101/55647/4057/752/7454/10981/84329/7791/9474/1755
GO:0010008	endosome membrane	477	0.366167	1.48502	0.000816332	0.00944434	0.00760148	2196	tags=16%, list=11%, signal=15%	2210/27074/29887/81615/3109/3122/23643/8673/3112/3117/4689/3113/3108/51311/8630/4360/3119/55016/912/26872/533/929/81501/83930/911/245972/3115/10312/51284/55686/1509/58533/6556/92421/23555/79689/5874/124976/55630/23531/150684/389541/51135/3111/1175/9744/124460/29984/255231/84174/25849/54432/6505/28956/55041/4615/55315/55004/8417/221472/51510/223082/10457/57826/3643/8877/284417/6861/9641/23646/2367…
GO:0005747	mitochondrial respiratory chain complex I	42	0.652501	1.91494	0.0010673	0.0118031	0.00949998	3004	tags=45%, list=15%, signal=39%	4697/4711/4696/4708/4704/4695/4706/4722/4709/4729/4694/54539/51079/126328/4700/4702/4715/4713/4701
GO:0030964	NADH dehydrogenase complex	42	0.652501	1.91494	0.0010673	0.0118031	0.00949998	3004	tags=45%, list=15%, signal=39%	4697/4711/4696/4708/4704/4695/4706/4722/4709/4729/4694/54539/51079/126328/4700/4702/4715/4713/4701
GO:0045271	respiratory chain complex I	42	0.652501	1.91494	0.0010673	0.0118031	0.00949998	3004	tags=45%, list=15%, signal=39%	4697/4711/4696/4708/4704/4695/4706/4722/4709/4729/4694/54539/51079/126328/4700/4702/4715/4713/4701
GO:0099568	cytoplasmic region	246	-0.348181	-1.4604	0.00125641	0.013693	0.0110211	3425	tags=30%, list=17%, signal=25%	3798/23332/26985/255758/4926/22863/5573/989/4133/7345/10947/56623/3192/83450/6787/83544/6421/167691/55330/92104/26146/6647/9742/2319/1639/9783/5048/667/118491/1499/89876/221421/89891/55212/8546/9371/84260/23710/2332/5813/1488/1487/4134/55112/3315/79882/2736/2770/23291/150737/200894/11127/57539/144406/7802/10497/26160/51057/7289/79659/55081/83538/3800/2037/79971/120892/4137/114327/55329/66000/231/…
GO:0097730	non-motile cilium	158	-0.387531	-1.54181	0.00143513	0.0153389	0.0123458	3849	tags=25%, list=19%, signal=20%	55646/2776/140735/80184/4867/54806/989/57670/3617/167691/161582/9742/57728/84662/4889/23035/55212/222236/10210/2767/5961/79762/1462/200894/84140/2782/4131/4952/7289/55081/65062/5742/768206/56123/8842/5957/5311/56121/10888
GO:0035869	ciliary transition zone	68	-0.503982	-1.76013	0.00144822	0.0153389	0.0123458	4223	tags=41%, list=21%, signal=33%	55764/84314/54903/65250/146057/80184/283232/4867/54806/5108/6787/57670/167691/90355/26146/91147/27241/9742/57728/57545/84747/10210/84140/55081/65062/79583/56123/56121
GO:0030665	clathrin-coated vesicle membrane	110	0.490092	1.68458	0.00149142	0.0155771	0.0125376	1949	tags=22%, list=10%, signal=20%	2210/3575/915/3122/8673/3117/3113/3119/972/3115/7474/917/57214/6571/7039/6857/1175/920/1601/162/4920/4074/55707/83988
GO:0005912	adherens junction	164	-0.385657	-1.53742	0.0017858	0.0183962	0.0148066	3758	tags=32%, list=19%, signal=26%	11135/10818/659/57669/83872/10580/4867/54806/8773/10298/1000/301/2319/64398/83692/27295/1499/8502/83604/1948/23513/10397/85456/324/8825/5797/23336/1739/57619/8642/79983/1495/9231/3728/4092/56288/9124/5239/57608/1946/25945/23580/7082/57477/357/65267/117178/144100/84978/8613/5318/28513
GO:0062023	collagen-containing extracellular matrix	411	0.371954	1.48696	0.00183308	0.018628	0.0149932	1815	tags=20%, list=9%, signal=19%	4318/1359/27299/1301/1300/6279/26585/6280/64499/1511/1215/6590/2219/1520/713/1075/285/8076/7177/2162/64094/115908/714/712/4856/2152/22915/7450/7045/5265/3574/1512/3965/255743/5803/131578/5196/1282/11096/1/56999/1508/1509/3371/10216/7058/7474/2/6387/284/1284/5054/4958/5858/6423/1280/63923/25975/10082/176/4148/84034/5654/7869/7057/4969/4060/255631/133584/1522/3697/4237/4317/80781/89777/81029/64129/…
GO:0030315	T-tubule	54	-0.526456	-1.7724	0.00186674	0.0187172	0.0150649	924	tags=15%, list=5%, signal=14%	6326/7430/3759/481/5348/287/288/477
GO:0031594	neuromuscular junction	75	-0.483279	-1.72731	0.00193845	0.0191805	0.0154378	2486	tags=28%, list=12%, signal=25%	5913/3913/6640/9145/1739/57465/55607/10497/9759/5764/1287/23024/5270/81493/9515/9900/4628/2045/3908/4038/288
GO:0005840	ribosome	205	0.424871	1.58199	0.00219429	0.02143	0.0172484	5469	tags=44%, list=27%, signal=32%	28998/29088/51121/51650/64928/11224/6201/9636/122704/3396/116541/25873/51187/64976/65003/64968/51065/6193/4706/29093/6155/200916/64960/64979/60488/100861532/140801/740/118487/51642/6194/9553/6202/51264/6204/92259/6159/64983/6188/6222/51081/328/116832/6160/63875/26589/11222/6229/65080/4701/51373/6152/6217/29074/6203/23107/27230/65008/6183/6206/51021/4736/4690/54460/6133/51318/6166/100874051/28957/…
GO:0005770	late endosome	261	0.395505	1.51439	0.00223314	0.0214886	0.0172955	2196	tags=18%, list=11%, signal=16%	27074/3109/1520/3122/7852/8673/8530/3108/55016/973/79589/1512/1318/83930/972/10312/55686/5641/6556/92421/23555/5874/6614/23531/1317/389541/2896/255231/84174/126321/25849/54432/6505/28956/55315/1514/55004/8417/4074/51510/4644/3643/3784/23646/10542/4864/114885
GO:0000118	histone deacetylase complex	77	-0.463759	-1.66467	0.00227968	0.0214886	0.0172955	5696	tags=53%, list=28%, signal=38%	1108/10013/90665/10856/53615/79685/79718/1457/55818/7764/79885/473/6886/55806/9611/10014/9112/6907/91748/55758/57649/57504/51317/51780/1107/55809/10524/79595/23309/64426/10284/221037/55929/5928/81611/9759/23468/57459/8295/2122/23493
GO:0045178	basal part of cell	69	-0.487491	-1.70932	0.00228602	0.0214886	0.0172955	3015	tags=39%, list=15%, signal=33%	9635/26119/1956/200958/2064/667/975/4641/7010/376497/6566/127700/4363/3673/358/1605/4233/3680/3655/2065/7018/57477/5010/947/5311/6558/288
GO:0070160	tight junction	123	-0.415796	-1.58934	0.00255883	0.0237561	0.0191206	4055	tags=34%, list=20%, signal=27%	5584/9073/11346/51421/26/153562/23586/4867/54532/6801/260425/9863/93643/9693/154810/64398/154796/9218/1499/324/5376/117/8825/55870/1741/1739/79983/56288/83700/79827/57125/58494/100506658/7082/8777/54566/5010/357/51599/84952/288/65267
GO:0014704	intercalated disc	51	-0.530628	-1.75333	0.00277755	0.0254722	0.0205018	1522	tags=37%, list=8%, signal=35%	87/1000/1829/1499/1832/1739/1495/3728/10052/6326/5239/3759/481/5348/287/6330/288/5318/477
GO:0005923	bicellular tight junction	116	-0.417081	-1.57785	0.00284125	0.0257424	0.0207193	4055	tags=35%, list=20%, signal=28%	5584/9073/11346/51421/26/153562/23586/4867/54532/6801/260425/9863/93643/9693/154810/64398/154796/9218/1499/324/5376/117/8825/55870/1741/1739/79983/56288/83700/79827/57125/58494/100506658/7082/8777/54566/5010/357/84952/288/65267
GO:0060076	excitatory synapse	51	-0.529379	-1.7492	0.00291304	0.0260786	0.0209899	1442	tags=20%, list=7%, signal=18%	23208/93664/2892/57502/22871/347730/5332/152404/869/57863
GO:0070069	cytochrome complex	28	0.693358	1.85206	0.00307109	0.0271701	0.0218685	3414	tags=54%, list=17%, signal=45%	84419/56901/4697/27089/9377/1351/29796/1349/1350/84701/7386/790955/1340/1537/1337
GO:0045334	clathrin-coated endocytic vesicle	52	0.562843	1.69072	0.00318077	0.0278133	0.0223861	1195	tags=21%, list=6%, signal=20%	2210/3122/3117/3113/3119/972/3115/7474/57214/4643/1175
GO:1990909	Wnt signalosome	11	-0.78924	-1.79304	0.00324815	0.0280194	0.022552	3497	tags=82%, list=17%, signal=68%	4041/1855/1499/4040/324/25960/8321/120892/7472
GO:0044309	neuron spine	173	-0.368108	-1.48692	0.00327887	0.0280194	0.022552	3334	tags=28%, list=17%, signal=23%	8411/351/6801/4599/613/85358/55752/5530/4804/1855/4355/88/9912/322/7074/2521/56899/26232/3750/2332/3752/26115/29/8087/23208/4131/55607/1410/22883/2852/9743/2892/3781/4137/9762/22871/4628/3759/3908/112476/1902/54873/2823/4915/83992/5577/84152/477
GO:0043197	dendritic spine	171	-0.369795	-1.48693	0.00335278	0.0283291	0.0228013	2892	tags=27%, list=14%, signal=23%	6801/4599/613/85358/55752/5530/4804/1855/4355/88/9912/322/7074/2521/56899/26232/3750/2332/3752/26115/29/8087/23208/4131/55607/1410/22883/2852/9743/2892/3781/4137/9762/22871/4628/3759/3908/112476/1902/54873/2823/4915/83992/5577/84152/477
GO:0045277	respiratory chain complex IV	18	0.7501	1.84261	0.00356614	0.0292058	0.0235069	3812	tags=67%, list=19%, signal=54%	84419/56901/4697/9377/1351/1349/1350/84701/7386/1340/1337/1327
GO:0000315	organellar large ribosomal subunit	56	0.57048	1.75041	0.00357305	0.0292058	0.0235069	3197	tags=38%, list=16%, signal=32%	28998/29088/64928/122704/3396/116541/64976/65003/4706/29093/64979/740/51642/9553/51264/64983/63875/26589/11222/65080/29074
GO:0005762	mitochondrial large ribosomal subunit	56	0.57048	1.75041	0.00357305	0.0292058	0.0235069	3197	tags=38%, list=16%, signal=32%	28998/29088/64928/122704/3396/116541/64976/65003/4706/29093/64979/740/51642/9553/51264/64983/63875/26589/11222/65080/29074
GO:0017053	transcription repressor complex	76	-0.46961	-1.68228	0.00416792	0.0337019	0.0271257	3884	tags=36%, list=19%, signal=29%	3068/9611/9112/6907/5926/57649/57504/55122/2874/51132/1107/6497/1488/3725/1487/10443/5928/3005/56980/9759/23013/23468/57459/6667/7464/23493/7704
GO:0016469	proton-transporting two-sector ATPase complex	48	0.589091	1.75838	0.00476347	0.0381078	0.0306719	5907	tags=69%, list=29%, signal=49%	533/245972/526/10312/9550/9556/10632/10105/9296/84833/521/522/509/127124/518/516/528/8992/515/514/51382/525/517/527/10159/523/245973/10476/9114/529/498/9551/539
GO:1990752	microtubule end	34	-0.574535	-1.73532	0.00538779	0.0426486	0.0343266	4024	tags=47%, list=20%, signal=38%	6047/23332/4926/6249/1639/667/55755/25999/57606/6840/10634/23271/9793/344148/10253/7461
GO:0097014	ciliary plasm	119	-0.385347	-1.46943	0.00557699	0.0436864	0.0351619	3573	tags=27%, list=18%, signal=22%	22863/5573/989/56623/83450/6787/83544/167691/92104/26146/9742/118491/89876/221421/89891/55212/4134/55112/2736/150737/200894/57539/144406/7802/26160/51057/7289/79659/55081/83538/114327/55329
GO:0005811	lipid droplet	88	-0.429048	-1.57704	0.00591538	0.0458594	0.0369109	4233	tags=34%, list=21%, signal=27%	7189/375775/1727/23130/84883/55102/27339/8729/9885/25840/23111/89782/7248/53349/8228/23197/2181/3991/9183/4047/1149/1066/857/729359/5947/5010/5321/50486/63924/5346
GO:0061702	inflammasome complex	16	0.748171	1.79672	0.00612835	0.0470257	0.0378497	2602	tags=56%, list=13%, signal=49%	9447/834/58484/29108/114548/838/22900/837/100506742

## Sheet: MF
ID	Description	setSize	enrichmentScore	NES	pvalue	p.adjust	qvalues	rank	leading_edge	core_enrichment
GO:0042379	chemokine receptor binding	54	0.853875	2.64887	2.85126e-15	3.38159e-12	2.93829e-12	857	tags=48%, list=4%, signal=46%	5473/10563/6355/6374/6351/6363/3576/6352/3627/6362/6356/4283/6366/58191/2921/6368/729230/2919/6354/51192/9034/5196/6373/6375/6387/6364
GO:0005126	cytokine receptor binding	240	0.614498	2.34842	1.69987e-14	1.00803e-11	8.75882e-12	1761	tags=28%, list=9%, signal=25%	5473/10563/6355/26585/6374/6351/6363/3576/3606/6352/3627/6362/6356/146722/4283/6366/58191/944/2921/6368/729230/2919/6850/3574/3569/637/6354/8600/51192/8743/9034/3557/5196/6373/9966/26228/6375/3553/7292/10019/6387/29108/6364/4908/9466/836/3597/4282/4050/51135/10464/9244/3594/6357/5228/3589/10344/10673/3600/10148/7124/161742/4615/2280/2885/27179
GO:0003823	antigen binding	62	0.832523	2.64996	6.12553e-14	2.42163e-11	2.10417e-11	895	tags=44%, list=4%, signal=42%	3512/3507/3495/28639/3537/3514/3575/28823/2219/3122/962/3117/3113/3119/912/3676/28461/911/28778/6504/3115/11026/11006/3500/3824/30835/3902
GO:0140375	immune receptor activity	126	0.69609	2.44727	1.04815e-12	3.10777e-10	2.70037e-10	1408	tags=43%, list=7%, signal=40%	2210/3575/2207/1236/728/1230/3122/10288/1234/7852/3587/719/2213/3112/8807/3117/3113/1378/3560/50615/51348/3119/729230/2152/2357/10859/3559/2359/1512/3561/10663/7850/1438/972/3595/9034/1441/11126/9466/1439/3579/3598/1524/3597/1240/3563/3111/9244/920/3594/3459/2833/10148/2322
GO:0008009	chemokine activity	42	0.864327	2.53283	1.8315e-12	4.34431e-10	3.77481e-10	857	tags=57%, list=4%, signal=55%	5473/10563/6355/6374/6351/6363/3576/6352/3627/6362/6356/4283/6366/58191/2921/6368/2919/6354/51192/5196/6373/6375/6387/6364
GO:0005125	cytokine activity	215	0.57275	2.16136	1.13711e-10	2.24768e-08	1.95303e-08	2803	tags=35%, list=14%, signal=30%	5473/10563/6696/6355/26585/6374/6351/6363/4982/3576/3606/6352/3627/6362/7857/6356/4283/6366/58191/944/2921/6368/2919/3574/3569/6354/8600/51192/8743/6398/3557/5196/6373/9966/6375/3553/3625/7474/7292/6387/6364/4282/3624/4050/2896/9244/6357/3589/10344/10673/3600/10148/7124/81029/27179/112616/3586/6367/970/3451/959/57152/112744/356/3441/2661/8744/5008/9235/10850/374/27190/146225/284415/8740
GO:0030546	signaling receptor activator activity	442	0.480613	1.92645	3.30575e-10	5.22967e-08	4.54411e-08	2808	tags=29%, list=14%, signal=25%	5473/10563/6696/6355/100506013/26585/6374/6351/9535/6363/4982/3576/3606/6352/3627/6781/6362/7857/6356/4283/6366/5368/116/3952/58191/944/2921/6368/1803/4856/2919/3574/3569/6354/8600/51192/8743/3082/6398/3557/5196/6373/9966/6375/2922/57817/2258/3553/3625/7474/7292/10507/6387/2764/6364/4908/54437/6423/2246/170589/1890/4282/3624/4050/3714/7039/9037/2896/133/9244/7869/4969/64218/6357/5228/3589/10344/1…
GO:0048018	receptor ligand activity	437	0.48135	1.93226	3.52761e-10	5.22967e-08	4.54411e-08	2808	tags=29%, list=14%, signal=25%	5473/10563/6696/6355/100506013/26585/6374/6351/9535/6363/4982/3576/3606/6352/3627/6781/6362/7857/6356/4283/6366/5368/116/3952/58191/944/2921/6368/1803/4856/2919/3574/3569/6354/8600/51192/8743/3082/6398/3557/5196/6373/9966/6375/2922/57817/2258/3553/3625/7474/7292/10507/6387/2764/6364/4908/54437/6423/2246/170589/1890/4282/3624/4050/3714/7039/9037/2896/133/9244/7869/4969/64218/6357/5228/3589/10344/1…
GO:0004175	endopeptidase activity	379	0.493125	1.95325	9.90372e-10	1.28388e-07	1.11558e-07	1900	tags=19%, list=9%, signal=17%	4321/4312/4318/27299/4322/3001/3002/3003/64499/1511/1215/1520/4316/1075/7177/2999/5328/203100/1803/2152/60559/1521/834/1512/56675/5122/3082/10863/6768/11096/56999/1508/1509/8038/5641/101/5698/29108/2191/90701/115201/836/83714/3004/11098/5654/4057/5699/81792/1513/146547/717/1522/838/5685/4317/5972/5696/4320/5683/10892/5688/1514/5691/1515/1636/5686/4319/9700/1178/10699
GO:0030545	receptor regulator activity	468	0.469749	1.88068	1.08253e-09	1.28388e-07	1.11558e-07	2808	tags=28%, list=14%, signal=25%	5473/10563/6696/6355/100506013/26585/6374/6351/9535/6363/4982/3576/3606/6352/3627/6781/6362/7857/6356/4283/6366/5368/116/3952/58191/944/2921/6368/1803/4856/2919/3574/3569/10468/6354/8600/51192/8743/4062/3082/6398/3557/5196/6373/9966/6375/2922/57817/2258/3553/3625/7474/7292/10507/6387/2764/6364/4908/116372/54437/6423/2246/170589/1890/4282/3624/4050/3714/7039/9037/2896/133/9244/7869/4969/64218/6357…
GO:0048020	CCR chemokine receptor binding	31	0.857305	2.37603	3.93004e-09	4.2373e-07	3.68183e-07	1314	tags=52%, list=7%, signal=48%	10563/6355/6351/6363/6352/6362/6356/6366/6368/729230/6354/9034/6375/6364/6357/10344
GO:0004252	serine-type endopeptidase activity	145	0.603606	2.16454	1.97933e-08	1.95624e-06	1.69979e-06	1486	tags=21%, list=7%, signal=20%	4312/4318/3001/3002/3003/64499/1511/1215/4316/1075/7177/2999/5328/203100/1803/2152/60559/1512/5122/3082/6768/101/2191/90701/3004/11098/5654/4057/146547/717/4317
GO:0008236	serine-type peptidase activity	163	0.577838	2.10627	5.59313e-08	5.10266e-06	4.43375e-06	1486	tags=20%, list=7%, signal=18%	4312/4318/3001/3002/3003/54504/64499/1511/1215/4316/1075/7177/2999/5328/203100/1803/2152/60559/1512/5122/3082/6768/101/2191/90701/3004/11098/5654/4057/146547/717/4317
GO:0045236	CXCR chemokine receptor binding	18	0.907018	2.25624	6.14732e-08	5.20766e-06	4.52498e-06	825	tags=61%, list=4%, signal=59%	5473/10563/6374/3576/3627/4283/2921/2919/5196/6373/6387
GO:0017171	serine hydrolase activity	167	0.570318	2.08963	9.45216e-08	7.47351e-06	6.4938e-06	1486	tags=19%, list=7%, signal=18%	4312/4318/3001/3002/3003/54504/64499/1511/1215/4316/1075/7177/2999/5328/203100/1803/2152/60559/1512/5122/3082/6768/101/2191/90701/3004/11098/5654/4057/146547/717/4317
GO:0019865	immunoglobulin binding	23	0.867271	2.30442	3.11133e-07	2.30627e-05	2.00394e-05	1222	tags=57%, list=6%, signal=53%	3512/2210/2215/2207/2213/931/7450/2205/2206/9103/2212/11027/920
GO:0034987	immunoglobulin receptor binding	14	0.921902	2.1842	9.53214e-07	6.65007e-05	5.7783e-05	799	tags=64%, list=4%, signal=62%	3512/3507/3495/28639/3537/3514/28461/2268/3500
GO:0030246	carbohydrate binding	230	0.492827	1.87387	1.32781e-06	8.74877e-05	7.60189e-05	2626	tags=30%, list=13%, signal=26%	969/23601/339390/971/22918/2219/2203/3122/1116/50856/2591/202/945/51267/4360/5168/10462/51348/3820/11226/4973/6518/9976/64581/3965/3101/27036/6515/27180/23284/89790/10216/2589/10219/5167/3824/30835/282969/4125/5836/78989/6614/160365/176/29121/26253/5352/3957/8972/160364/5553/432/1178/22934/5806/1203/400709/433/112398/10143/4126/124220/2208/283208/79623/3823/130120/3848
GO:0019955	cytokine binding	134	0.569192	2.01671	1.62075e-06	0.000101169	8.79065e-05	1393	tags=34%, list=7%, signal=31%	26585/1236/3815/1230/1234/7852/3587/3560/1436/729230/3676/3559/3561/8792/948/2532/2615/10663/7850/1438/375387/972/3595/9034/3557/147138/7133/1441/2/9466/10630/3579/3598/1524/3597/3563/9244/8829/920/7057/3594/3459/94/2833/10148
GO:0001664	G protein-coupled receptor binding	263	0.483159	1.85773	1.99101e-06	0.000118067	0.00010259	1751	tags=20%, list=9%, signal=19%	5473/10563/6355/100506013/6374/6351/6363/2219/3576/150/6352/3627/6362/6356/4283/6366/115908/2769/5368/116/58191/2921/6368/84870/729230/2919/2357/6354/51192/409/9034/26052/5196/6373/6375/7474/6387/6364/7257/8685/170589/133/6357/10344/8862/4828/708/81029/440193/1636/5898/4920/9456
GO:0004896	cytokine receptor activity	95	0.606072	2.03848	9.84606e-06	0.000556068	0.000483172	1408	tags=37%, list=7%, signal=34%	3575/1236/1230/1234/7852/3587/8807/3560/50615/729230/2152/3559/3561/10663/7850/1438/972/3595/9034/1441/9466/1439/3579/3598/1524/3597/1240/3563/9244/920/3594/3459/2833/10148/2322
GO:0031210	phosphatidylcholine binding	27	0.80578	2.18784	1.66156e-05	0.000856788	0.000744471	881	tags=22%, list=4%, signal=21%	3512/3507/10125/341/1071/5360
GO:0050997	quaternary ammonium group binding	27	0.80578	2.18784	1.66156e-05	0.000856788	0.000744471	881	tags=22%, list=4%, signal=21%	3512/3507/10125/341/1071/5360
GO:0003735	structural constituent of ribosome	142	0.533411	1.899	2.1011e-05	0.0010383	0.000902185	5125	tags=49%, list=25%, signal=37%	28998/29088/51121/51650/64928/11224/6201/122704/116541/25873/51187/65003/64968/51065/6193/29093/6155/200916/64960/64979/60488/100861532/140801/740/6194/9553/6202/51264/6204/92259/6159/64983/6188/6222/51081/116832/6160/63875/26589/11222/6229/4701/51373/6152/6217/29074/6203/65008/6183/6206/51021/4736/54460/6133/51318/6166/100874051/28977/6136/6123/56945/6143/6182/51649/6223/6218/51258/28973/6191/90…
GO:0023023	MHC protein complex binding	21	0.81922	2.14247	2.7563e-05	0.00130759	0.00113617	1191	tags=62%, list=6%, signal=58%	3109/3122/10288/925/3112/3108/931/10859/972/51571/3824/11126/3111
GO:0042834	peptidoglycan binding	18	0.848571	2.11085	3.03506e-05	0.00138446	0.00120297	1275	tags=39%, list=6%, signal=36%	3512/3507/54209/7097/64127/114548/114770
GO:0038187	pattern recognition receptor activity	23	0.806993	2.14426	4.171e-05	0.00183215	0.00159197	1275	tags=57%, list=6%, signal=53%	2219/23643/7097/51311/64127/64581/929/948/5724/51284/8685/26253/114770
GO:0045028	G protein-coupled purinergic nucleotide receptor activity	13	0.876456	2.02681	5.42204e-05	0.00229662	0.00199556	1258	tags=62%, list=6%, signal=58%	29909/2857/286530/53829/5031/5724/27334/64805
GO:0004222	metalloendopeptidase activity	103	0.561425	1.91639	6.01326e-05	0.00239161	0.0020781	805	tags=11%, list=4%, signal=10%	4321/4312/4318/27299/4322/4316/10863/11096/56999/8038/101
GO:0035325	Toll-like receptor binding	12	0.882267	1.99246	6.04962e-05	0.00239161	0.0020781	470	tags=58%, list=2%, signal=57%	6279/6280/23643/7097/6850/948/7096
GO:0019864	IgG binding	10	0.907734	1.96032	6.84757e-05	0.00261975	0.00227632	586	tags=60%, list=3%, signal=58%	2210/2215/2207/2213/9103/2212
GO:0004930	G protein-coupled receptor activity	486	0.385016	1.55135	7.1192e-05	0.00263855	0.00229266	3334	tags=22%, list=17%, signal=19%	29909/1880/8477/26996/1236/728/53831/1230/2857/150/140/1234/56670/7852/719/54112/64123/286530/3248/729230/2357/5021/30817/53829/1909/2359/2841/2532/143503/10800/5031/10663/84873/9034/5724/4883/23284/4160/23596/79627/8111/2015/5732/10267/2844/59350/3579/1524/1240/5734/27334/136/2828/64805/2833/2867/10161/187/2829/1235/57211/8323/162998/8877/55890/51083/5157/152/2859/4995/976/222487/3269/115330/262…
GO:0042287	MHC protein binding	29	0.776731	2.11364	8.83592e-05	0.00317557	0.00275929	1496	tags=45%, list=7%, signal=42%	10288/925/55016/10859/64581/29992/972/51571/3824/3902/1280/920/51744
GO:0140030	modification-dependent protein binding	142	-0.445663	-1.77166	9.22999e-05	0.00321964	0.00279757	5966	tags=52%, list=30%, signal=37%	55193/50613/7917/26108/9682/84656/10013/5887/83932/23172/65980/178/23170/138474/130617/143630/84993/81858/84142/79184/23476/6872/2060/5253/84289/5927/84148/124930/57680/54454/2956/11091/26013/112869/3621/55023/165918/30827/54629/7158/54799/29117/4297/9425/23118/56893/5252/6046/56957/5929/2186/546/2332/5977/55793/54764/10771/22890/23198/54892/8019/148479/10927/4300/10133/29978/23468/54737/169981/1…
GO:0005539	glycosaminoglycan binding	222	0.453892	1.71822	0.000139554	0.00469877	0.00408281	1748	tags=22%, list=9%, signal=20%	3512/10563/3507/1301/6355/1511/3627/4316/54209/7097/64094/4753/6368/5788/84870/10894/4856/30817/64127/3161/6354/5196/6373/11096/7058/9806/26279/57214/2246/9037/176/114548/7130/4057/145864/23166/8829/7057/114770/5228/1833/133584/708/59352/9388/2335/23213/5553
GO:0008013	beta-catenin binding	83	-0.516559	-1.90511	0.000142627	0.00469877	0.00408281	4379	tags=47%, list=22%, signal=37%	57680/9070/23135/9739/4303/8312/10076/283149/6095/6907/9968/9351/1000/1855/8650/1499/23426/23189/57658/8313/2308/324/607/4088/83439/6934/1495/6925/168002/9231/2309/4092/4929/367/9314/219287/357/6662/6299
GO:0009055	electron transfer activity	101	0.531091	1.8025	0.000188531	0.00604319	0.00525098	3621	tags=42%, list=18%, signal=34%	84419/56901/4688/8630/4697/4199/2745/27089/1536/1535/314/4200/79689/1347/3620/9167/10327/10975/9377/1351/4722/4729/2108/29796/1346/2230/1349/51022/50507/1350/1528/84701/1345/1329/7386/1340/1537/1337/6390/10539/6715/2731
GO:0001618	virus receptor activity	70	0.586253	1.9043	0.000219461	0.00667386	0.00579898	1473	tags=23%, list=7%, signal=21%	23601/339390/942/1234/7852/4360/1378/1803/3695/6504/30835/6404/920/983/7293/941
GO:0140272	exogenous protein binding	70	0.586253	1.9043	0.000219461	0.00667386	0.00579898	1473	tags=23%, list=7%, signal=21%	23601/339390/942/1234/7852/4360/1378/1803/3695/6504/30835/6404/920/983/7293/941
GO:0008237	metallopeptidase activity	183	0.463899	1.72056	0.000271499	0.00804994	0.00699467	1778	tags=13%, list=9%, signal=12%	4321/4312/4318/1359/27299/4322/4316/2028/10863/64174/11096/56999/1363/8038/101/23173/10213/51056/81792/1368/4317/4320/1636/4319
GO:0016675	oxidoreductase activity, acting on a heme group of donors	26	0.743073	2.01612	0.000298729	0.00864128	0.00750849	3414	tags=62%, list=17%, signal=51%	84419/56901/4697/1347/9167/9377/1351/1346/1349/1350/1528/84701/1345/1329/1340/1337
GO:0001848	complement binding	19	0.788074	1.99114	0.000346792	0.00979273	0.008509	2100	tags=47%, list=10%, signal=42%	728/22918/3689/11326/1378/3684/708/1380/5806
GO:0042393	histone binding	222	-0.372872	-1.55221	0.000362954	0.0100108	0.00869846	5397	tags=45%, list=27%, signal=33%	4676/65980/23038/23170/138474/9678/79685/23476/79718/55206/23411/6872/54828/4302/5253/80012/2145/84289/5927/6830/10765/84148/158880/55011/64061/4678/23270/57680/54617/90378/10389/54454/2956/11091/55705/114803/58508/26013/9733/112869/7259/9025/10541/3621/55170/6907/128854/55023/55274/165918/148418/30827/54496/7862/7158/5585/54799/29117/4297/9425/5252/6046/1106/9918/10524/322/5929/23774/2186/546/84…
GO:0001637	G protein-coupled chemoattractant receptor activity	26	0.738712	2.00429	0.000382933	0.0100924	0.0087694	1814	tags=50%, list=9%, signal=46%	1236/1230/1234/7852/729230/10663/9034/3579/1524/1240/2833/2829/1235
GO:0004950	chemokine receptor activity	26	0.738712	2.00429	0.000382933	0.0100924	0.0087694	1814	tags=50%, list=9%, signal=46%	1236/1230/1234/7852/729230/10663/9034/3579/1524/1240/2833/2829/1235
GO:0019956	chemokine binding	33	0.70697	1.97713	0.000402723	0.0102906	0.00894159	1814	tags=48%, list=9%, signal=44%	1236/1230/1234/7852/729230/3676/2532/10663/9034/2/10630/3579/1524/2833/2829/1235
GO:0004129	cytochrome-c oxidase activity	25	0.744137	1.99696	0.00042516	0.0102906	0.00894159	3414	tags=64%, list=17%, signal=53%	84419/56901/4697/1347/9167/9377/1351/1346/1349/1350/1528/84701/1345/1329/1340/1337
GO:0015002	heme-copper terminal oxidase activity	25	0.744137	1.99696	0.00042516	0.0102906	0.00894159	3414	tags=64%, list=17%, signal=53%	84419/56901/4697/1347/9167/9377/1351/1346/1349/1350/1528/84701/1345/1329/1340/1337
GO:0016676	oxidoreductase activity, acting on a heme group of donors, oxygen as acceptor	25	0.744137	1.99696	0.00042516	0.0102906	0.00894159	3414	tags=64%, list=17%, signal=53%	84419/56901/4697/1347/9167/9377/1351/1346/1349/1350/1528/84701/1345/1329/1340/1337
GO:0019957	C-C chemokine binding	24	0.766405	2.05287	0.000438001	0.0103894	0.00902742	1814	tags=54%, list=9%, signal=49%	1236/1230/1234/7852/729230/2532/10663/9034/3579/1524/2833/2829/1235
GO:0044325	ion channel binding	127	-0.431363	-1.69158	0.000461103	0.0104782	0.00910457	3327	tags=30%, list=17%, signal=25%	1173/57120/23241/140730/817/5144/87/23171/3709/88/9783/1499/23630/2332/6640/6281/3752/5621/1739/3398/55607/857/55800/9747/801/10142/3326/120892/2534/6262/2273/5311/5348/287/6330/288/644139/5318
GO:0004869	cysteine-type endopeptidase inhibitor activity	56	0.62364	1.96385	0.000465684	0.0104782	0.00910457	2931	tags=36%, list=15%, signal=31%	939/6195/1475/8530/25816/9232/114769/1474/6695/4057/330/79444/2621/6622/1800/3933/197/8740/51176/128822
GO:0003729	mRNA binding	284	-0.345108	-1.46751	0.000473911	0.0104782	0.00910457	5340	tags=43%, list=26%, signal=32%	6434/54439/9271/549/60678/5936/10146/170506/1654/253943/5073/5094/92906/373863/56000/23424/22950/23524/10482/23367/23451/4691/91746/84294/55802/11066/10921/85463/348093/3181/55337/23435/8672/1478/10657/9810/80315/3069/1660/57187/22828/26156/6625/5093/10492/79753/1719/6430/6429/56919/8661/6829/26135/3609/3658/10236/3192/7536/196513/10644/60677/3184/54715/10949/55323/27254/23351/23034/399664/406902…
GO:0003712	transcription coregulator activity	479	-0.307813	-1.37839	0.000477083	0.0104782	0.00910457	5179	tags=42%, list=26%, signal=32%	2130/5195/79685/10025/23476/79718/121536/8850/23411/54856/23558/4665/9441/5253/51586/7110/166968/133746/2145/5927/2648/55818/135112/10765/84148/26145/1387/84660/1840/115950/93624/26508/3670/64210/8725/359948/3399/256643/57178/6605/27044/9044/6047/6877/473/6760/9139/114803/58508/9321/55806/3068/9611/387893/25937/11036/9112/9440/283149/1660/171023/55749/54361/1789/10401/55827/6907/22954/9663/91748/…
GO:0050664	oxidoreductase activity, acting on NAD(P)H, oxygen as acceptor	16	0.797155	1.93053	0.000494164	0.010656	0.00925907	801	tags=38%, list=4%, signal=36%	8564/4689/4688/51167/1536/1535
GO:0005178	integrin binding	141	0.484276	1.72759	0.000524989	0.0111185	0.00966098	1440	tags=24%, list=7%, signal=23%	3381/6696/3936/7412/3689/11082/120425/4856/6850/3676/7450/7045/3385/7070/255743/3791/5803/3687/3695/26548/4067/11096/3553/6387/3684/2191/6423/2246/63923/25975/9636/7057/9358/83706
GO:0016493	C-C chemokine receptor activity	23	0.750813	1.99498	0.000585113	0.0121745	0.0105785	1814	tags=52%, list=9%, signal=48%	1236/1230/1234/7852/729230/10663/9034/3579/1524/2833/2829/1235
GO:0001614	purinergic nucleotide receptor activity	20	0.791735	2.02767	0.000624247	0.0125484	0.0109034	1258	tags=45%, list=6%, signal=42%	29909/2857/286530/53829/5026/5031/5724/27334/64805
GO:0016502	nucleotide receptor activity	20	0.791735	2.02767	0.000624247	0.0125484	0.0109034	1258	tags=45%, list=6%, signal=42%	29909/2857/286530/53829/5026/5031/5724/27334/64805
GO:0043028	cysteine-type endopeptidase regulator activity involved in apoptotic process	41	0.647332	1.90304	0.000972842	0.0190007	0.0165099	2852	tags=39%, list=14%, signal=34%	939/6195/25816/834/1512/29108/330/51065/79444/2621/6622/91662/1800/22900/8740/51176
GO:0015078	proton transmembrane transporter activity	113	0.508108	1.77031	0.000977269	0.0190007	0.0165099	4050	tags=41%, list=20%, signal=33%	84419/56901/533/4697/245972/526/10312/9550/6556/1347/10632/64116/9296/9167/9377/1351/521/84329/1346/522/1349/206358/57210/509/83959/1350/1528/84701/1345/127124/1329/518/516/528/8992/1340/515/1337/514/56606/51382/525/1327/517/92736/6549
GO:0005164	tumor necrosis factor receptor binding	30	0.708925	1.94361	0.00114601	0.021922	0.0190482	3830	tags=57%, list=19%, signal=46%	944/8600/8743/9966/7292/4050/10673/7124/970/959/356/8744/7188/8740/8741/4049/10572
GO:0051018	protein kinase A binding	51	-0.539427	-1.80229	0.00125859	0.0236935	0.0205875	1701	tags=29%, list=8%, signal=27%	11214/131544/10163/84221/168002/10142/7430/120892/9590/6262/5569/10810/6662/5577/84281
GO:0071723	lipopeptide binding	10	0.860231	1.85774	0.00138136	0.0255984	0.0222427	874	tags=60%, list=4%, signal=57%	7097/912/929/7096/911/3929
GO:0005518	collagen binding	68	0.539875	1.74298	0.00149445	0.027268	0.0236935	2657	tags=29%, list=13%, signal=26%	4321/4318/4322/1520/7450/7045/131578/1508/7057/1513/4060/1514/2335/57211/5155/960/84168/8754/147372/9289
GO:0030247	polysaccharide binding	19	0.751596	1.89897	0.00156669	0.0281529	0.0244623	868	tags=32%, list=4%, signal=30%	339390/3122/5168/64581/10216/5167
GO:0032813	tumor necrosis factor receptor superfamily binding	45	0.629169	1.87734	0.00171591	0.0303742	0.0263924	3442	tags=47%, list=17%, signal=39%	944/637/8600/8743/9966/7292/4908/836/4050/10673/7124/4615/970/959/356/8744/7188/8740/8741/4803/4049
GO:0016651	oxidoreductase activity, acting on NAD(P)H	95	0.514518	1.73054	0.00183095	0.0319339	0.0277477	3004	tags=33%, list=15%, signal=28%	8564/4689/4688/4697/51167/4711/51714/4696/1536/1535/4708/4704/84817/4695/4706/4722/4709/4729/4694/5230/51079/4700/50507/4702/4715/51181/51292/1429/7295/4713/4701
GO:0004386	helicase activity	155	-0.395707	-1.58018	0.00199007	0.0340498	0.0295862	6108	tags=48%, list=30%, signal=34%	23517/5985/23020/9557/10973/84515/54606/57696/64848/1108/4175/2547/6499/84893/9879/10856/56897/10146/170506/1654/3070/57697/1659/54514/8458/90957/9931/9416/23405/79132/57680/54617/9044/93973/4361/56652/64135/1660/11269/23586/54505/55661/56919/83479/55510/2963/5976/55601/57062/8653/375748/301/1656/1107/79009/10111/55308/9785/1106/8449/4176/546/4172/10521/84181/7486/6596/9716/6595/1655/6594/11325/2…
GO:0005391	sodium:potassium-exchanging ATPase activity	11	-0.797378	-1.85303	0.0020581	0.0340498	0.0295862	1217	tags=27%, list=6%, signal=26%	482/481/477
GO:0008556	potassium transmembrane transporter activity, phosphorylative mechanism	11	-0.797378	-1.85303	0.0020581	0.0340498	0.0295862	1217	tags=27%, list=6%, signal=26%	482/481/477
GO:0008554	sodium transmembrane transporter activity, phosphorylative mechanism	12	-0.774441	-1.83469	0.0020671	0.0340498	0.0295862	1217	tags=25%, list=6%, signal=24%	482/481/477
GO:0036041	long-chain fatty acid binding	15	0.780208	1.8723	0.00214863	0.0349079	0.0303318	256	tags=20%, list=1%, signal=20%	6279/6280/241
GO:0003954	NADH dehydrogenase activity	38	0.642814	1.8611	0.0024179	0.037732	0.0327857	3004	tags=45%, list=15%, signal=38%	4697/4711/4696/4708/4704/4695/4706/4722/4709/4729/4694/51079/4700/4702/4715/4713/4701
GO:0008137	NADH dehydrogenase (ubiquinone) activity	38	0.642814	1.8611	0.0024179	0.037732	0.0327857	3004	tags=45%, list=15%, signal=38%	4697/4711/4696/4708/4704/4695/4706/4722/4709/4729/4694/51079/4700/4702/4715/4713/4701
GO:0050136	NADH dehydrogenase (quinone) activity	38	0.642814	1.8611	0.0024179	0.037732	0.0327857	3004	tags=45%, list=15%, signal=38%	4697/4711/4696/4708/4704/4695/4706/4722/4709/4729/4694/51079/4700/4702/4715/4713/4701
GO:0015026	coreceptor activity	47	0.605113	1.82228	0.00253366	0.0390249	0.0339091	3054	tags=45%, list=15%, signal=38%	942/925/23643/1234/7852/940/3676/10663/10267/10082/8829/920/23547/941/4920/115350/3690/2239/926/3685/4919
GO:0042169	SH2 domain binding	40	0.644219	1.86996	0.00262555	0.0399218	0.0346884	781	tags=32%, list=4%, signal=31%	54900/3815/3932/29760/6850/10859/5777/8631/7462/6504/89790/27240/55824
GO:0004875	complement receptor activity	10	0.842814	1.82012	0.00270563	0.0406188	0.035294	1750	tags=70%, list=9%, signal=64%	728/719/1378/2357/2359/1240/1380
GO:0008276	protein methyltransferase activity	87	-0.444224	-1.64381	0.00313492	0.0464753	0.0403828	5234	tags=48%, list=26%, signal=36%	54904/79091/79813/54093/134145/2145/80854/56981/25940/115294/56341/9070/9739/11091/11108/58508/29072/387893/55170/80204/7468/30827/54496/80335/25895/4297/11107/51111/283742/4221/55209/10419/196483/5929/254013/55870/3275/55251/8726/2122/79918/7552

## Sheet: KEGG
ID	Description	setSize	enrichmentScore	NES	pvalue	p.adjust	qvalues	rank	leading_edge	core_enrichment
hsa04060	Cytokine-cytokine receptor interaction	250	0.67435	2.51609	4.38818e-21	9.30295e-19	6.9749e-19	1470	tags=32%, list=7%, signal=30%	5473/10563/608/6355/939/6374/3575/6351/1236/3815/1230/6363/4982/3576/3606/6352/3627/1234/7852/6362/6356/3587/4283/6366/8807/3560/50615/3952/58191/1436/944/2921/6368/729230/2919/3559/3574/3569/3561/8792/6354/8600/3791/10663/7850/8743/1438/3595/3082/5196/6373/9966/6375/3553/7133/3625/7292/1441/6387/6364/1439/3579/1524/3597/3624/4050/3563/3594/6357/51330/3589/10344/10673/3459/2833/3600/2322/7293/878…
hsa05323	Rheumatoid arthritis	84	0.787811	2.56044	1.19714e-14	1.26897e-12	9.5141e-13	1473	tags=50%, list=7%, signal=47%	4312/6374/54/3109/942/3576/3122/3606/6352/7097/3689/3683/3112/3117/3113/3108/3119/2919/940/533/3569/8792/8600/245972/526/3115/10312/9550/3553/6387/284/6364/4050/9296/3111/5228/3589/1513/10673/3600/7124/941
hsa04062	Chemokine signaling pathway	179	0.645433	2.33596	7.59267e-13	5.36549e-11	4.02278e-11	1821	tags=32%, list=9%, signal=29%	5473/10563/6355/3702/6374/6351/1236/1230/6363/3576/3055/6352/3627/1234/7852/6362/6356/4283/5880/6366/58191/2921/6368/729230/2919/5294/6354/7409/10663/409/2268/5196/6373/4067/6375/1794/4893/6387/6364/3579/1524/157/7454/6357/10344/5293/10235/2833/23533/1147/1445/2829/5330/2885/2793/1235/3718
hsa05140	Leishmaniasis	66	0.752486	2.33562	7.77139e-10	3.70142e-08	2.77514e-08	1541	tags=41%, list=8%, signal=38%	2215/3109/3122/7097/3689/5603/3112/3117/4689/3113/3108/4688/1378/3119/3676/5777/9103/2212/3115/3553/1535/3684/51135/3111/3459/7124/4615
hsa04640	Hematopoietic cell lineage	84	0.713577	2.31918	8.72976e-10	3.70142e-08	2.77514e-08	1470	tags=39%, list=7%, signal=37%	914/3575/3815/915/3122/925/951/952/931/945/1378/1436/912/3676/3559/3574/3569/929/948/916/911/7850/1438/930/3553/1441/3684/917/3563/920/3589/2322/7124
hsa04380	Osteoclast differentiation	126	0.653707	2.27153	1.24874e-09	4.41223e-08	3.30808e-08	1510	tags=33%, list=7%, signal=31%	2215/54/7305/4982/10288/54209/3932/29760/5603/2213/4689/4688/695/1436/6850/126014/3937/10859/2274/8792/5294/8600/9103/2212/10990/3553/11026/1536/11006/1535/11025/5336/11027/55423/6688/1513/5293/3459/23547/23533/7124/1147
hsa04620	Toll-like receptor signaling pathway	97	0.675493	2.24189	7.68165e-09	2.24227e-07	1.68114e-07	1541	tags=30%, list=8%, signal=28%	6696/6351/942/3576/6352/3627/23643/7097/5603/4283/51311/3569/929/5294/7096/6373/51284/3553/3929/3663/1326/51135/1513/5293/23533/7124/941/1147/4615
hsa05332	Graft-versus-host disease	35	0.832088	2.33905	8.46139e-09	2.24227e-07	1.68114e-07	1473	tags=51%, list=7%, signal=48%	3002/3109/942/3122/3112/3117/3113/3108/3119/940/3569/5551/3115/3553/3824/3111/7124/941
hsa05150	Staphylococcus aureus infection	48	0.779922	2.32358	1.4354e-08	3.38117e-07	2.53503e-07	1411	tags=56%, list=7%, signal=52%	2215/728/3109/3122/713/3689/3683/719/2213/3112/3117/3113/3108/714/712/3119/2357/2359/9103/2212/5724/3115/3684/6404/3111/3858/717
hsa04672	Intestinal immune network for IgA production	44	0.803322	2.35303	1.84853e-08	3.77233e-07	2.82831e-07	2311	tags=55%, list=11%, signal=48%	608/3109/942/3122/7852/3112/3117/3113/3108/3119/940/3676/3569/3695/3115/6387/3111/10673/3600/941/29851/3586/959/115650
hsa05320	Autoimmune thyroid disease	46	0.78144	2.30472	1.95734e-08	3.77233e-07	2.82831e-07	2428	tags=41%, list=12%, signal=36%	3002/3109/942/3122/3112/3117/3113/3108/3119/940/5551/3115/3111/941/3586/3451/959/356/3441
hsa04940	Type I diabetes mellitus	39	0.803847	2.30771	3.75827e-08	6.63961e-07	4.97806e-07	1473	tags=44%, list=7%, signal=40%	3002/3109/942/3122/3112/3117/3113/3108/3119/940/5551/3115/1363/3553/3111/7124/941
hsa05310	Asthma	26	0.841444	2.22014	3.00639e-07	4.90273e-06	3.67583e-06	1913	tags=62%, list=9%, signal=56%	2207/3109/3122/6356/3112/3117/3113/3108/3119/2205/2206/3115/3111/7124/5553/3586
hsa05330	Allograft rejection	33	0.812483	2.26479	6.3399e-07	9.60042e-06	7.19793e-06	1473	tags=45%, list=7%, signal=42%	3002/3109/942/3122/3112/3117/3113/3108/3119/940/5551/3115/3111/7124/941
hsa00190	Oxidative phosphorylation	120	0.591703	2.03444	7.00934e-07	9.90653e-06	7.42744e-06	3880	tags=49%, list=19%, signal=40%	56901/533/4697/245972/526/10312/4711/27089/9550/4696/1347/10632/9296/4708/4704/9167/10975/9377/4695/4706/1351/4722/521/4709/4729/4694/54539/29796/51079/1346/126328/522/1349/4700/509/4702/4715/1350/84701/1345/127124/1329/518/516/528/4713/8992/4701/7386/1340/515/1537/1337/6390/514/51382/525/1327/517
hsa04650	Natural killer cell mediated cytotoxicity	127	0.585011	2.03475	9.00039e-07	1.19255e-05	8.94117e-06	2760	tags=35%, list=14%, signal=30%	3002/2215/2207/7305/919/10870/3932/3689/3683/5880/962/6850/3937/5551/637/5294/5777/7409/8743/4893/4277/7535/4068/5336/3824/27040/836/5293/3459/23533/7124/51744/2885/259197/3451/6452/356/3441/3805/5881/57292/3823/8794/3810
hsa04145	Phagosome	141	0.562213	1.98762	1.19796e-06	1.49392e-05	1.12007e-05	1266	tags=28%, list=6%, signal=26%	2215/3109/1520/3122/11151/7097/3689/2213/3112/3117/4689/3113/3108/4688/4360/3119/533/4973/64581/929/948/4481/245972/9103/2212/526/3115/10312/9550/1536/7058/1535/3684/30835/78989/8685/9296/3111/7057
hsa05340	Primary immunodeficiency	35	0.776534	2.18289	1.38565e-06	1.63199e-05	1.22358e-05	3166	tags=66%, list=16%, signal=55%	3575/915/925/3932/29760/695/5788/973/3561/916/930/7535/920/100/29851/3718/4261/959/115650/926/326/3543/6890
hsa04660	T cell receptor signaling pathway	108	0.595599	2.01131	3.17039e-06	3.53749e-05	2.65224e-05	2269	tags=32%, list=11%, signal=29%	10125/3702/915/925/919/3932/5603/5788/940/3937/5163/5294/916/5777/7409/4794/4893/7535/5588/917/27040/1326/920/5293/23533/9402/7124/1147/10892/29851/2885/3586/84433/959/998
hsa04662	B cell receptor signaling pathway	75	0.620773	1.97247	1.29252e-05	0.000137007	0.000102721	2155	tags=37%, list=11%, signal=33%	971/29760/2213/5880/695/973/6850/118788/5294/5777/7409/4794/930/4067/4893/3635/11025/5336/25780/5293/23533/1147/10892/27071/1380/2885/974/84433
hsa04612	Antigen processing and presentation	64	0.662879	2.04704	1.73e-05	0.000169045	0.000126741	3407	tags=47%, list=17%, signal=39%	3109/1520/3122/925/3112/3117/3113/3108/3119/972/3115/3310/1508/5641/3824/3111/920/7124/1514/5720/4261/3805/57292/3823/926/3810/3803/6890/3806/115653
hsa04670	Leukocyte transendothelial migration	112	0.561693	1.90754	1.75424e-05	0.000169045	0.000126741	1367	tags=23%, list=7%, signal=22%	4318/3702/7412/7852/399/3689/3683/5603/5880/4689/4688/3676/5294/7409/7070/1536/1535/6387/3684/5336/7122/10398/7408/1366/5293/23533
hsa05322	Systemic lupus erythematosus	96	0.589224	1.95795	2.32944e-05	0.000214713	0.000160982	1558	tags=26%, list=8%, signal=24%	2215/1511/3109/942/3122/713/2213/3112/3117/3113/3108/714/712/3119/940/9103/2212/3115/6628/3111/6632/717/7124/941/3015
hsa04142	Lysosome	116	0.564028	1.92807	2.46768e-05	0.000217978	0.00016343	2503	tags=34%, list=12%, signal=30%	27074/1511/54/1520/1075/7805/533/1521/1512/3988/245972/10312/1508/1509/5641/6556/10577/4758/4125/8905/1513/23659/1522/3074/5538/162/1514/1515/4074/2760/427/1203/4864/53/4126/175/2717/2581/79158
hsa05012	Parkinson's disease	116	0.546582	1.86843	6.8769e-05	0.000583161	0.000437226	3896	tags=46%, list=19%, signal=37%	56901/4697/4711/27089/4696/292/6571/836/1347/4708/4704/9167/10975/9377/4695/4706/1351/4722/4709/4729/4694/54539/6622/29796/51079/1346/126328/522/1349/4700/509/4702/4715/1350/84701/1345/1329/518/516/4713/4701/7386/7054/1340/515/1537/1337/51465/6390/514/1327/517/6531
hsa05144	Malaria	48	0.673045	2.00517	8.9691e-05	0.000731326	0.000548313	1541	tags=44%, list=8%, signal=41%	3043/3576/3606/6382/7412/7097/3689/3683/1378/3820/3045/3569/948/2532/3082/3553/7058/2995/7057/7124/4615
hsa04621	NOD-like receptor signaling pathway	57	0.651449	2.00404	0.00010372	0.000814397	0.000610596	1510	tags=28%, list=7%, signal=26%	3576/3606/6352/5603/2919/64127/834/3569/58484/3553/29108/114548/330/838/7124/1147
hsa04623	Cytosolic DNA-sensing pathway	51	0.651969	1.96919	0.000108542	0.000814882	0.000610959	2459	tags=33%, list=12%, signal=29%	6351/3606/6352/3627/9447/834/3569/3553/29108/81030/1147/9641/11035/3451/51082/3441/3665
hsa05416	Viral myocarditis	65	0.626013	1.94231	0.00011147	0.000814882	0.000610959	2380	tags=37%, list=12%, signal=33%	3109/942/3122/3689/3683/5880/3112/3117/3113/3108/3119/940/5551/637/3115/4629/836/3111/941/4627/4619/959/4622/4621
hsa05145	Toxoplasmosis	119	0.529502	1.81992	0.00012464	0.000880793	0.000660376	1541	tags=24%, list=8%, signal=23%	3109/3122/23643/1234/7097/3587/5603/3112/3117/3113/3108/3119/5163/5294/3115/240/3310/26279/836/10105/51135/3111/330/5293/3459/23533/7124/1147/4615
hsa05219	Bladder cancer	41	0.681258	1.97063	0.000260716	0.00178296	0.00133678	1427	tags=24%, list=7%, signal=23%	4312/4318/3576/4893/1890/1029/1026/7057/5228/1871
hsa04964	Proximal tubule bicarbonate reclamation	23	-0.676058	-1.8701	0.000841388	0.00540875	0.00405522	1217	tags=26%, list=6%, signal=25%	482/358/2747/5105/481/477
hsa04310	Wnt signaling pathway	146	-0.405679	-1.60115	0.000866212	0.00540875	0.00405522	4738	tags=45%, list=24%, signal=34%	64840/5518/5516/1387/2932/5529/6885/51701/5879/57680/23500/4087/7483/11261/7481/8312/85409/54361/6907/4772/5528/9475/4041/1459/8324/817/4775/4089/5530/81839/1856/1855/23236/1499/59343/4773/894/1488/3725/8313/4040/324/1487/4088/10725/23291/83439/4776/6934/5526/8321/8326/2535/5602/6424/6422/5332/166336/23002/27123/144165/57216/11211/7472/11197
hsa04664	Fc epsilon RI signaling pathway	73	0.557327	1.76598	0.00086744	0.00540875	0.00405522	1470	tags=27%, list=7%, signal=25%	2207/5603/5880/695/6850/2205/3937/5163/5294/7409/2206/4067/4893/3635/5336/26279/27040/5293/23533/7124
hsa03015	mRNA surveillance pathway	73	-0.490917	-1.73068	0.00108206	0.00648039	0.00485868	4679	tags=47%, list=23%, signal=36%	10482/5518/5516/5529/10921/10914/1478/23293/22985/1477/81608/5528/79869/23708/5976/2935/5521/10250/55844/51585/5411/26019/23283/10284/80336/11052/10767/5526/8106/124540/65110/5523/140886/132430
hsa05142	Chagas disease (American trypanosomiasis)	101	0.522841	1.74604	0.00110044	0.00648039	0.00485868	1725	tags=25%, list=9%, signal=23%	915/3576/6352/919/713/7097/5603/714/2769/712/3569/5294/916/3553/5054/917/51135/5293/3459/23533/7124/1147/4615/1636/5330
hsa04514	Cell adhesion molecules (CAMs)	128	0.477611	1.65893	0.0012105	0.00693581	0.00520014	1632	tags=26%, list=8%, signal=24%	914/3109/942/3122/925/6382/7412/3689/3683/3112/3117/3113/3108/3119/5788/940/3676/3385/3695/3115/214/23114/3684/7122/6614/6404/23705/3111/920/1366/941/23562/29851
hsa04666	Fc gamma R-mediated phagocytosis	90	0.513994	1.68914	0.00189893	0.0104955	0.00786903	2340	tags=37%, list=12%, signal=33%	3055/2213/5880/5788/6850/5294/7409/9103/2212/26052/10094/4651/4067/1794/85477/3635/5336/27040/10095/8395/7408/7454/5293/10093/23533/50807/4082/81873/8877/10109/10552/998/10092
hsa05016	Huntington's disease	171	0.443974	1.59939	0.00193078	0.0104955	0.00786903	3880	tags=36%, list=19%, signal=30%	56901/2876/4697/4711/27089/4696/292/836/1347/4708/1175/4704/9167/10975/9377/4695/4706/1351/4722/4709/5433/4729/4694/5437/54539/5440/5330/90993/29796/7052/51079/1346/126328/522/1349/5441/5436/4700/509/4702/4715/1350/84701/1345/9519/1329/518/516/2911/4713/4701/7386/1340/515/2902/1537/1337/6390/64446/514/1327/517
hsa05010	Alzheimer's disease	158	0.444109	1.58954	0.00242861	0.0128716	0.00965051	3516	tags=35%, list=17%, signal=29%	56901/4697/637/4711/27089/4696/3553/836/1347/4708/4704/9167/10975/9377/775/4695/4706/7124/1351/4722/4709/4729/4694/54539/5330/6622/29796/1020/51079/1346/126328/522/1349/4700/509/4702/4715/1350/84701/1345/1329/6868/55851/518/516/4713/4701/7386/1340/348/515/2902/1537/4311/1337/6390
hsa00770	Pantothenate and CoA biosynthesis	16	0.77516	1.80603	0.00262045	0.0135496	0.0101589	1523	tags=38%, list=8%, signal=35%	8875/8876/586/5167/60490/1807
hsa04630	Jak-STAT signaling pathway	152	0.43882	1.56315	0.00283513	0.0143106	0.0107294	1964	tags=20%, list=10%, signal=19%	3575/3587/6775/3560/50615/3952/3559/3574/3569/3561/5294/5777/1438/3595/1441/1439/1154/3598/3597/3563/3594/3589/5293/3459/23533/3600/161742/2885/3718/3586/53833
hsa05131	Shigellosis	59	0.552324	1.70077	0.00337486	0.0166388	0.012475	2393	tags=34%, list=12%, signal=30%	3576/3059/5603/64127/10094/391/10095/5216/5217/7454/10093/1147/1445/9474/81873/10109/10552/998/10092/960
hsa04614	Renin-angiotensin system	17	0.752953	1.77412	0.00461257	0.0222242	0.0166627	215	tags=24%, list=1%, signal=23%	1359/1511/1215/2028
hsa03010	Ribosome	71	0.514078	1.61946	0.00542608	0.0255628	0.0191658	5125	tags=48%, list=25%, signal=36%	28998/51121/11224/6201/25873/51187/51065/6193/6155/200916/140801/6194/6202/6204/6159/6188/6222/6160/6229/6152/6217/6203/6206/4736/6133/6166/6136/6123/6143/6223/6218/6191/2197/9045
hsa00980	Metabolism of xenobiotics by cytochrome P450	55	-0.486295	-1.63377	0.00662056	0.0305121	0.0228765	2736	tags=29%, list=14%, signal=25%	8644/2944/119391/1645/1109/2941/2946/2052/1646/4257/2952/126/125/2953/2949/218
hsa04810	Regulation of actin cytoskeleton	209	0.390311	1.43473	0.00683599	0.0308347	0.0231184	2913	tags=26%, list=14%, signal=23%	3689/3683/5880/3676/3071/929/5294/26999/7409/3687/10094/3695/4893/2258/85477/3682/10788/3684/89846/10398/2246/10095/5216/8395/5499/3679/5217/7454/5293/10093/23533/4638/1445/2335/81873/10109/2251/4627/10552/998/5155/10092/9087/3690/103910/55845/5881/3985/2147/5062/8074/623/3685/128239/10627
hsa05146	Amoebiasis	106	0.464307	1.55817	0.00822595	0.0363313	0.0272395	1725	tags=22%, list=9%, signal=20%	1301/1511/3576/7097/3689/2769/912/2919/3569/929/5294/7850/1282/3553/3684/1284/836/1280/5293/23533/7124/2335/5330
hsa04520	Adherens junction	71	-0.443297	-1.56199	0.00928472	0.0401706	0.030118	4617	tags=49%, list=23%, signal=38%	1387/6885/51701/5879/9855/10458/7525/5595/4087/10580/3480/1459/4089/87/1956/2064/88/1499/2260/2241/4088/10163/5797/83439/6934/1495/56288/4233/5792/25945/2534/7082/117178/10810/5787
hsa05217	Basal cell carcinoma	52	-0.489843	-1.62119	0.0105335	0.0440362	0.0330163	4098	tags=44%, list=20%, signal=35%	2932/6608/7483/7481/8312/54361/8324/1856/1855/650/1499/8313/324/27148/2736/83439/6934/8321/8326/2535/652/11211/7472
hsa00350	Tyrosine metabolism	41	-0.515579	-1.64678	0.0105936	0.0440362	0.0330163	697	tags=17%, list=3%, signal=17%	126/7306/125/316/4128/3242/218
hsa00520	Amino sugar and nucleotide sugar metabolism	46	0.539696	1.59174	0.0117563	0.0479294	0.0359351	2998	tags=28%, list=15%, signal=24%	1118/1116/80896/3101/10007/3074/5373/2582/2762/5973/8790/55276/55577
