# Supplementary material for: Identification of Key Non-coding RNAs and Transcription Factors in Calcific Aortic Valve Disease
Source: Front Cardiovasc Med. 2022 Jun 29;9:826744. doi: 10.3389/fcvm.2022.826744 (PMC9276990; doi:10.3389/fcvm.2022.826744)
Supplement: Supplementary file 7 [file Table_5.XLSX]

## Sheet: SM4_Functional_Modules
Module	Size	Density	Internal weight	External weight	P-value	Members
1	30	0.7545	328.2	42.9	0	PPBP CXCL16 P2RY13 C3AR1 CCL21 CCR7 CXCL8 CCR1 ADORA3 CCR5 CCL11 CXCL10 FPR1 C5AR1 CCR2 GPR183 CXCL13 CXCR4 CCL19 CXCL3 CXCL1 CXCL5 CCL18 CCL8 ADRA2A SUCNR1 PNOC FPR3 CCL4 CCL5
2	16	0.8325	99.9	43.5	4.48e-07	CD93 ITGAL CD300A CD33 VAMP8 FCER1G ITGB2 LILRB2 OLR1 CLEC5A LAIR1 SLC2A5 PLAUR PTPRB PLAU GPR84
3	23	0.3296	83.4	53.64	9.08e-06	TRAT1 LCK LCP2 CD86 IRF8 VCAM1 ITK IL2RB CTSE CD247 CD28 CD3D PTPRC HLA-DRA IL2RA CD8A FCGR1B RGS1 HLA-DQB1 HLA-DMA HLA-DPA1 HLA-DOB HLA-DMB
4	24	0.2619	72.28	60	0.000109702	IGJ TYROBP SYK HCLS1 LCK NCKAP1L CD79A LCP2 LILRB1 ITK FCER1G TREM2 HCK SLA TREM1 FCGR2B BLNK IGLL5 FCER1A PTPN13 BTK CD72 WASF3 PIK3AP1
5	14	0.3659	33.3	31.2	0.000509021	CHRDL1 F13A1 F10 VWF ITGB2 SRGN SPP1 F3 SERPINA1 SCG2 MGAT4A F5 TGFBI FAM20A
6	6	0.42	6.3	0	0.00113407	CD180 TLR2 S100A9 LY86 S100A8 LY96
7	7	0.5143	10.8	2.4	0.00179557	RGS18 GPR65 EDNRA KISS1 GNA15 PTGFR RGS19
8	6	0.36	5.4	2.04	0.00216846	BIN2 LCP1 IL18 IL21R IL18RAP STAT4
9	8	0.3679	10.3	5.8	0.00336305	MAPK13 RAC2 NCF2 RHOH NCF4 ARHGAP18 ARHGEF26 ARHGAP9
10	7	0.9	18.9	15.3	0.00940597	CTSC MNDA CTSG LYZ RNASE2 FABP5 PLAC8
11	11	0.3055	16.8	18.4	0.013922	MMP13 MMP9 MMP1 MMP7 COL6A6 TPSAB1 CMA1 SDC1 COL9A3 COL11A1 HS3ST2
12	7	0.3257	6.84	16.7	0.0194648	PLA2G7 HPR VLDLR MMP12 PLAUR APOC1 RELN
13	5	0.38	3.8	3.2	0.0222693	ANGPT2 CSF1R FGF9 KIT SHC4
14	12	0.4636	30.6	30.74	0.0326755	IRF8 VCAM1 CTSE PTPRC HLA-DRA MRC1 FCGR1B HLA-DQB1 HLA-DMA HLA-DPA1 HLA-DOB HLA-DMB
15	6	0.58	8.7	8.1	0.0446347	COL6A6 SDC1 COL9A3 COL10A1 COL11A1 HS3ST2
