# Supplementary material for: Identification of Key Non-coding RNAs and Transcription Factors in Calcific Aortic Valve Disease
Source: Front Cardiovasc Med. 2022 Jun 29;9:826744. doi: 10.3389/fcvm.2022.826744 (PMC9276990; doi:10.3389/fcvm.2022.826744)
Supplement: Supplementary file 8 [file Table_6.XLSX]

## Sheet: SM5_weight (W) value
symbol	logFC	P.Value	Degree	W
GZMB	2.79229	2.53e-10	70	1875.81
CD69	3.06217	7.92e-07	71	1326.5
MMP9	3.8313	8.82e-05	78	1211.66
TYROBP	1.7032	1.65e-06	122	1201.55
CD86	1.63974	4.16e-06	118	1041.15
CD8A	1.59117	1e-06	106	1011.99
FCGR3B	2.06825	1.76e-06	80	952.14
CXCL13	3.44474	2.71e-07	42	950.11
CCL4	1.90318	1.69e-06	80	878.83
LY86	2.11593	5.38e-07	64	848.97
PPBP	4.24115	6.25e-07	32	842
ITGB2	1.41149	3.48e-06	109	839.79
CD2	2.1794	2.84e-06	69	834.1
CCR7	1.81651	4.9e-07	70	802.33
CXCL8	1.61695	1.55e-06	85	798.48
CD52	2.74516	5.05e-06	52	756.1
PTPRC	1.14162	6.94e-05	156	740.62
FCER1G	1.83668	2.21e-06	70	727.13
CD247	1.58259	2.21e-08	58	702.71
GZMA	2.79721	1.33e-05	50	681.98
IRF8	1.4822	6.2e-07	74	680.87
HCK	1.61196	8.39e-07	69	675.83
TLR2	1.44269	1.47e-05	94	655.37
IL7R	1.99778	6.24e-06	63	655.08
MMP12	6.23668	2.02e-06	18	639.28
TREM1	2.67389	3.92e-06	44	636.11
MNDA	1.99393	2.53e-05	67	614.11
CCR1	1.72274	7.97e-06	69	606.06
CCR5	1.48056	3.46e-05	91	601.02
LILRB2	1.6055	9.57e-06	74	596.3
LCP2	1.07094	3.36e-06	100	586.2
PLEK	1.43181	1.81e-05	82	556.79
SPP1	2.77284	2.27e-05	41	527.96
AIF1	1.49832	2.19e-06	60	508.79
RGS18	2.43687	3.47e-06	38	505.57
C1QB	1.49288	6.14e-06	64	497.96
CTSS	1.63413	1.15e-05	60	484.29
CD27	2.05186	8.81e-05	58	482.58
CYTIP	2.94797	9.53e-06	32	473.65
S100A9	2.02816	9.11e-06	45	460.03
VCAM1	1.47601	3.89e-05	70	455.65
CD48	1.33922	1.41e-05	70	454.74
ITK	2.01903	1.74e-06	39	453.51
C5AR1	1.80614	4.38e-07	39	447.89
CD163	1.45282	4.59e-05	71	447.48
CXCR4	1.45035	0.000135085	78	437.74
ITGAL	1.38824	2.51e-06	56	435.38
CSF1R	1.17115	0.000126756	94	429.02
MMP1	3.85997	7.68e-05	27	428.82
IL10RA	1.39756	0.000172858	80	420.64
GZMK	2.76724	3.97e-06	28	418.5
CD3D	1.67067	1.33e-06	42	412.32
CTSG	1.96305	1.86e-07	31	409.58
CCL5	1.60483	0.000296393	71	402
CXCL5	2.00106	9.15e-07	33	398.76
LCK	1.45634	1.65e-05	57	397
CD300A	1.40064	4.01e-08	38	393.69
RNASE6	2.12137	1.71e-06	32	391.49
FCGR2B	1.36666	0.000635127	87	380.14
IL18	1.60895	7.48e-05	57	378.41
BTK	1.21249	5e-05	71	370.26
NCF4	1.33241	7.31e-07	45	367.91
C3AR1	1.37544	4.39e-06	48	353.71
CCL8	2.38743	3.75e-06	27	349.76
NCF2	1.26615	3.88e-06	51	349.42
SYK	1.0991	3.48e-05	71	347.92
HCST	1.58121	1.4e-05	44	337.7
KIT	1.72635	0.000111627	49	334.32
CD33	1.24361	7.82e-07	44	334.16
CD1D	1.11957	3.49e-07	46	332.54
CD28	1.09948	1.38e-05	62	331.3
TLR8	1.25801	0.00013996	68	329.69
TREM2	1.55568	1.85e-05	44	323.96
C1QA	1.19713	7e-05	65	323.31
CCR2	1.13327	8.22e-05	69	319.44
POU2AF1	4.37324	1.81e-05	15	311.09
LAPTM5	1.29949	9.81e-05	58	302.11
CD300LF	1.39964	4.92e-06	40	297.17
GPR183	2.25455	4.92e-05	30	291.38
AQP9	2.41946	1.89e-06	21	290.8
RAC2	1.35824	2.8e-05	47	290.64
CORO1A	1.5886	9.2e-06	36	288.02
IL2RB	1.20393	1.4e-05	49	286.34
VSIG4	1.38877	9.53e-06	40	278.92
CXCL10	1.57544	0.000717095	56	277.42
CXCL1	1.09949	1.59e-05	51	269.08
MMP13	2.81576	4.7e-05	22	268.1
CLEC5A	2.93218	0.0001113	23	266.62
BCL2A1	2.61677	3.8e-05	23	266.03
CD38	1.27427	0.00014762	54	263.6
S100A8	2.0921	1.57e-05	26	261.32
CST7	1.30603	2.83e-06	36	260.86
IGSF6	1.0804	2.27e-06	42	256.1
MRC1	1.22205	0.00011383	53	255.43
SASH3	1.54326	1.99e-05	35	253.93
HCLS1	1.37529	2.28e-05	39	248.98
ADIPOQ	-3.45967	0.000419169	21	245.39
IL2RA	1.00847	2.83e-06	43	240.59
EOMES	1.95096	1.82e-05	26	240.43
CXCL16	1.18299	3.23e-08	27	239.26
MPEG1	1.42936	1.99e-05	35	235.19
SELL	-1.05878	0.00214147	82	231.75
EVI2B	1.77622	8.44e-05	32	231.54
VWF	1.07672	9.7e-06	42	226.71
C1QC	1.2655	0.000228751	49	225.75
LCP1	1.54073	0.00010309	36	221.13
CD72	1.75071	5.21e-08	17	216.76
CD93	1.70385	0.000212246	34	212.79
GMFG	1.76225	4.92e-06	22	205.79
C1orf162	1.70549	9.9e-07	20	204.81
PRDM1	1.36096	2.89e-05	33	203.86
SRGN	1.18608	2.06e-06	30	202.33
CCL18	1.44138	0.000230523	37	193.98
LILRB1	1.05109	4.59e-08	25	192.83
FCN1	1.63504	2.09e-05	25	191.29
LAMP3	2.28691	4.15e-11	8	189.94
SLA	1.54684	1.33e-05	25	188.57
NKG7	1.10676	0.00014012	43	183.39
SDC1	1.58102	0.00401024	48	181.89
RGS1	1.77188	0.000620175	32	181.87
CMA1	1.91022	4.62e-07	15	181.53
CCL19	1.68768	0.0048644	46	179.56
IBSP	3.55539	3.09e-05	11	176.38
MS4A4A	1.62441	2.26e-05	23	173.58
HMOX1	2.22357	5.11e-05	18	171.77
FPR1	1.05707	8.11e-05	39	168.65
HLA-DRA	1.61074	0.00439804	44	167.03
MS4A6A	1.11046	6.93e-05	36	166.27
CPA3	3.42978	4.48e-06	9	165.1
IL21R	1.20233	3.22e-06	25	165.08
COL10A1	3.10641	6.25e-06	10	161.66
COL11A1	3.1144	1.75e-06	9	161.37
TNFRSF17	3.08531	0.000365153	15	159.09
CCL21	1.34215	8.24e-05	29	158.96
CXCL3	1.15864	7.46e-06	26	154.46
SLAMF8	1.47969	3.26e-06	19	154.26
PLAUR	1.25017	5.4e-06	23	151.46
MS4A1	1.26699	0.000184269	32	151.41
LYZ	1.84419	0.00535665	36	150.78
KLRB1	1.15973	0.00021448	35	148.91
CR1	1.21325	8.03e-06	24	148.36
CTSC	1.48653	5.9e-06	18	139.92
RASGRP1	2.19846	2.29e-06	11	136.4
MYO1F	1.22697	0.000150017	29	136.06
SLAMF7	1.74749	0.000412346	23	136.04
ADORA3	1.49933	1.02e-05	18	134.71
CCL11	1.40181	0.000861999	31	133.17
IL18RAP	1.33927	1.65e-06	17	131.65
ARHGAP9	1.25344	3.87e-06	19	128.9
CLEC10A	1.1654	8.67e-05	27	127.81
CD79A	1.13155	0.00339809	45	125.71
RUNX3	1.21155	6.79e-06	20	125.23
RNASE2	1.26234	1.54e-06	17	124.73
F13A1	1.32759	0.000145183	24	122.29
STAT4	1.28688	0.000305146	27	122.15
ALOX5AP	1.24015	0.000238091	27	121.32
NCKAP1L	1.07181	3.19e-05	25	120.48
VNN2	1.46201	1.12e-05	16	115.81
GPR65	2.00437	3.96e-05	13	114.71
FCGR1B	2.44494	6.95e-05	11	111.83
TRAT1	1.55441	3.44e-07	11	110.51
HLA-DPA1	1.29587	0.000204512	23	109.96
SAMSN1	1.43617	8.09e-06	15	109.7
BLNK	1.39197	0.000524386	24	109.59
ITGA4	1.08636	0.00302324	40	109.48
BIN2	1.15087	1.81e-05	20	109.16
F3	1.0921	6.44e-06	19	107.71
SOX9	-1.08206	1.22e-05	20	106.34
CCL23	1.15121	7.73e-06	18	105.93
CLEC4A	1.3467	4.46e-05	18	105.46
TFEC	1.37696	9.01e-06	15	104.21
SERPINA1	1.02096	0.000227435	28	104.15
SLPI	1.70844	4.9e-06	11	99.79
MZB1	2.78704	0.000105523	9	99.75
COL6A6	-2.86398	1.56e-07	5	97.47
CD37	1.33548	0.000106626	18	95.48
HLA-DMB	1.64138	3.65e-05	13	94.69
TMEM119	1.6095	3.36e-05	13	93.6
TNFRSF11B	1.61886	9.32e-05	14	91.35
LY96	1.54235	0.000378768	17	89.72
PLA2G7	2.04629	3.64e-06	8	89.04
ACP5	1.7278	0.000225988	14	88.19
NOS3	-1.13053	0.000339519	22	86.28
RHOH	1.44194	3.64e-06	11	86.27
TNFSF8	1.1688	2.31e-06	13	85.64
TNFAIP8L2	1.10181	4.85e-07	12	83.49
DPP4	1.11771	0.000294871	21	82.86
KLRF1	1.1619	8.12e-05	17	80.8
MMP7	1.57082	0.00139138	18	80.77
FCER1A	1.07353	0.00220764	28	79.84
THEMIS2	1.23606	0.000100054	16	79.1
GZMH	1.27068	0.000299334	17	76.12
DOCK8	1.07579	7.24e-05	17	75.72
PLAU	1.21466	0.000107192	15	72.33
TDO2	1.9005	4.63e-07	6	72.23
F5	-1.7248	6.28e-06	8	71.78
ADAMDEC1	3.14786	3.08e-05	5	71.01
P2RY13	1.01312	0.000479522	21	70.62
HLA-DQB1	1.14952	0.00276002	23	67.66
GNA15	1.23837	1.18e-05	11	67.13
CPVL	2.05293	5.3e-07	5	64.42
TIMD4	2.01427	0.000104441	8	64.15
HBB	2.25016	0.000302206	8	63.36
HLA-DMA	1.27226	0.000156009	13	62.96
TPSAB1	1.39154	8.21e-05	11	62.54
ADAP2	1.25232	3.08e-05	11	62.15
LAIR1	1.06136	6.02e-06	11	60.95
TBC1D10C	1.12464	1.05e-06	9	60.52
GPR83	-2.53757	1.62e-08	3	59.31
WNT2	-1.28401	0.000514226	14	59.12
THBS4	-1.47207	3.97e-05	9	58.31
NDP	-2.0209	1.69e-05	6	57.86
CTSE	-1.46804	0.000124517	10	57.32
CD180	1.1206	5.83e-05	12	56.94
OSCAR	1.09084	4.61e-05	12	56.76
STMN2	3.1656	3.72e-05	4	56.09
ANGPT2	1.44303	0.00105189	13	55.87
GPR34	1.65654	0.000892607	11	55.57
PTHLH	-1.45583	0.00119151	13	55.34
CSTA	1.53351	1.07e-05	7	53.36
CRTAM	1.252	0.000143694	11	52.92
KRT18	1.68838	0.000155124	8	51.45
PRKAR2B	-1.5478	4.75e-06	6	49.44
AIM2	1.14127	1.74e-05	9	48.89
ATP1A2	-2.02897	0.00011439	6	47.98
CTSW	1.00443	4.93e-05	11	47.59
PIK3AP1	1.08892	4.81e-05	10	47.02
HLA-DOB	1.34902	1.12e-05	7	46.75
CILP	-2.31043	0.000473293	6	46.09
MS4A7	1.18348	0.00102956	13	45.96
EVI2A	1.613	9.39e-05	7	45.47
FGF9	-1.21164	0.000401396	11	45.27
P2RY8	1.25337	0.00176997	13	44.84
GREM1	2.04669	0.000241485	6	44.42
NDNF	-2.31273	1.59e-05	4	44.39
NOG	-1.14307	0.0020699	14	42.95
BACH2	-1.00847	8.52e-07	7	42.85
GAS7	-1.22288	1.1e-07	5	42.55
F10	-1.18451	0.000123193	9	41.68
DOK3	1.11345	2.6e-05	8	40.84
ENPEP	1.33516	0.00102376	10	39.92
FPR3	1.00135	0.00271509	15	38.55
IL17D	-1.22286	0.000129743	8	38.03
GPR84	1.79878	5.55e-06	4	37.82
MAPK13	1.37195	3.94e-06	5	37.07
CHRDL1	-2.08499	1.32e-06	3	36.78
TUBB2B	-1.7918	8.1e-06	4	36.49
SMOC2	1.32453	4.85e-06	5	35.19
TPSB2	1.99307	4.71e-05	4	34.5
PLP1	-1.19161	0.0013069	10	34.36
PKP2	-1.37056	7.5e-07	4	33.58
FCRL5	1.38994	0.00250117	9	32.55
RELN	-1.2471	0.000194051	7	32.41
PLVAP	1.49937	4.98e-05	5	32.26
KYNU	1.03866	9.81e-06	6	31.21
ADCYAP1	1.20477	5.57e-05	6	30.75
PLLP	-1.54392	0.000582815	6	29.96
VAT1L	-2.25838	2.5e-07	2	29.82
KRT14	1.85056	0.00217205	6	29.57
SLC6A1	-1.15003	0.00140387	9	29.53
VLDLR	-1.14045	0.000200342	7	29.52
COL9A3	-1.02946	0.000669314	9	29.41
CHST9	-2.54158	2.17e-06	2	28.79
BMPER	-1.67197	2.71e-06	3	27.92
FZD10	-1.22762	2.62e-06	4	27.41
KIRREL3	-1.42741	1.89e-05	4	26.97
ACTC1	1.36686	0.000566979	6	26.62
KLHL6	1.08207	8.49e-05	6	26.43
CADM2	-1.50929	4.51e-05	4	26.24
RGS19	1.10489	1.42e-06	4	25.84
PI3	-1.29918	0.0104433	10	25.74
CADM3	-1.36444	6.98e-07	3	25.2
PLIN1	-1.68741	0.0033479	6	25.06
RSPO3	1.13755	4.06e-05	5	24.98
PTPN13	-1.00281	7.63e-07	4	24.54
ANGPTL7	-2.5861	1.82e-05	2	24.52
OLR1	1.01729	0.000362675	7	24.5
GAPT	1.13653	0.00027175	6	24.32
FBP1	1.63097	1.41e-05	3	23.73
VANGL2	-1.07745	3.13e-06	4	23.72
SOX8	-1.50989	6.2e-06	3	23.59
ST6GALNAC1	-2.28797	7.44e-06	2	23.47
RPS6KA1	1.64438	1.04e-07	2	22.97
PAX7	-1.20501	0.00016961	5	22.72
PTGFR	-1.57385	0.000370442	4	21.6
GPR171	2.47278	4.42e-05	2	21.54
CLEC4G	2.03591	5.55e-06	2	21.4
AMPD3	1.66633	3.86e-07	2	21.37
TNFAIP8	1.03565	1.5e-07	3	21.2
RCSD1	1.18304	1.32e-06	3	20.87
TSPAN8	-1.40808	0.000216546	4	20.64
HPR	-1.01547	0.00138807	7	20.31
TMEM200A	3.24772	7.49e-07	1	19.89
TSHZ2	-1.01292	3.14e-07	3	19.76
CHIT1	1.65866	0.00109882	4	19.63
LAX1	1.73827	0.00179907	4	19.09
SLC2A5	1.00125	4.48e-07	3	19.07
RAB38	1.08214	1.59e-06	3	18.82
GRB14	-1.10343	5.82e-05	4	18.69
TUBAL3	-2.07603	4.09e-05	2	18.22
XKR4	-2.38038	2.65e-08	1	18.04
TMEM163	1.78559	9.26e-06	2	17.98
C6	-1.81036	0.000537873	3	17.76
OTC	-1.9452	2.91e-05	2	17.65
ITIH3	1.58345	2.98e-06	2	17.5
SP140	1.01264	5.06e-05	4	17.4
PPP1R1B	-1.73704	0.0031889	4	17.35
MEIS2	-1.22153	8e-08	2	17.34
FGFBP2	-1.37101	0.00840638	6	17.07
PTPRB	-1.11117	0.00014642	4	17.04
CDH19	-1.60024	0.000298589	3	16.92
ZNRF3	-1.13051	1.08e-05	3	16.84
SCARA5	-1.24929	3.21e-05	3	16.84
TGFBI	1.02472	0.000100808	4	16.38
HPD	-1.14429	9.82e-08	2	16.04
TSPAN13	1.51057	0.000292579	3	16.01
FABP5	1.31291	9.91e-05	3	15.77
PPP1R14A	1.43902	0.000242993	3	15.6
DCLK1	-1.21426	3.92e-07	2	15.56
SHC4	-1.02833	0.000167079	4	15.54
IGFBP2	2.17243	0.000395118	2	14.79
SCG2	1.4153	6.33e-06	2	14.72
SALL1	-1.12488	5.17e-05	3	14.47
APOC1	1.36341	0.00225923	4	14.43
CA3	-1.72035	0.00167226	3	14.33
EDNRA	1.01066	0.00451898	6	14.22
ZNF521	-1.00649	1.02e-07	2	14.07
SYTL1	1.28696	0.00186174	4	14.05
ALDH3A1	-1.71965	9.07e-05	2	13.9
MYO5C	1.39266	0.000504705	3	13.77
VAMP8	1.44878	1.96e-05	2	13.64
GPR88	1.35742	0.00315264	4	13.58
PTPRR	-1.0972	0.00360681	5	13.4
FAM83D	2.38229	2.39e-06	1	13.39
MFAP5	1.43688	2.42e-05	2	13.27
GALNT3	1.3279	1.17e-05	2	13.1
KMO	1.46378	3.52e-05	2	13.04
GJA4	1.07953	0.00108357	4	12.8
WFDC1	1.44742	4.34e-05	2	12.63
ESM1	1.24498	0.000448439	3	12.51
SCN7A	-1.37947	2.94e-05	2	12.5
TM4SF18	2.54948	1.34e-05	1	12.42
FRMD3	-1.12894	5.53e-06	2	11.87
TMEM130	1.18193	0.0004579	3	11.84
GJB2	1.64071	0.000246931	2	11.84
KISS1	-1.07351	0.000227753	3	11.73
ENPP2	1.20545	1.44e-05	2	11.67
HS3ST2	1.28454	3.2e-05	2	11.55
C15orf48	2.77201	7.51e-05	1	11.43
ACADL	-1.45374	0.000134554	2	11.26
MEOX1	-1.12936	1.14e-05	2	11.17
NPL	1.21565	2.57e-05	2	11.16
CBLN1	-1.10551	0.00311076	4	11.09
MAOA	-1.09235	0.000475932	3	10.89
SMTNL2	-2.09265	7.22e-06	1	10.76
MYRIP	-1.10627	0.000583265	3	10.73
WASF3	-1.07191	1e-05	2	10.72
C16orf54	2.12563	9.41e-06	1	10.68
SUGCT	1.35107	0.000142753	2	10.39
SYT17	-1.00755	8.04e-06	2	10.27
GATA5	-1.04136	0.000550507	3	10.18
SPINT2	1.06184	1.91e-05	2	10.02
GPAM	-1.01388	0.000507372	3	10.02
NFIA	-1.00752	1.12e-05	2	9.98
GPRASP1	-1.13069	4.72e-05	2	9.78
PODXL	-1.02525	1.7e-05	2	9.78
DOCK10	1.07868	2.98e-05	2	9.76
PIM2	1.4836	0.000666269	2	9.42
CHAD	-1.86587	0.00320128	2	9.31
TRHDE	-2.25907	8.69e-05	1	9.17
PI15	1.03275	0.00115067	3	9.11
IGSF21	1.03373	4.98e-05	2	8.9
DENND1C	1.08391	8.28e-05	2	8.85
TCEAL2	-1.34732	0.000531005	2	8.82
CLEC1A	1.22283	0.000297541	2	8.62
STK17B	1.28234	2.04e-07	1	8.58
ATP6V0B	1.03097	6.97e-05	2	8.57
C2orf88	-1.62951	1.03e-05	1	8.13
LST1	1.48396	5.15e-06	1	7.85
BEX1	-1.27054	0.0009805	2	7.64
HBD	1.01618	0.000193556	2	7.55
MYOC	-1.628	0.00527334	2	7.42
SOX7	-1.17721	0.000731053	2	7.38
SCARA3	-1.33043	2.83e-06	1	7.38
PDK1	1.04027	0.000326956	2	7.25
IGSF10	-2.04372	0.000288137	1	7.24
PDZRN4	-1.72161	8.61e-05	1	7
KBTBD8	1.13575	0.00093759	2	6.88
SALL3	-1.258	3.73e-06	1	6.83
PCDHB5	-1.31255	7.25e-06	1	6.75
PLN	1.42874	0.00446968	2	6.71
ANXA3	-1.12191	0.00123936	2	6.52
CLSTN2	-1.00169	0.000571958	2	6.5
NABP1	1.07116	1.1e-06	1	6.38
SPOCK3	-1.00281	0.00882382	3	6.18
PNOC	1.2143	0.00304548	2	6.11
RASSF6	1.21114	1.03e-05	1	6.04
MCTP1	1.24881	1.46e-05	1	6.04
BRINP3	-1.61855	0.000192996	1	6.01
OLFML2A	-1.19624	1.01e-05	1	5.98
CHODL	-1.37565	6.29e-05	1	5.78
ARRDC4	1.03509	2.82e-06	1	5.74
MAMDC2	-1.00262	0.00137897	2	5.74
HPSE	1.13717	1.24e-05	1	5.58
MGAT4A	1.11231	1.1e-05	1	5.52
STC1	1.49044	0.000226402	1	5.43
SUCNR1	1.45565	0.000283119	1	5.16
ST8SIA4	1.10885	2.32e-05	1	5.14
AMPD1	1.92415	0.0022237	1	5.1
PAMR1	-1.11561	4.13e-05	1	4.89
HTRA3	-1.03879	2.47e-05	1	4.79
CTHRC1	1.31508	0.000247128	1	4.74
ID1	-1.13854	0.00832565	2	4.74
NDUFA4L2	1.31612	0.000256681	1	4.73
SAMD5	-1.03212	2.65e-05	1	4.72
FAM107A	-1.08507	4.93e-05	1	4.67
SLC16A6	1.07106	5.29e-05	1	4.58
GALNT6	1.10912	8.97e-05	1	4.49
CAPG	1.0533	5.5e-05	1	4.49
ARHGEF26	-1.19002	0.000194936	1	4.42
CTTNBP2	-1.05757	8.2e-05	1	4.32
DHRS13	-1.09763	0.000136853	1	4.24
ADRA2A	1.6049	0.00236542	1	4.21
HYAL1	-1.14741	0.000261004	1	4.11
CD163L1	1.25224	0.000782031	1	3.89
VNN1	1.04584	0.000299275	1	3.69
LIFR	-1.17046	0.000922331	1	3.55
HPGD	1.1394	0.00115915	1	3.35
CKS2	1.3506	0.0052775	1	3.08
TMEM255A	1.107	0.00275107	1	2.83
MALL	-1.0674	0.00259687	1	2.76
FREM1	-1.01847	0.00309276	1	2.56
SLC14A1	-1.03644	0.0073115	1	2.21
RNF128	1.00912	0.00646725	1	2.21
